# Supplementary material for: Alternative splicing during fruit development among fleshy fruits
Source: BMC Genomics. 2021 Oct 26;22:762. doi: 10.1186/s12864-021-08111-1 (PMC8547070; doi:10.1186/s12864-021-08111-1)
Supplement: Supplementary file 1 — Additional file 1: Table S1. Sample information. [file 12864_2021_8111_MOESM1_ESM.xls]

## Sheet: Sheet1
Table S1 Sample information
Species	Run	Developmental stage
Cucumber	SRR5405128	Cucumis sativus 10 days post anthesis
Cucumber	SRR6320533	Cucumis sativus 10 days post anthesis
Cucumber	SRR5405126	Cucumis sativus 30 days post anthesis
Cucumber	SRR6320535	Cucumis sativus 30 days post anthesis
Melon	SRR5405110	10 days post anthesis
Melon	SRR6320587	10 days post anthesis
Melon	SRR5405108	30 days post anthesis
Melon	SRR6320585	30 days post anthesis
Peach	SRR5405089	immature
Peach	SRR6320461	immature
Peach	SRR5405088	ripe
Peach	SRR5405087	ripe
Papaya	SRR5405096	stage1 of 4 (from immature to ripe)
Papaya	SRR6320462	stage1 of 4 (from immature to ripe)
Papaya	SRR5405093	stage4 of 4 (from immature to ripe)
Papaya	SRR6320463	stage4 of 4 (from immature to ripe)
