# Supplementary material for: Alternative splicing during fruit development among fleshy fruits
Source: BMC Genomics. 2021 Oct 26;22:762. doi: 10.1186/s12864-021-08111-1 (PMC8547070; doi:10.1186/s12864-021-08111-1)
Supplement: Supplementary file 5 — Additional file 5: Table S2. Differentially expressed genes between two stages. [file 12864_2021_8111_MOESM5_ESM.xls]

## Sheet: cucumber
Table S2 Differentially expressed genes between two stages
Gene id	BaseMean	Log2FoldChange	LfcSE	Stat	Pvalue	Padj	Immature_rep1	Immature_rep2	Ripe_rep1	Ripe_rep2
CsaV3_1G026750	9184.67	-9.144	0.308462	-29.6439	4.06638e-193	6.886e-189	18706.2	17967.9	36.575	28.0374
CsaV3_1G045200	88757.5	7.17626	0.266501	26.9277	1.04157e-159	8.81901e-156	1351.25	1086.03	165098	187495
CsaV3_5G003790	14371.8	6.72553	0.265164	25.3637	6.34488e-142	3.58148e-138	283.787	254.089	28974.7	27974.7
CsaV3_4G000250	6777.26	9.79996	0.40118	24.4279	8.65036e-132	3.66213e-128	17.8109	12.2946	12619.1	14459.9
CsaV3_2G012850	4313.96	-6.0372	0.282953	-21.3364	5.21283e-101	1.47123e-97	8992.11	8005.17	145.568	112.974
CsaV3_5G003140	2832.85	7.52433	0.353922	21.2599	2.67196e-100	6.46385e-97	27.31	34.1518	4853.5	6416.43
CsaV3_3G002370	5596.13	-6.15564	0.302588	-20.3433	5.32482e-92	1.12713e-88	8766.51	13308.3	144.837	164.926
CsaV3_3G002880	4795.02	-5.18147	0.272519	-19.0133	1.32416e-80	2.49147e-77	8353.3	10312.5	261.145	253.161
CsaV3_3G041480	1683.61	-9.28213	0.488699	-18.9936	1.92839e-80	3.26553e-77	2913.86	3809.97	7.31499	3.29851
CsaV3_2G026480	2450.16	-5.20071	0.27503	-18.9096	9.51269e-80	1.46443e-76	4897.99	4643.27	132.401	126.993
CsaV3_3G015760	2584.77	6.36855	0.350345	18.1779	7.72018e-74	1.08945e-70	83.1174	39.616	4624.54	5591.8
CsaV3_1G009120	2900.94	5.19903	0.287114	18.1079	2.75973e-73	3.59487e-70	153.173	154.366	6247	5049.2
CsaV3_6G003670	10020	5.62001	0.312743	17.97	3.34427e-72	4.04513e-69	479.706	318.294	23277.8	16004.4
CsaV3_3G048270	1988.19	5.66158	0.316559	17.8848	1.55001e-71	1.74986e-68	73.6183	80.5982	4495.06	3303.46
CsaV3_5G039350	4725.59	-5.35189	0.303443	-17.6372	1.27632e-69	1.35083e-66	7278.71	11171.7	207.014	244.915
CsaV3_3G032280	766.394	-6.71856	0.3811	-17.6294	1.46494e-69	1.45925e-66	1517.49	1519.07	11.704	17.3172
CsaV3_5G002080	1283.95	-5.25299	0.300137	-17.502	1.38415e-68	1.30218e-65	2436.53	2568.21	71.6869	59.3732
CsaV3_5G025740	3153.28	-5.55519	0.318	-17.4691	2.4622e-68	2.19446e-65	5150.9	7199.19	103.873	159.153
CsaV3_3G005950	2330.04	-6.36437	0.364761	-17.4481	3.55951e-68	3.01384e-65	3508.74	5699.25	38.7695	73.3919
CsaV3_6G044510	2711.66	-4.7256	0.271942	-17.3772	1.22775e-67	9.90033e-65	5040.48	5411	186.532	208.631
CsaV3_2G030370	2501.32	-5.60469	0.324482	-17.2728	7.54455e-67	5.80725e-64	6093.69	3710.25	108.993	92.3584
CsaV3_3G043470	983.694	-8.23269	0.480802	-17.1228	1.00291e-65	7.38406e-63	2241.79	1680.27	10.241	2.47388
CsaV3_5G038030	9558.69	4.94772	0.289864	17.0691	2.52065e-65	1.77853e-62	708.873	490.419	20255.9	16779.5
CsaV3_4G001170	1515.1	8.13046	0.482229	16.8602	8.83214e-64	5.98254e-61	11.8739	9.56249	2213.52	3825.45
CsaV3_6G051520	3384.53	-4.5706	0.272993	-16.7426	6.4147e-63	4.17794e-60	5946.46	7044.83	258.219	288.62
CsaV3_1G032510	3305.11	-6.19202	0.371593	-16.6634	2.41704e-62	1.51593e-59	5712.54	7328.97	51.9365	126.993
CsaV3_7G002880	1535.57	-5.15641	0.312467	-16.5022	3.53533e-61	2.13812e-58	2678.75	3296.33	98.7524	68.4441
CsaV3_4G034720	2957.96	5.62313	0.343807	16.3555	3.97527e-60	2.32128e-57	83.1174	153	4781.81	6813.9
CsaV3_6G048840	1597.07	4.83117	0.297806	16.2226	3.49254e-59	1.97142e-56	100.928	116.116	2865.28	3305.93
CsaV3_1G010780	10935.9	-4.53989	0.280506	-16.1846	6.47286e-59	3.53585e-56	24332	17608.6	963.385	839.472
CsaV3_5G005910	1716.86	-4.56546	0.284985	-16.02	9.26315e-58	4.90194e-55	3036.16	3553.15	147.031	131.116
CsaV3_6G001160	1151.45	5.48673	0.342571	16.0163	9.83012e-58	5.04434e-55	62.9317	36.8839	2161.58	2344.42
CsaV3_2G024660	1141.73	-4.86454	0.307639	-15.8125	2.55123e-56	1.27066e-53	2202.61	2213.03	87.7799	63.4964
CsaV3_1G000310	939.564	5.63159	0.356351	15.8035	2.94457e-56	1.42467e-53	45.1209	28.6875	1690.5	1993.95
CsaV3_7G029580	698.308	-5.21099	0.334346	-15.5856	9.12133e-55	4.29057e-52	1243.2	1476.72	39.501	33.8098
CsaV3_2G012920	28170.5	4.04611	0.263092	15.3791	2.26041e-53	1.03453e-50	3110.97	3320.92	47458.2	58791.9
CsaV3_1G002410	3121.15	-5.22206	0.340003	-15.3589	3.08789e-53	1.37606e-50	5172.28	6986.08	112.651	213.579
CsaV3_3G022670	1535.91	6.41944	0.421665	15.224	2.45051e-52	1.06403e-49	51.0578	19.125	3892.31	2181.14
CsaV3_3G019160	1360.24	4.52437	0.297466	15.2097	3.04934e-52	1.29094e-49	109.24	117.482	2790.67	2423.58
CsaV3_7G002620	3388.71	-4.04978	0.267661	-15.1302	1.02316e-51	4.22589e-49	6267.05	6516.16	416.223	355.415
CsaV3_6G040100	20430.4	-4.26008	0.281989	-15.1073	1.45031e-51	5.84752e-49	37734.1	39934.3	2402.98	1650.08
CsaV3_2G032440	587.307	-5.18324	0.346072	-14.9773	1.03261e-50	4.06654e-48	1029.47	1256.78	29.9915	32.9851
CsaV3_7G008010	968.429	-9.69942	0.657299	-14.7565	2.7948e-49	1.07562e-46	1895.08	1973.97	2.1945	2.47388
CsaV3_6G014290	416.298	-6.8849	0.468086	-14.7086	5.67346e-49	2.13498e-46	801.489	849.696	6.58349	7.42165
CsaV3_6G003480	928.634	-5.60503	0.381831	-14.6794	8.74165e-49	3.21807e-46	2163.43	1476.72	50.4735	23.9142
CsaV3_1G042030	641.661	-5.19055	0.354118	-14.6577	1.2033e-48	4.33548e-46	1028.28	1469.89	32.186	36.2836
CsaV3_3G023740	844.102	5.0146	0.342251	14.6518	1.31121e-48	4.62585e-46	40.3713	61.4732	1710.25	1564.32
CsaV3_2G014380	608.301	5.82374	0.39764	14.6458	1.43381e-48	4.95512e-46	16.6235	25.9553	1146.26	1244.36
CsaV3_2G003950	3119.96	3.93228	0.269117	14.6118	2.361e-48	7.99623e-46	384.715	382.5	6214.82	5497.8
CsaV3_7G008350	1894.24	-4.08573	0.279824	-14.6011	2.76552e-48	9.18261e-46	3759.28	3396.05	192.384	229.247
CsaV3_6G005340	2053.61	-4.79908	0.32947	-14.5661	4.61698e-48	1.50354e-45	3045.66	4883.7	118.503	166.575
CsaV3_6G037720	423.257	-7.16954	0.49381	-14.5188	9.20675e-48	2.94164e-45	856.109	825.107	4.389	7.42165
CsaV3_3G040990	1234.16	-4.1597	0.28688	-14.4998	1.21531e-47	3.81112e-45	2203.8	2471.22	128.012	133.59
CsaV3_6G013800	9989.92	-4.81589	0.332773	-14.472	1.82183e-47	5.60924e-45	15965.7	22623.5	485.716	884.826
CsaV3_3G006090	580.265	6.42556	0.444324	14.4614	2.12317e-47	6.42032e-45	13.0613	13.6607	1274.27	1020.07
CsaV3_4G003810	647.933	-4.64954	0.324161	-14.3433	1.17357e-46	3.48654e-44	1148.21	1344.21	49.0105	50.3023
CsaV3_2G035150	386.598	-5.72636	0.399823	-14.3222	1.58906e-46	4.63952e-44	762.305	755.437	14.63	14.0187
CsaV3_3G031580	5288.69	-4.12687	0.290099	-14.2257	6.34671e-46	1.82161e-43	10647.3	9361.68	463.771	681.968
CsaV3_2G007750	10570.9	3.83869	0.270499	14.1912	1.03916e-45	2.93287e-43	1193.33	1569.61	19589.6	19931.3
CsaV3_4G031720	1493.7	-4.16658	0.294266	-14.1592	1.6375e-45	4.54581e-43	2561.2	3098.25	139.716	175.646
CsaV3_3G014990	404.033	-6.3254	0.453606	-13.9447	3.38927e-44	9.25708e-42	774.179	822.374	14.63	4.94777
CsaV3_7G006230	748.516	-4.42533	0.317908	-13.9202	4.77825e-44	1.28436e-41	1296.63	1564.15	60.7144	72.5673
CsaV3_5G004290	1365.24	-4.69595	0.337929	-13.8963	6.67354e-44	1.76578e-41	2244.17	3013.55	74.6129	128.642
CsaV3_1G045800	390.613	-7.50657	0.543971	-13.7996	2.56316e-43	6.67764e-41	776.554	777.294	3.6575	4.94777
CsaV3_1G033850	509.332	6.29745	0.456797	13.7861	3.09033e-43	7.92903e-41	9.49913	16.3928	899.013	1112.42
CsaV3_5G030270	4185.39	-5.51938	0.401047	-13.7624	4.28851e-43	1.0839e-40	5697.1	10686.8	105.336	252.336
CsaV3_1G041110	1018.49	-3.97254	0.289847	-13.7056	9.39665e-43	2.34004e-40	1854.71	1975.34	124.355	119.571
CsaV3_4G033870	3104.23	-3.87257	0.284597	-13.6072	3.62745e-42	8.9025e-40	5634.17	5988.85	332.101	461.792
CsaV3_2G031830	1021.59	-4.34979	0.320405	-13.5759	5.56305e-42	1.34578e-39	1740.72	2154.29	77.5389	113.799
CsaV3_1G007140	415.321	-4.91534	0.363422	-13.5251	1.11121e-41	2.65031e-39	833.549	774.562	29.26	23.9142
CsaV3_1G011710	4276.6	4.05883	0.300399	13.5115	1.33834e-41	3.1477e-39	415.587	553.259	6668.35	9469.21
CsaV3_7G024260	1295.1	4.56197	0.338492	13.4774	2.12606e-41	4.93188e-39	98.5535	112.018	1879.95	3089.88
CsaV3_4G017500	1316.36	-3.8307	0.285138	-13.4345	3.79437e-41	8.68295e-39	2638.38	2281.34	179.949	165.75
CsaV3_3G010070	378.824	-5.8764	0.438126	-13.4126	5.10402e-41	1.15242e-38	882.232	607.901	16.093	9.07091
CsaV3_1G036250	355.18	-5.69669	0.425086	-13.4013	5.94392e-41	1.3244e-38	739.745	654.348	17.556	9.07091
CsaV3_1G001300	818.262	-4.182	0.314294	-13.306	2.13636e-40	4.69833e-38	1661.16	1441.2	97.2894	73.3919
CsaV3_1G004060	680.287	4.40413	0.33308	13.2224	6.51104e-40	1.41356e-37	66.4939	56.0089	1397.16	1201.48
CsaV3_1G001120	586.674	5.28209	0.403022	13.1062	3.03485e-39	6.42401e-37	40.3713	17.7589	1274.27	1014.29
CsaV3_3G017450	1969.55	4.26337	0.328098	12.9942	1.32005e-38	2.75972e-36	175.734	214.473	2808.23	4679.77
CsaV3_4G011730	692.189	-4.02492	0.311043	-12.94	2.67467e-38	5.52352e-36	1376.19	1232.2	74.6129	85.7613
CsaV3_1G028400	8124.49	13.6423	1.055	12.9311	3.00534e-38	6.13163e-36	1.18739	1.36607	16717	15778.4
CsaV3_3G004000	8162.27	3.31472	0.256957	12.8999	4.50499e-38	9.08185e-36	1538.86	1442.57	14269.4	15398.3
CsaV3_6G037680	1324.95	-3.8218	0.297816	-12.8328	1.07471e-37	2.14108e-35	2102.87	2846.89	171.902	178.12
CsaV3_6G043840	1401.48	-3.53	0.276709	-12.7571	2.84759e-37	5.6071e-35	2552.89	2606.46	229.691	216.877
CsaV3_3G032750	539.626	-4.7188	0.372944	-12.6528	1.07941e-36	2.10101e-34	777.741	1301.87	40.964	37.9329
CsaV3_5G037860	1277.32	3.90825	0.309558	12.6253	1.532e-36	2.94806e-34	168.61	150.268	2784.09	2006.32
CsaV3_5G003960	1089.65	-3.58172	0.284473	-12.5907	2.37522e-36	4.51932e-34	2073.19	1949.38	165.319	170.698
CsaV3_4G004160	363.854	-5.50867	0.437824	-12.5819	2.6549e-36	4.99535e-34	764.68	659.812	22.6765	8.24628
CsaV3_4G033180	536.091	-4.27143	0.339646	-12.5761	2.85752e-36	5.3175e-34	996.221	1042.31	43.1585	62.6717
CsaV3_5G032510	1037.37	-4.58026	0.365435	-12.5337	4.88127e-36	8.98472e-34	2570.7	1412.52	99.4839	66.7949
CsaV3_6G000970	27810.1	3.55672	0.284973	12.4809	9.49315e-36	1.72857e-33	4749.57	3962.97	60345.8	42182.2
CsaV3_2G019670	753.996	-4.38811	0.352827	-12.437	1.64506e-35	2.96356e-33	1548.36	1330.55	89.2429	47.8284
CsaV3_4G024840	6886.9	-3.63223	0.293239	-12.3866	3.08886e-35	5.50598e-33	14280.8	11211.3	1213.56	841.945
CsaV3_3G013420	2709.65	-3.80433	0.307544	-12.37	3.79806e-35	6.69962e-33	4094.13	6020.27	309.424	414.788
CsaV3_1G037550	728.867	-3.90849	0.31627	-12.3581	4.40525e-35	7.69057e-33	1300.19	1433.01	77.5389	104.728
CsaV3_6G050280	13238.8	3.24327	0.262654	12.3481	4.98803e-35	8.6191e-33	2352.22	2706.19	22121.3	25775.4
CsaV3_6G036560	541.342	-4.23049	0.342769	-12.3421	5.3727e-35	9.19004e-33	946.351	1109.25	44.6215	65.1456
CsaV3_5G036200	488.913	4.56589	0.372098	12.2707	1.3016e-34	2.20413e-32	34.4343	45.0803	1061.41	814.733
CsaV3_6G014700	1715.51	3.38978	0.27642	12.2631	1.42858e-34	2.3952e-32	314.659	282.777	3168.12	3096.48
CsaV3_5G036810	3055.94	-3.30279	0.270009	-12.2322	2.09279e-34	3.47445e-32	5067.79	6031.2	537.652	587.135
CsaV3_1G043750	274.245	-5.07433	0.416084	-12.1954	3.2871e-34	5.39768e-32	517.703	547.794	18.2875	13.1941
CsaV3_3G011280	2650.05	-3.7139	0.304549	-12.1948	3.31498e-34	5.39768e-32	5124.78	4725.24	461.576	288.62
CsaV3_3G045640	611.587	-3.82969	0.314069	-12.1938	3.35496e-34	5.41076e-32	1215.89	1069.63	77.5389	83.2875
CsaV3_5G005980	442.114	-4.43584	0.365777	-12.1272	7.58357e-34	1.21151e-31	714.81	975.374	32.9175	45.3546
CsaV3_7G003290	318.596	-7.87532	0.651344	-12.0909	1.18004e-33	1.86756e-31	717.184	551.892	3.6575	1.64926
CsaV3_2G009680	552.702	-3.83755	0.318321	-12.0556	1.81206e-33	2.84124e-31	1019.97	1046.41	76.8074	67.6195
CsaV3_7G002170	632.401	3.98287	0.33042	12.054	1.84861e-33	2.87196e-31	70.0561	80.5982	1076.04	1302.91
CsaV3_1G031130	443.852	-4.61056	0.384394	-11.9944	3.80311e-33	5.85472e-31	986.722	718.553	25.6025	44.5299
CsaV3_5G031190	921.489	9.49963	0.792859	11.9815	4.44297e-33	6.77813e-31	2.37478	2.73214	1433.74	2247.11
CsaV3_3G034510	1736.02	3.38583	0.283067	11.9612	5.67137e-33	8.51936e-31	320.596	285.509	3446.83	2891.15
CsaV3_5G031490	512.387	-4.62133	0.386365	-11.961	5.68494e-33	8.51936e-31	961.787	1008.16	54.8625	24.7388
CsaV3_2G003320	1312.72	-3.36394	0.282768	-11.8965	1.23441e-32	1.83364e-30	2302.35	2483.52	214.329	250.687
CsaV3_2G010090	1953.55	-3.88137	0.326477	-11.8886	1.35582e-32	1.99647e-30	2918.61	4398.75	197.505	299.34
CsaV3_5G035180	82518.2	3.3161	0.279207	11.8769	1.56087e-32	2.2786e-30	16111.7	14005	175221	124735
CsaV3_6G043260	737.584	3.91211	0.329713	11.8652	1.79439e-32	2.59711e-30	84.3048	99.7231	1582.96	1183.34
CsaV3_1G043420	257.492	-7.05442	0.594705	-11.862	1.86358e-32	2.6744e-30	440.522	581.946	5.85199	1.64926
CsaV3_1G043710	3579.57	-3.21633	0.271727	-11.8366	2.52477e-32	3.59282e-30	6300.3	6626.81	615.191	775.975
CsaV3_1G039010	3060.15	3.16883	0.268068	11.821	3.04109e-32	4.29148e-30	630.505	594.241	5126.35	5889.49
CsaV3_1G002860	1004.64	-3.66948	0.310633	-11.8129	3.3478e-32	4.68526e-30	1540.05	2185.71	141.911	150.907
CsaV3_3G009240	482.148	4.45228	0.37712	11.806	3.63484e-32	5.04527e-30	37.9965	46.4464	755.639	1088.51
CsaV3_7G023440	240.932	-6.01765	0.509979	-11.7998	3.91201e-32	5.38585e-30	573.51	375.669	8.77799	5.7724
CsaV3_4G006800	471.346	4.81417	0.410344	11.732	8.73383e-32	1.19273e-29	18.9983	46.4464	855.123	964.815
CsaV3_7G031210	10000.5	3.00353	0.256273	11.72	1.00621e-31	1.36314e-29	2219.23	2215.77	16807.7	18759.5
CsaV3_1G043560	448.575	-4.05207	0.345777	-11.7187	1.02176e-31	1.37322e-29	954.663	737.678	54.131	47.8284
CsaV3_4G001430	1694.62	4.35795	0.37224	11.7074	1.16862e-31	1.55822e-29	116.364	199.446	2247.17	4215.5
CsaV3_3G032020	13029.7	-2.94918	0.251924	-11.7066	1.17853e-31	1.55916e-29	23162.4	22981.4	3002.8	2971.96
CsaV3_3G044720	3703.11	3.48089	0.297845	11.6869	1.48669e-31	1.9516e-29	737.37	479.491	7203.07	6392.52
CsaV3_5G006290	223.127	-6.33336	0.542014	-11.6849	1.52308e-31	1.98398e-29	388.277	493.151	3.6575	7.42165
CsaV3_2G029570	3972.26	-3.41296	0.293169	-11.6416	2.5321e-31	3.27317e-29	7950.77	6574.9	807.575	555.799
CsaV3_2G029200	745.491	4.16044	0.357566	11.6355	2.72089e-31	3.49057e-29	98.5535	58.741	1182.83	1641.83
CsaV3_7G033060	667.31	-4.01723	0.346007	-11.6103	3.65526e-31	4.65399e-29	959.412	1554.59	76.0759	79.1643
CsaV3_6G013350	711.93	-3.60335	0.311092	-11.5829	5.03114e-31	6.35801e-29	1434.37	1196.68	98.7524	117.922
CsaV3_5G037960	239.911	-7.08054	0.612348	-11.5629	6.34965e-31	7.96481e-29	524.827	427.58	1.463	5.7724
CsaV3_6G000930	1784.16	-3.5808	0.310459	-11.5339	8.90339e-31	1.1086e-28	3930.27	2655.64	240.663	310.06
CsaV3_2G001540	211.616	-5.29746	0.460802	-11.4962	1.37906e-30	1.7046e-28	415.587	409.821	9.50949	11.5448
CsaV3_2G013270	2770.26	3.06535	0.26678	11.4902	1.47797e-30	1.81362e-28	603.195	579.214	4691.11	5207.53
CsaV3_7G025040	791.601	-3.74848	0.32759	-11.4426	2.56105e-30	3.12006e-28	1238.45	1708.95	125.818	93.183
CsaV3_6G040380	1079.45	-4.27905	0.376414	-11.3679	6.04045e-30	7.30635e-28	1801.27	2304.56	64.3719	147.608
CsaV3_7G004300	350.143	-5.18589	0.458196	-11.3181	1.06817e-29	1.28287e-27	428.648	934.392	16.093	21.4403
CsaV3_3G046150	1717.81	-3.47124	0.306851	-11.3125	1.1383e-29	1.35746e-27	2580.2	3722.54	250.173	318.306
CsaV3_7G031720	647.568	-3.85027	0.340773	-11.2986	1.33277e-29	1.57826e-27	1107.84	1314.16	64.3719	103.903
CsaV3_3G013840	781.086	-3.4946	0.310676	-11.2484	2.35894e-29	2.77404e-27	1371.44	1498.58	146.3	108.026
CsaV3_2G012540	321.563	-4.13169	0.367408	-11.2455	2.43708e-29	2.84617e-27	618.631	598.339	38.7695	30.5112
CsaV3_6G051670	210.238	-5.88368	0.525083	-11.2052	3.84342e-29	4.45785e-27	505.829	321.027	5.85199	8.24628
CsaV3_6G001570	332.955	-4.13343	0.369387	-11.19	4.56548e-29	5.25931e-27	587.759	672.107	30.723	41.2314
CsaV3_4G003820	851.294	3.36756	0.301742	11.1604	6.36915e-29	7.28751e-27	163.86	136.607	1567.6	1537.11
CsaV3_7G031310	239.424	-4.62266	0.414262	-11.1588	6.48851e-29	7.37426e-27	429.836	490.419	16.8245	20.6157
CsaV3_5G002050	3123.34	-2.93051	0.262778	-11.152	6.99881e-29	7.90119e-27	5247.08	5797.6	727.11	721.55
CsaV3_2G025520	1168.03	3.54253	0.318112	11.1361	8.36985e-29	9.38643e-27	147.237	222.669	1935.55	2366.68
CsaV3_7G006290	1276.15	3.13707	0.283296	11.0735	1.6872e-28	1.87967e-26	249.352	271.848	2389.08	2194.34
CsaV3_6G036020	214.466	-7.29185	0.660095	-11.0467	2.27481e-28	2.51775e-26	417.962	434.41	2.1945	3.29851
CsaV3_3G035120	280.201	5.74161	0.520501	11.0309	2.71079e-28	2.98081e-26	5.93696	15.0268	461.576	638.262
CsaV3_1G042920	1234	3.1404	0.285154	11.013	3.30818e-28	3.61424e-26	233.916	269.116	2171.82	2261.13
CsaV3_6G035550	1476.94	-3.34397	0.3059	-10.9316	8.14096e-28	8.83712e-26	2858.05	2520.4	318.202	211.105
CsaV3_2G016510	1082.48	-3.092	0.283115	-10.9213	9.11338e-28	9.82968e-26	1871.33	2004.03	218.718	235.844
CsaV3_6G009430	291.909	-4.71941	0.432941	-10.9008	1.14236e-27	1.22435e-25	592.508	532.767	29.9915	12.3694
CsaV3_7G006280	277.225	5.81284	0.533697	10.8916	1.26331e-27	1.34546e-25	3.56217	16.3928	501.809	587.135
CsaV3_3G014780	948.866	-4.31984	0.396794	-10.8869	1.33137e-27	1.40909e-25	2049.44	1565.52	130.207	50.3023
CsaV3_6G040330	180.289	-6.37647	0.58633	-10.8752	1.51272e-27	1.59108e-25	376.403	336.053	2.926	5.7724
CsaV3_1G006170	1672.72	-2.96634	0.274612	-10.8019	3.37072e-27	3.52344e-25	3156.09	2775.86	392.815	366.135
CsaV3_3G007750	565.941	3.70864	0.343468	10.7976	3.53239e-27	3.65294e-25	73.6183	87.4285	888.04	1214.68
CsaV3_6G050790	556.488	-3.43558	0.318183	-10.7975	3.53775e-27	3.65294e-25	920.228	1117.45	95.0949	93.183
CsaV3_1G046680	3161.09	-3.11607	0.288781	-10.7905	3.81913e-27	3.91959e-25	4684.26	6652.76	690.535	616.822
CsaV3_6G018670	720.197	3.7811	0.350459	10.789	3.87941e-27	3.95746e-25	111.615	83.3303	1055.55	1630.29
CsaV3_2G026590	1565.5	-2.97901	0.276437	-10.7765	4.44659e-27	4.50889e-25	2713.19	2844.16	378.917	325.728
CsaV3_6G004330	686.856	3.53971	0.328603	10.772	4.66717e-27	4.70439e-25	128.238	88.7946	1350.35	1180.04
CsaV3_6G008350	609.579	-3.53261	0.328034	-10.769	4.82109e-27	4.83078e-25	1018.78	1225.37	81.1964	112.974
CsaV3_2G008000	752.578	3.66282	0.341064	10.7394	6.64728e-27	6.5868e-25	105.678	114.75	1702.2	1087.68
CsaV3_2G008690	1527.52	-3.24699	0.302345	-10.7393	6.65137e-27	6.5868e-25	2970.85	2557.28	345.268	236.668
CsaV3_6G014280	240.311	6.08851	0.567302	10.7324	7.17137e-27	7.06046e-25	8.31174	5.46428	505.466	442.001
CsaV3_1G011830	278.39	5.21611	0.486515	10.7214	8.07988e-27	7.90894e-25	15.4361	13.6607	407.445	677.02
CsaV3_4G008170	713.525	-3.35116	0.313294	-10.6965	1.05661e-26	1.02831e-24	1389.25	1210.34	144.837	109.676
CsaV3_3G048500	1240.44	3.25132	0.305082	10.6572	1.6143e-26	1.56208e-24	274.287	196.714	2436.62	2054.15
CsaV3_5G031500	174.442	-6.63561	0.622836	-10.6539	1.67274e-26	1.60944e-24	356.217	334.687	4.389	2.47388
CsaV3_7G008240	441.911	-9.56938	0.898893	-10.6457	1.82522e-26	1.74623e-24	759.93	1005.43	1.463	0.824628
CsaV3_3G037240	206.209	-7.46579	0.703628	-10.6104	2.66533e-26	2.53566e-24	368.091	452.169	2.926	1.64926
CsaV3_7G033120	437.066	3.73172	0.351902	10.6044	2.84151e-26	2.68816e-24	56.9948	65.5714	897.55	728.147
CsaV3_3G007830	327.72	-4.9429	0.467779	-10.5668	4.24932e-26	3.99767e-24	543.825	725.383	9.50949	32.1605
CsaV3_6G044190	2668.97	2.88435	0.274467	10.5089	7.85867e-26	7.35242e-24	615.069	658.446	4217.09	5185.26
CsaV3_4G009060	439.038	-9.55479	0.912578	-10.4701	1.18509e-25	1.10266e-23	628.13	1125.64	0.731499	1.64926
CsaV3_5G008010	191.738	-5.2294	0.499828	-10.4624	1.2857e-25	1.18973e-23	326.533	420.75	13.8985	5.7724
CsaV3_7G011490	1912.18	3.50161	0.335604	10.4338	1.73843e-25	1.59992e-23	238.666	382.5	2771.65	4255.91
CsaV3_6G032110	974.174	3.05656	0.293057	10.4299	1.81073e-25	1.64854e-23	218.48	199.446	1634.9	1843.87
CsaV3_6G033750	293.255	4.10058	0.393141	10.4303	1.80299e-25	1.64854e-23	34.4343	30.0535	555.208	553.326
CsaV3_1G007940	259.235	-4.12287	0.395864	-10.4149	2.121e-25	1.92069e-23	492.767	487.687	22.6765	33.8098
CsaV3_7G028100	208.486	-5.30664	0.510431	-10.3964	2.57472e-25	2.31917e-23	397.776	415.285	4.389	16.4926
CsaV3_3G049080	775.128	3.21233	0.309627	10.3748	3.22765e-25	2.89191e-23	154.361	147.536	1555.9	1242.71
CsaV3_6G046420	612.536	-3.15871	0.305188	-10.35	4.18372e-25	3.7288e-23	1125.65	1077.83	128.744	117.922
CsaV3_6G050170	190.024	-7.10318	0.686763	-10.343	4.50317e-25	3.99249e-23	306.347	448.071	0.731499	4.94777
CsaV3_4G026240	2863.47	3.56203	0.34455	10.3382	4.73356e-25	4.1749e-23	345.531	549.16	3868.17	6691.03
CsaV3_5G025120	176.376	-4.91427	0.475893	-10.3264	5.35177e-25	4.67149e-23	356.217	326.491	8.77799	14.0187
CsaV3_1G024140	441.382	-3.63704	0.352351	-10.3222	5.59307e-25	4.85708e-23	913.104	721.285	77.5389	53.6008
CsaV3_4G023930	234.033	4.76974	0.462609	10.3105	6.31587e-25	5.45679e-23	15.4361	17.7589	505.466	397.471
CsaV3_7G031190	1062.13	3.71634	0.360562	10.3071	6.54562e-25	5.62657e-23	135.363	165.295	2594.63	1353.21
CsaV3_7G030530	1682.37	-2.83445	0.275259	-10.2974	7.24072e-25	6.19265e-23	3154.9	2747.17	431.585	395.822
CsaV3_1G004360	3071.83	2.8514	0.277101	10.2901	7.80874e-25	6.64488e-23	841.86	652.982	5650.1	5142.38
CsaV3_4G032540	278.173	-4.18122	0.408454	-10.2367	1.35779e-24	1.14964e-22	524.827	530.035	38.038	19.7911
CsaV3_6G051850	2381.03	2.74044	0.267803	10.2331	1.40995e-24	1.18787e-22	650.69	588.776	4245.62	4039.03
CsaV3_6G021720	10831.8	3.01527	0.294712	10.2312	1.43674e-24	1.20444e-22	2120.68	2648.81	23068.6	15489
CsaV3_3G003860	2364.48	3.14558	0.30753	10.2285	1.47738e-24	1.23242e-22	453.583	506.812	3305.65	5191.86
CsaV3_4G032280	227.751	4.62844	0.453434	10.2075	1.83495e-24	1.52319e-22	20.1857	15.0268	427.196	448.598
CsaV3_4G026100	2321.38	-3.34954	0.328268	-10.2037	1.909e-24	1.57693e-22	3670.23	4785.34	301.378	528.587
CsaV3_6G050730	939.735	-3.12892	0.307718	-10.1681	2.75115e-24	2.26155e-22	1550.73	1822.34	162.393	223.474
CsaV3_6G046290	166.907	-4.8857	0.480951	-10.1584	3.0394e-24	2.48643e-22	330.095	315.562	8.77799	13.1941
CsaV3_3G044530	876.009	3.38849	0.333618	10.1568	3.09024e-24	2.51587e-22	159.11	146.17	1236.97	1961.79
CsaV3_2G002290	761.678	3.66778	0.361597	10.1433	3.55057e-24	2.87681e-22	111.615	110.652	1825.82	998.625
CsaV3_1G004230	776.235	-3.01617	0.297564	-10.1362	3.81612e-24	3.07725e-22	1271.7	1491.75	174.097	167.4
CsaV3_2G030780	685.647	3.80561	0.376114	10.1182	4.58617e-24	3.68067e-22	58.1822	125.678	1160.16	1398.57
CsaV3_5G032430	20415.4	2.79782	0.276992	10.1007	5.48418e-24	4.38062e-22	4804.19	5462.92	30081.4	41313
CsaV3_5G002550	377.771	-3.50463	0.347082	-10.0974	5.67202e-24	4.50939e-22	611.507	777.294	62.9089	59.3732
CsaV3_2G001650	2247.05	3.01032	0.298244	10.0935	5.90313e-24	4.67119e-22	523.64	468.562	4751.09	3244.91
CsaV3_1G038020	1329.38	-2.97947	0.296415	-10.0517	9.03236e-24	7.11414e-22	2453.15	2266.31	348.194	249.862
CsaV3_1G036220	214.247	-4.41795	0.44081	-10.0223	1.21601e-23	9.53329e-22	440.522	378.401	24.871	13.1941
CsaV3_4G003470	1279.33	-2.86654	0.286649	-10.0002	1.52166e-23	1.18746e-21	2337.97	2162.49	343.073	273.777
CsaV3_5G025900	8050.88	2.64458	0.264582	9.99533	1.59761e-23	1.241e-21	2139.68	2300.46	15262	12501.4
CsaV3_3G011720	156.775	-6.62678	0.66548	-9.95788	2.3297e-23	1.80142e-21	324.158	296.437	0.731499	5.7724
CsaV3_5G008760	1342.01	3.38783	0.340862	9.939	2.81644e-23	2.16789e-21	258.851	209.009	3133.01	1767.18
CsaV3_2G035520	1225.26	2.91468	0.293558	9.92882	3.11925e-23	2.39011e-21	250.54	323.759	2054.05	2272.68
CsaV3_1G001310	1822.54	2.73858	0.27605	9.92062	3.38646e-23	2.58317e-21	467.832	482.223	3430	2910.11
CsaV3_7G000120	253.257	4.52392	0.456137	9.91789	3.48018e-23	2.64276e-21	17.8109	24.5893	381.843	588.785
CsaV3_1G041400	5033.06	2.66644	0.268889	9.91652	3.52857e-23	2.66754e-21	1301.38	1438.47	9591.42	7800.98
CsaV3_5G006380	229.201	-4.31064	0.435581	-9.89629	4.31996e-23	3.2513e-21	383.527	489.053	15.3615	28.862
CsaV3_3G001840	209.565	-4.0691	0.412056	-9.87511	5.33765e-23	3.99946e-21	370.466	420.75	25.6025	21.4403
CsaV3_4G023250	196.826	5.0508	0.512188	9.86123	6.1296e-23	4.57263e-21	8.31174	15.0268	405.251	358.713
CsaV3_1G002370	1291.34	-3.11187	0.316049	-9.84616	7.12121e-23	5.28906e-21	1887.95	2741.7	228.959	306.762
CsaV3_2G029170	972.642	-3.78192	0.384351	-9.83975	7.58981e-23	5.61248e-21	1446.24	2180.25	82.6594	181.418
CsaV3_1G033860	221.164	6.43736	0.654261	9.83914	7.63633e-23	5.62233e-21	7.12435	2.73214	331.369	543.43
CsaV3_4G010610	781.643	-3.37394	0.34348	-9.82282	8.9792e-23	6.58242e-21	1582.79	1269.08	174.097	100.605
CsaV3_3G000880	962.68	3.16089	0.32218	9.81096	1.01003e-22	7.37234e-21	195.92	191.25	1372.29	2091.26
CsaV3_4G007370	2496.92	2.62296	0.268078	9.78433	1.31461e-22	9.55431e-21	650.69	744.508	4347.3	4245.19
CsaV3_1G011330	1261.6	-2.79548	0.285766	-9.78242	1.33971e-22	9.69515e-21	1996	2415.21	335.027	300.165
CsaV3_7G026890	631.479	-3.11999	0.31933	-9.77044	1.50802e-22	1.08667e-20	968.911	1296.4	122.892	137.713
CsaV3_7G025190	207.551	-4.79415	0.491036	-9.76334	1.61733e-22	1.1605e-20	391.839	409.821	21.945	6.59703
CsaV3_1G011020	201.145	-4.29277	0.439721	-9.7625	1.63078e-22	1.16522e-20	324.158	441.241	16.093	23.0896
CsaV3_1G033760	233.96	-4.03547	0.415017	-9.72362	2.39124e-22	1.7014e-20	501.079	381.134	32.186	21.4403
CsaV3_4G028680	395.092	4.61713	0.47514	9.71739	2.54205e-22	1.80113e-20	47.4957	13.6607	950.218	568.993
CsaV3_5G001570	814.359	-2.96345	0.305147	-9.71155	2.69206e-22	1.89947e-20	1284.76	1602.4	168.245	202.034
CsaV3_1G005600	204.26	-4.80981	0.495502	-9.70695	2.8163e-22	1.97889e-20	438.147	351.08	21.2135	6.59703
CsaV3_1G004330	137.802	-6.14602	0.633203	-9.70623	2.83628e-22	1.98469e-20	254.102	289.607	5.85199	1.64926
CsaV3_4G014690	821.08	3.23731	0.334349	9.68243	3.58089e-22	2.49542e-20	148.424	166.661	1815.58	1153.65
CsaV3_3G008420	156.429	-5.70624	0.590298	-9.6667	4.17609e-22	2.88644e-20	214.918	398.893	3.6575	8.24628
CsaV3_3G027270	4001.11	2.85725	0.295574	9.6668	4.17218e-22	2.88644e-20	973.661	967.178	8508.07	5555.52
CsaV3_1G038490	3610.93	2.79029	0.288888	9.65872	4.51464e-22	3.10776e-20	1016.41	807.348	5377.25	7242.71
CsaV3_1G008630	219.172	-4.96212	0.514768	-9.63954	5.4433e-22	3.71681e-20	471.394	378.401	21.945	4.94777
CsaV3_6G047150	969.942	3.01093	0.31235	9.6396	5.4402e-22	3.71681e-20	173.359	255.455	1795.1	1655.85
CsaV3_2G013770	307.327	-3.85392	0.399837	-9.63871	5.48736e-22	3.73184e-20	549.762	599.705	27.0655	52.7762
CsaV3_6G037730	323.804	-3.65603	0.379672	-9.62944	6.00548e-22	4.06787e-20	486.83	713.089	41.6955	53.6008
CsaV3_7G001080	5909.08	-2.5657	0.266681	-9.62085	6.52899e-22	4.40486e-20	9020.61	11200.4	1757.79	1657.5
CsaV3_5G032870	180.942	-4.76746	0.496145	-9.60899	7.32607e-22	4.923e-20	244.603	453.535	12.4355	13.1941
CsaV3_5G000720	12868.6	2.55807	0.266354	9.60405	7.6866e-22	5.14485e-20	3908.89	3562.71	24503.8	19499.2
CsaV3_3G042900	1040.65	-3.11776	0.325243	-9.58594	9.16209e-22	6.1083e-20	1605.35	2126.97	169.708	260.583
CsaV3_4G023370	3069.96	3.07647	0.32126	9.57625	1.0063e-21	6.68263e-20	469.02	833.303	5058.32	5919.18
CsaV3_5G001420	141.83	-5.24715	0.548877	-9.55981	1.17977e-21	7.80399e-20	301.597	251.357	10.241	4.12314
CsaV3_6G009110	500.445	3.10037	0.324371	9.5581	1.19938e-21	7.90284e-20	98.5535	110.652	927.541	865.035
CsaV3_4G036080	135.57	-4.94999	0.518708	-9.54292	1.38864e-21	9.11442e-20	267.163	258.187	9.50949	7.42165
CsaV3_1G041070	6218.42	2.56827	0.269756	9.52072	1.71987e-21	1.12449e-19	1778.71	1810.04	9317.11	11967.8
CsaV3_5G003800	6604.4	2.52706	0.265825	9.50649	1.97195e-21	1.28435e-19	1739.53	2166.59	11219	11292.5
CsaV3_2G030920	2145.25	-2.60803	0.274406	-9.50426	2.01466e-21	1.30714e-19	3372.19	3999.85	640.793	568.169
CsaV3_3G037440	615.576	-3.09519	0.325876	-9.49806	2.13835e-21	1.38209e-19	1255.07	949.419	144.837	112.974
CsaV3_5G024320	329.536	-3.4777	0.366328	-9.49341	2.236e-21	1.43972e-19	685.125	524.571	61.4459	47.0038
CsaV3_4G006540	1040.86	-2.69239	0.284702	-9.45686	3.17314e-21	2.03538e-19	1738.34	1867.42	296.257	261.407
CsaV3_3G040600	899.588	2.9619	0.31428	9.42439	4.32628e-21	2.76457e-19	243.415	165.295	1658.31	1531.33
CsaV3_3G045720	766.32	-3.04264	0.323335	-9.41017	4.95331e-21	3.15336e-19	1624.35	1109.25	179.949	151.732
CsaV3_6G002580	290.752	3.80403	0.405368	9.38414	6.34339e-21	4.02318e-19	49.8704	27.3214	552.282	533.534
CsaV3_4G032760	1436.84	3.01616	0.321761	9.37394	6.98739e-21	4.41509e-19	251.727	381.134	2149.15	2965.36
CsaV3_3G012950	194.742	-4.80176	0.51379	-9.34576	9.123e-21	5.74308e-19	333.657	418.018	5.85199	21.4403
CsaV3_5G015540	1538.45	13.681	1.47057	9.30318	1.36303e-20	8.51718e-19	0	0	2956.72	3197.08
CsaV3_6G041940	3006.32	-2.62799	0.282768	-9.29379	1.48886e-20	9.26922e-19	4939.55	5411	706.628	968.114
CsaV3_1G013430	165.162	-7.73943	0.833112	-9.28979	1.54599e-20	9.58968e-19	313.471	344.25	2.926	0
CsaV3_3G003390	299.633	-3.5942	0.387014	-9.287	1.58692e-20	9.80766e-19	625.755	480.857	35.8435	56.0747
CsaV3_6G016820	420.857	3.40094	0.366671	9.27518	1.77321e-20	1.09191e-18	54.62	91.5267	717.601	819.68
CsaV3_6G001520	130.595	-4.88948	0.528242	-9.25613	2.1197e-20	1.30055e-18	218.48	286.875	8.77799	8.24628
CsaV3_3G042200	2675.8	2.46541	0.266403	9.25443	2.15369e-20	1.31663e-18	768.242	872.919	4577.72	4484.33
CsaV3_1G031430	4458.1	3.10191	0.337031	9.20364	3.46037e-20	2.10029e-18	705.31	1155.7	6056.08	9915.33
CsaV3_4G034470	445.64	-3.23707	0.35217	-9.19176	3.86463e-20	2.33727e-18	881.044	730.848	103.873	66.7949
CsaV3_6G005820	235.476	3.96391	0.431451	9.18738	4.02509e-20	2.42566e-18	33.247	23.2232	506.929	378.504
CsaV3_7G002960	157.637	-5.60322	0.609953	-9.18631	4.06541e-20	2.44127e-18	244.603	372.937	1.463	11.5448
CsaV3_3G048280	1728.79	2.62885	0.28637	9.17992	4.31408e-20	2.58143e-18	428.648	534.134	2712.4	3239.96
CsaV3_6G040450	113.553	-5.70285	0.62148	-9.17623	4.46446e-20	2.66202e-18	216.105	229.5	3.6575	4.94777
CsaV3_1G034310	1869.34	-3.74899	0.408853	-9.16952	4.75133e-20	2.82312e-18	2265.54	4693.82	160.93	357.064
CsaV3_7G029820	984.703	-2.5888	0.282516	-9.16337	5.03007e-20	2.97829e-18	1703.91	1673.44	272.849	288.62
CsaV3_2G011150	945.143	2.7051	0.2953	9.16054	5.16371e-20	3.04677e-18	244.603	258.187	1795.1	1482.68
CsaV3_6G044640	195.54	4.13261	0.45137	9.15571	5.40027e-20	3.17528e-18	17.8109	24.5893	368.676	371.083
CsaV3_1G000670	19588.8	2.40092	0.262254	9.15493	5.43937e-20	3.18721e-18	5640.11	6834.45	31284	34596.5
CsaV3_6G049200	119.547	-5.42495	0.593558	-9.13972	6.26159e-20	3.65634e-18	189.983	277.312	5.1205	5.7724
CsaV3_2G013180	255.385	-3.56538	0.390306	-9.13482	6.55162e-20	3.81255e-18	548.575	393.428	42.427	37.1083
CsaV3_6G043310	381.698	-3.1797	0.348298	-9.12923	6.89898e-20	4.00094e-18	659.002	715.821	62.9089	89.0598
CsaV3_6G051680	7090	2.43024	0.266487	9.11955	7.54402e-20	4.36008e-18	1994.82	2443.9	11318.5	12602.8
CsaV3_4G036970	113.251	-6.00539	0.658843	-9.11505	7.86351e-20	4.52927e-18	212.543	233.598	4.389	2.47388
CsaV3_2G029940	154.106	-4.55099	0.499421	-9.11253	8.04803e-20	4.61984e-18	290.911	300.535	17.556	7.42165
CsaV3_4G028960	112.197	-5.98027	0.656957	-9.10299	8.78823e-20	5.0277e-18	232.729	209.009	2.926	4.12314
CsaV3_7G002480	5666.14	-2.62096	0.288148	-9.09589	9.38181e-20	5.34921e-18	8538.53	10957.3	1828.75	1340.02
CsaV3_7G003150	1030.49	-2.65376	0.291832	-9.09344	9.59548e-20	5.45268e-18	1573.29	1983.53	283.09	282.023
CsaV3_3G049140	112.08	-5.55306	0.610999	-9.08849	1.00421e-19	5.68738e-18	224.417	214.473	3.6575	5.7724
CsaV3_1G030730	764.801	-13.3862	1.47401	-9.08144	1.07149e-19	6.04823e-18	1475.93	1583.28	0	0
CsaV3_2G016680	13832.4	3.11862	0.34351	9.07868	1.099e-19	6.18289e-18	2213.3	3499.87	17531.8	32084.6
CsaV3_2G017290	3149.07	-2.65984	0.293399	-9.06561	1.2391e-19	6.94801e-18	4690.2	6185.57	988.256	732.27
CsaV3_7G029170	615.617	2.87624	0.31757	9.05702	1.34067e-19	7.49271e-18	154.361	140.705	1202.58	964.815
CsaV3_2G030530	755.703	-2.99414	0.331122	-9.04242	1.53234e-19	8.50776e-18	1409.43	1275.91	128.012	209.456
CsaV3_3G009740	304.368	-3.26273	0.36105	-9.03679	1.61344e-19	8.92877e-18	597.258	505.446	63.6404	51.1269
CsaV3_4G024080	2851.21	-2.62625	0.290968	-9.02591	1.78206e-19	9.82975e-18	5241.15	4573.6	652.497	937.602
CsaV3_5G037350	1218.7	2.86797	0.31818	9.01366	1.99296e-19	1.09574e-17	339.594	247.259	2514.16	1773.78
CsaV3_1G046410	186.601	4.16788	0.462469	9.01223	2.01916e-19	1.10655e-17	20.1857	19.125	392.084	315.008
CsaV3_1G037320	173.481	-3.85604	0.428384	-9.00136	2.22944e-19	1.21785e-17	315.846	333.321	24.1395	20.6157
CsaV3_3G002170	353.139	-3.2189	0.35773	-8.99813	2.29596e-19	1.25016e-17	746.869	528.669	70.2239	66.7949
CsaV3_7G007040	245.053	-3.52231	0.391622	-8.99415	2.38063e-19	1.2921e-17	497.517	404.357	45.353	32.9851
CsaV3_1G012610	240.317	3.62646	0.403357	8.9907	2.45651e-19	1.32903e-17	40.3713	31.4196	455.724	433.754
CsaV3_7G032160	1146.99	2.63156	0.292761	8.98879	2.49965e-19	1.34806e-17	350.28	286.875	2130.86	1819.95
CsaV3_2G006590	427.59	-3.46412	0.385979	-8.97488	2.8365e-19	1.52487e-17	719.559	848.33	46.816	95.6569
CsaV3_6G050250	1205.41	3.01435	0.336858	8.94843	3.60574e-19	1.93226e-17	187.608	344.25	2292.52	1997.25
CsaV3_3G039720	974.734	2.83353	0.317467	8.92542	4.44005e-19	2.37185e-17	194.732	285.509	1530.3	1888.4
CsaV3_2G033910	658.568	2.85631	0.32015	8.92178	4.58872e-19	2.44357e-17	132.988	187.152	1183.57	1130.57
CsaV3_6G053180	167.449	-3.87778	0.435006	-8.91432	4.90841e-19	2.60561e-17	289.723	337.419	21.2135	21.4403
CsaV3_6G053210	531.722	-2.75619	0.311049	-8.86094	7.93401e-19	4.19858e-17	941.601	911.169	146.3	127.817
CsaV3_7G004470	141.6	-7.51008	0.847746	-8.85888	8.08205e-19	4.2636e-17	223.23	340.152	2.1945	0.824628
CsaV3_6G001040	162.639	4.6372	0.523993	8.84974	8.77217e-19	4.61329e-17	16.6235	8.19642	344.536	281.198
CsaV3_2G030720	1511.22	2.62437	0.296706	8.84501	9.15184e-19	4.79806e-17	479.706	363.375	2882.11	2319.68
CsaV3_6G002810	212.288	-3.70202	0.41869	-8.84193	9.40794e-19	4.9171e-17	432.21	356.544	37.3065	23.0896
CsaV3_3G047200	348.345	-3.2035	0.362389	-8.83994	9.57711e-19	4.99011e-17	733.808	523.205	75.3444	61.0225
CsaV3_2G004210	105.784	-5.74707	0.650359	-8.83676	9.8534e-19	5.11833e-17	180.483	234.964	4.389	3.29851
CsaV3_3G043890	715.065	-2.60046	0.294566	-8.82809	1.06479e-18	5.5141e-17	1266.95	1188.48	207.746	197.086
CsaV3_2G018030	678.229	3.09064	0.350182	8.82582	1.08656e-18	5.60971e-17	180.483	103.821	1074.57	1354.04
CsaV3_1G042250	112.397	-5.31848	0.602912	-8.82133	1.13103e-18	5.82155e-17	218.48	219.937	2.926	8.24628
CsaV3_3G006310	2174.33	12.7398	1.44505	8.81617	1.18438e-18	6.07765e-17	1.18739	0	4200.27	4495.87
CsaV3_3G033270	711.129	3.00556	0.341116	8.81097	1.24072e-18	6.34752e-17	148.424	166.661	969.237	1560.2
CsaV3_1G008550	1901.09	2.60681	0.296043	8.80549	1.30287e-18	6.60562e-17	554.512	517.741	3852.08	2680.04
CsaV3_3G014730	97173	2.58299	0.293329	8.80575	1.29981e-18	6.60562e-17	24714.4	30878.7	133040	200059
CsaV3_7G010160	4561.09	2.45383	0.27936	8.78374	1.58124e-18	7.96926e-17	1328.69	1487.65	8854.07	6573.94
CsaV3_1G039880	104.639	-6.24557	0.71177	-8.7747	1.71355e-18	8.58497e-17	205.419	207.643	2.1945	3.29851
CsaV3_3G026830	1551.86	-2.37499	0.27066	-8.77479	1.71228e-18	8.58497e-17	2573.08	2631.05	487.91	515.393
CsaV3_4G007180	836.642	2.73599	0.31191	8.77171	1.75977e-18	8.79053e-17	250.54	185.786	1585.89	1324.35
CsaV3_3G019560	123.877	-4.63365	0.528327	-8.77042	1.78005e-18	8.83968e-17	246.977	229.5	12.4355	6.59703
CsaV3_5G010690	111.116	-4.86141	0.554288	-8.77055	1.77799e-18	8.83968e-17	204.231	225.402	6.58349	8.24628
CsaV3_4G025600	167.464	4.57998	0.522252	8.76968	1.79174e-18	8.87173e-17	10.6865	16.3928	256.025	386.751
CsaV3_6G000050	968.73	13.0135	1.48462	8.76557	1.85828e-18	9.17439e-17	0	0	1386.19	2488.73
CsaV3_1G015100	2307.6	-3.19144	0.364353	-8.7592	1.96643e-18	9.68012e-17	2913.86	5405.54	332.101	578.889
CsaV3_3G026480	883.026	-2.57734	0.294312	-8.75715	2.00242e-18	9.82868e-17	1418.93	1606.5	275.775	230.896
CsaV3_4G012120	3117.46	2.53597	0.290385	8.73315	2.47685e-18	1.20526e-16	996.221	837.401	6203.85	4432.38
CsaV3_1G032150	263.375	-3.19786	0.366497	-8.72547	2.65069e-18	1.28615e-16	469.02	480.857	47.5475	56.0747
CsaV3_1G007100	189.938	-3.70331	0.425263	-8.70828	3.08513e-18	1.49267e-16	294.473	411.187	28.5285	25.5635
CsaV3_3G021590	149.404	-4.02297	0.462062	-8.70656	3.13232e-18	1.51119e-16	288.536	274.58	20.482	14.0187
CsaV3_7G027580	1955.54	12.5849	1.44582	8.70435	3.19412e-18	1.53663e-16	0	1.36607	4229.53	3591.26
CsaV3_5G028480	399.717	3.36962	0.387187	8.70282	3.23731e-18	1.55299e-16	70.0561	71.0357	927.541	530.236
CsaV3_5G002220	3899.87	2.90668	0.334026	8.70195	3.26222e-18	1.56052e-16	910.729	924.83	9106.44	4657.5
CsaV3_3G030410	193.201	3.78412	0.435502	8.6891	3.6531e-18	1.74258e-16	23.7478	28.6875	352.583	367.784
CsaV3_1G011380	6060.61	2.31874	0.267084	8.6817	3.89888e-18	1.8546e-16	1792.96	2255.38	10132	10062.1
CsaV3_3G028740	5073.47	2.4386	0.281099	8.67526	4.12614e-18	1.9572e-16	1361.94	1799.11	9408.54	7724.29
CsaV3_3G042690	154.738	4.46197	0.515241	8.65998	4.71859e-18	2.23197e-16	10.6865	16.3928	325.517	266.355
CsaV3_4G032570	204.08	-4.82503	0.558488	-8.63945	5.64851e-18	2.6644e-16	413.212	375.669	24.1395	3.29851
CsaV3_5G001840	2523.78	-2.26008	0.262035	-8.62509	6.40395e-18	3.01235e-16	4170.12	4181.54	879.262	864.21
CsaV3_7G010170	934.125	2.51057	0.291703	8.60659	7.52634e-18	3.5305e-16	298.035	259.553	1664.89	1514.02
CsaV3_6G052510	244.311	-3.20737	0.373598	-8.58507	9.07829e-18	4.23504e-16	413.212	468.562	46.816	48.6531
CsaV3_4G030300	762.212	-2.55687	0.297943	-8.58173	9.34603e-18	4.34796e-16	1211.14	1394.76	206.283	236.668
CsaV3_3G042140	1082.62	-12.4467	1.4509	-8.57861	9.60227e-18	4.45493e-16	2128.99	2200.74	0.731499	0
CsaV3_3G041620	181.371	-3.91511	0.457048	-8.56608	1.0707e-17	4.95388e-16	306.347	374.303	29.9915	14.8433
CsaV3_4G029960	239.205	-4.57866	0.535426	-8.55144	1.21561e-17	5.59377e-16	463.083	454.901	5.85199	32.9851
CsaV3_5G027290	9952.55	2.26896	0.265329	8.55152	1.21483e-17	5.59377e-16	3756.91	3083.22	17483.6	15486.5
CsaV3_5G003700	442.777	-2.89048	0.339218	-8.521	1.58176e-17	7.25894e-16	649.503	911.169	102.41	108.026
CsaV3_6G041600	621.81	-3.96095	0.466811	-8.48513	2.15483e-17	9.80912e-16	802.677	1534.1	35.8435	114.623
CsaV3_4G037850	1819.74	2.34322	0.276621	8.47087	2.43561e-17	1.10575e-15	540.263	658.446	3081.08	2999.17
CsaV3_6G005680	227.64	-9.20019	1.08916	-8.44708	2.9868e-17	1.35237e-15	413.212	495.884	1.463	0
CsaV3_3G002950	107.911	-6.78221	0.803305	-8.44288	3.09623e-17	1.39817e-15	262.413	165.295	1.463	2.47388
CsaV3_1G038690	2413.18	-2.3053	0.27312	-8.44061	3.15673e-17	1.4217e-15	3901.77	4126.9	897.55	726.497
CsaV3_1G012180	105.754	-6.49865	0.771322	-8.42534	3.59695e-17	1.61567e-15	269.538	148.902	2.926	1.64926
CsaV3_6G044730	129.854	-4.13245	0.490679	-8.4219	3.7043e-17	1.65949e-15	275.475	215.839	12.4355	15.6679
CsaV3_1G026650	247.783	3.55949	0.423412	8.4067	4.21714e-17	1.87929e-15	26.1226	51.9107	464.502	448.598
CsaV3_3G016280	320.566	-3.07307	0.365723	-8.40273	4.36216e-17	1.93882e-15	472.582	673.473	63.6404	72.5673
CsaV3_6G043930	268.962	-3.33322	0.396805	-8.40015	4.45901e-17	1.97667e-15	474.957	504.08	62.1774	34.6344
CsaV3_3G032570	111.391	-4.57027	0.544209	-8.39801	4.54107e-17	2.00779e-15	200.669	226.768	6.58349	11.5448
CsaV3_1G009470	619.372	3.09859	0.371007	8.35185	6.72026e-17	2.96356e-15	130.613	128.411	1455.68	762.781
CsaV3_2G016410	1904.84	2.30595	0.276626	8.33596	7.68723e-17	3.38118e-15	699.374	581.946	3323.2	3014.84
CsaV3_3G014930	96.0739	-5.01334	0.603572	-8.30612	9.88798e-17	4.32669e-15	191.17	181.687	7.31499	4.12314
CsaV3_2G014110	12928.8	2.1099	0.25419	8.30047	1.03702e-16	4.526e-15	5098.66	4628.25	21070.1	20918.3
CsaV3_2G008410	3863.37	2.3369	0.281605	8.29852	1.0542e-16	4.58917e-15	1213.51	1340.12	7447.4	5452.44
CsaV3_3G006650	114.993	-4.50272	0.542931	-8.29336	1.10089e-16	4.78013e-15	268.35	172.125	8.77799	10.7202
CsaV3_5G026440	1959.27	-2.23174	0.269257	-8.28851	1.14678e-16	4.96664e-15	3287.89	3173.38	645.182	730.621
CsaV3_5G002840	3396.01	-2.29243	0.276622	-8.28725	1.15898e-16	5.00668e-15	5979.7	5301.72	1299.87	1002.75
CsaV3_6G045350	892.12	2.43909	0.294568	8.28025	1.22921e-16	5.29655e-15	284.974	270.482	1374.49	1638.54
CsaV3_2G029980	1037.62	2.78709	0.336803	8.27514	1.28308e-16	5.51464e-15	249.352	275.946	1326.94	2298.24
CsaV3_3G012430	1795.53	2.35678	0.285517	8.25445	1.52601e-16	6.54213e-15	516.515	657.08	3242.74	2765.8
CsaV3_6G043770	7741.6	-2.57368	0.312598	-8.23321	1.82256e-16	7.79375e-15	10199.7	16313.6	2577.07	1876.03
CsaV3_2G025870	615.117	-2.62375	0.319138	-8.22135	2.01227e-16	8.58333e-15	1103.09	1013.62	143.374	200.385
CsaV3_6G044480	905.3	-3.58713	0.436477	-8.21839	2.06261e-16	8.77596e-15	2074.37	1269.08	208.477	69.2688
CsaV3_7G029940	127.255	-4.51385	0.549419	-8.21568	2.10972e-16	8.95389e-15	246.977	240.428	5.1205	16.4926
CsaV3_4G000540	986.188	2.42155	0.2948	8.21421	2.13565e-16	9.04126e-15	345.531	274.58	1731.46	1593.18
CsaV3_3G034760	112.798	-5.02624	0.61387	-8.18778	2.6608e-16	1.12364e-14	169.797	267.75	2.926	10.7202
CsaV3_3G035480	670.27	-2.41913	0.295659	-8.18216	2.78808e-16	1.17446e-14	1157.71	1101.05	212.866	209.456
CsaV3_4G031300	300.588	-3.10024	0.378928	-8.18162	2.80057e-16	1.1768e-14	522.452	554.625	78.2704	47.0038
CsaV3_6G038120	248.751	-3.00327	0.367252	-8.17769	2.89348e-16	1.20983e-14	448.834	435.776	52.668	57.724
CsaV3_1G010680	347.241	-2.74202	0.336227	-8.15527	3.4839e-16	1.45311e-14	575.885	632.491	90.7059	89.8845
CsaV3_3G037080	252.891	-3.01763	0.370272	-8.14977	3.64618e-16	1.51706e-14	479.706	420.75	59.9829	51.1269
CsaV3_1G000450	120.961	-4.07539	0.500215	-8.14729	3.7218e-16	1.54473e-14	260.039	196.714	13.8985	13.1941
CsaV3_3G000930	151.918	-4.42801	0.543819	-8.14243	3.87433e-16	1.60411e-14	337.219	243.161	5.85199	21.4403
CsaV3_7G008470	3349.84	2.30749	0.283484	8.13974	3.96134e-16	1.63215e-14	1120.9	1131.11	6489.86	4657.5
CsaV3_3G002970	119.689	-4.14607	0.509842	-8.13207	4.2201e-16	1.73454e-14	265.976	187.152	12.4355	13.1941
CsaV3_6G052820	1995.35	2.17691	0.267774	8.12966	4.30506e-16	1.76518e-14	715.997	729.482	3388.31	3147.61
CsaV3_1G042180	579.855	-2.59746	0.319571	-8.12794	4.36663e-16	1.7861e-14	986.722	1004.06	190.921	137.713
CsaV3_6G015780	1050.3	2.49951	0.30757	8.12665	4.41306e-16	1.80074e-14	296.848	334.687	2086.97	1482.68
CsaV3_3G012650	2460.31	-2.21311	0.272422	-8.12383	4.51698e-16	1.83872e-14	4104.81	3990.29	780.51	965.64
CsaV3_1G014520	346.117	-2.81331	0.346408	-8.12137	4.60952e-16	1.87189e-14	586.571	625.66	98.0209	74.2165
CsaV3_6G002340	516.311	-2.59185	0.319497	-8.11229	4.96751e-16	2.01243e-14	957.037	814.178	132.401	161.627
CsaV3_4G037480	1134.62	-2.31246	0.285799	-8.09122	5.90691e-16	2.38729e-14	1709.84	2068.23	394.278	366.135
CsaV3_7G018790	103.584	-4.41532	0.546042	-8.08605	6.16325e-16	2.48496e-14	174.547	221.303	10.241	8.24628
CsaV3_4G037660	284.215	-2.84642	0.352462	-8.0758	6.70332e-16	2.6963e-14	484.456	513.642	69.4924	69.2688
CsaV3_5G027360	142.323	-3.65806	0.453005	-8.07509	6.74262e-16	2.70568e-14	243.415	284.143	21.945	19.7911
CsaV3_4G033330	99.0101	-5.40805	0.670007	-8.07162	6.93701e-16	2.7771e-14	195.92	191.25	8.04649	0.824628
CsaV3_4G008750	117.766	-4.13775	0.513341	-8.06043	7.60259e-16	3.03637e-14	223.23	222.669	16.093	9.07091
CsaV3_7G023770	639.662	-2.6753	0.332026	-8.0575	7.78736e-16	3.10285e-14	866.796	1345.58	168.976	177.295
CsaV3_4G023750	663.199	-2.41308	0.299545	-8.05582	7.89484e-16	3.13829e-14	1072.21	1161.16	196.773	222.65
CsaV3_2G013030	2422.76	2.31629	0.28817	8.03791	9.13851e-16	3.62416e-14	731.433	889.312	3468.04	4602.25
CsaV3_7G000910	456.442	11.9283	1.4845	8.03524	9.33953e-16	3.69522e-14	0	0	1094.32	731.445
CsaV3_3G005310	220.306	-3.42885	0.427234	-8.02568	1.00962e-15	3.98528e-14	398.963	407.089	24.871	50.3023
CsaV3_3G046300	1320.01	2.21494	0.276061	8.02339	1.0287e-15	4.05115e-14	482.081	453.535	2128.66	2215.78
CsaV3_1G004320	180.576	-4.29193	0.535425	-8.01595	1.09293e-15	4.29413e-14	374.028	312.83	6.58349	28.862
CsaV3_2G026170	519.578	3.2698	0.408284	8.00863	1.15989e-15	4.54665e-14	70.0561	125.678	648.108	1234.47
CsaV3_5G003160	1706.76	2.15676	0.269345	8.00745	1.17107e-15	4.57987e-14	631.692	618.83	2762.87	2813.63
CsaV3_3G030240	1644.54	-2.45624	0.307036	-7.99985	1.24569e-15	4.86047e-14	3183.4	2381.06	593.977	419.736
CsaV3_6G035980	13904.4	2.39407	0.299771	7.98633	1.39021e-15	5.4119e-14	4844.56	4044.93	28652.1	18075.9
CsaV3_1G041880	648.362	2.64619	0.331406	7.98472	1.40837e-15	5.46187e-14	217.293	139.339	1175.52	1061.3
CsaV3_6G031960	103.094	-4.58579	0.574327	-7.98463	1.40949e-15	5.46187e-14	220.855	174.857	5.1205	11.5448
CsaV3_2G002530	1328.64	-2.19025	0.274438	-7.98086	1.45314e-15	5.61813e-14	2267.92	2091.45	483.521	471.687
CsaV3_3G003360	95.2104	-4.65013	0.583205	-7.9734	1.54372e-15	5.95474e-14	188.795	177.589	9.50949	4.94777
CsaV3_2G003620	5604.78	2.80847	0.352681	7.9632	1.67643e-15	6.45197e-14	1139.9	1661.14	13115.1	6503.02
CsaV3_1G031010	400.664	-2.80911	0.353003	-7.95776	1.75185e-15	6.71174e-14	694.624	707.624	77.5389	122.87
CsaV3_6G002280	3424.75	-2.31101	0.290406	-7.95787	1.75024e-15	6.71174e-14	4992.98	6408.24	975.089	1322.7
CsaV3_3G043020	2096.34	-2.4797	0.311624	-7.95736	1.75743e-15	6.71792e-14	3863.77	3247.15	787.093	487.355
CsaV3_2G017760	350.38	-2.9577	0.372087	-7.94896	1.88084e-15	7.17344e-14	719.559	521.839	63.6404	96.4815
CsaV3_7G031990	378.79	-2.86261	0.360391	-7.94307	1.97241e-15	7.5058e-14	788.428	543.696	103.873	79.1643
CsaV3_3G030890	297.944	2.84007	0.357754	7.93862	2.04441e-15	7.76233e-14	73.6183	72.4017	517.17	528.587
CsaV3_6G042160	136.554	4.13345	0.521468	7.92657	2.25283e-15	8.53455e-14	11.8739	17.7589	223.839	292.743
CsaV3_1G012440	121.616	-4.14784	0.523356	-7.92547	2.2728e-15	8.591e-14	218.48	241.794	8.04649	18.1418
CsaV3_5G025520	363.7	3.15946	0.398776	7.92289	2.32047e-15	8.75162e-14	92.6165	53.2767	516.439	792.468
CsaV3_6G036810	382.108	-3.14039	0.396747	-7.91535	2.4655e-15	9.27795e-14	611.507	760.901	50.4735	105.552
CsaV3_3G001590	1205.26	2.2523	0.285281	7.89501	2.90283e-15	1.08994e-13	444.084	392.062	2141.83	1843.04
CsaV3_2G007400	81.5179	-5.87136	0.743972	-7.89191	2.97586e-15	1.11489e-13	157.923	162.562	1.463	4.12314
CsaV3_4G000150	91.2122	-4.65546	0.590155	-7.88853	3.05775e-15	1.14305e-13	200.669	150.268	7.31499	6.59703
CsaV3_3G014770	247.199	-11.7574	1.49205	-7.88006	3.27222e-15	1.22052e-13	573.51	415.285	0	0
CsaV3_6G042430	351.919	2.92756	0.371843	7.87311	3.45932e-15	1.28747e-13	96.1787	66.9374	529.606	714.953
CsaV3_2G025880	98.6984	-4.27036	0.542499	-7.87165	3.50008e-15	1.29419e-13	184.046	191.25	8.77799	10.7202
CsaV3_3G017920	89.5172	-4.71975	0.599589	-7.87164	3.50028e-15	1.29419e-13	157.923	187.152	8.04649	4.94777
CsaV3_6G052220	523.698	-2.43708	0.309596	-7.87181	3.49559e-15	1.29419e-13	831.174	937.124	162.393	164.101
CsaV3_7G029590	4129.48	2.29537	0.291867	7.86446	3.70689e-15	1.36759e-13	1136.33	1659.78	6296.02	7425.78
CsaV3_3G027020	9013.92	2.04826	0.261697	7.82681	5.00418e-15	1.84219e-13	3816.28	3203.44	13965.1	15070.9
CsaV3_2G013750	696.777	2.46726	0.316061	7.80627	5.89039e-15	2.16373e-13	184.046	243.161	1070.18	1289.72
CsaV3_6G007160	287.24	-3.14312	0.403123	-7.79694	6.34278e-15	2.32486e-13	592.508	439.875	75.3444	41.2314
CsaV3_1G005070	2238.85	2.11041	0.270746	7.79479	6.4517e-15	2.35622e-13	790.803	893.41	3844.03	3427.15
CsaV3_4G002900	586.854	2.62718	0.337046	7.7947	6.45617e-15	2.35622e-13	149.611	177.589	817.085	1203.13
CsaV3_6G052210	1719.02	-3.32603	0.427137	-7.7868	6.87272e-15	2.50285e-13	1762.09	4490.27	204.82	418.911
CsaV3_6G051790	110.358	5.4215	0.696836	7.78016	7.24333e-15	2.63216e-13	7.12435	2.73214	256.756	174.821
CsaV3_1G031200	1218.8	2.35449	0.30278	7.77622	7.47209e-15	2.70947e-13	374.028	423.482	1697.81	2379.88
CsaV3_4G011950	4223.67	2.18492	0.280989	7.77584	7.49498e-15	2.71197e-13	1510.36	1535.46	8050.88	5797.96
CsaV3_2G002800	589.597	-2.58987	0.333361	-7.76897	7.91256e-15	2.85696e-13	1050.84	971.276	130.938	205.332
CsaV3_1G041580	3062.97	-2.0316	0.261533	-7.76806	7.96972e-15	2.86538e-13	4935.99	4908.29	1258.91	1148.71
CsaV3_4G026660	110.009	5.8072	0.747549	7.76832	7.95351e-15	2.86538e-13	1.18739	6.83035	220.913	211.105
CsaV3_6G045260	204.393	4.35555	0.560752	7.76735	8.01467e-15	2.87543e-13	5.93696	32.7857	294.794	484.057
CsaV3_5G031280	125.398	4.32124	0.55647	7.76545	8.1357e-15	2.91268e-13	15.4361	8.19642	203.357	274.601
CsaV3_6G043920	227.584	-3.36972	0.434146	-7.76171	8.37904e-15	2.99347e-13	540.263	289.607	35.112	45.3546
CsaV3_2G003500	169.707	-3.24447	0.418998	-7.74339	9.67968e-15	3.45086e-13	321.783	292.339	35.8435	28.862
CsaV3_4G006190	151.158	3.6104	0.466538	7.7387	1.00436e-14	3.57307e-13	22.5604	23.2232	299.915	258.933
CsaV3_2G011840	1614.93	-2.13535	0.276009	-7.73652	1.02176e-14	3.62735e-13	2513.71	2748.53	646.645	550.852
CsaV3_1G000820	969.464	2.22917	0.289078	7.71131	1.24532e-14	4.41176e-13	364.529	316.928	1670.01	1526.39
CsaV3_6G051070	96.5704	-4.60261	0.597181	-7.70723	1.2858e-14	4.54567e-13	211.356	159.83	10.9725	4.12314
CsaV3_6G044040	281.379	3.30262	0.428531	7.70683	1.28986e-14	4.55051e-13	56.9948	46.4464	670.785	351.292
CsaV3_1G004050	322.939	11.429	1.48406	7.70121	1.34786e-14	4.74526e-13	0	0	702.971	588.785
CsaV3_2G003580	4639.33	2.19661	0.285266	7.70022	1.35837e-14	4.77234e-13	1727.65	1595.57	8965.26	6268.82
CsaV3_6G042680	4989.45	-2.1954	0.285375	-7.69304	1.43677e-14	5.03734e-13	7140.97	9240.1	1545.66	2031.06
CsaV3_5G005700	246.457	3.17263	0.412713	7.68724	1.50339e-14	5.26001e-13	55.8074	42.3482	353.314	534.359
CsaV3_6G031140	394.998	2.97577	0.387843	7.67262	1.68513e-14	5.87826e-13	75.993	102.455	514.244	887.3
CsaV3_7G008180	317.201	11.4028	1.48619	7.67248	1.68704e-14	5.87826e-13	0	0	546.43	722.374
CsaV3_2G031390	572.966	2.45299	0.320635	7.6504	2.00358e-14	6.9526e-13	191.17	162.562	1079.69	858.438
CsaV3_6G012320	169.138	-3.20458	0.419117	-7.64603	2.07279e-14	7.17806e-13	283.787	326.491	29.9915	36.2836
CsaV3_7G018640	292.064	-2.72715	0.357351	-7.63158	2.31899e-14	8.01424e-13	489.205	525.937	86.3169	66.7949
CsaV3_3G019940	2320.69	-2.2429	0.294321	-7.6206	2.52504e-14	8.70855e-13	3265.33	4398.75	913.643	705.057
CsaV3_6G000230	297.337	11.3096	1.48484	7.6167	2.60242e-14	8.95719e-13	0	0	555.208	634.139
CsaV3_5G021890	189.319	-4.1051	0.540511	-7.59485	3.0815e-14	1.05846e-12	330.095	385.232	7.31499	34.6344
CsaV3_1G031560	337.329	-2.60056	0.342586	-7.59098	3.17492e-14	1.08834e-12	600.82	557.357	85.5854	105.552
CsaV3_6G007760	408.048	2.61257	0.344181	7.5907	3.18179e-14	1.08849e-12	109.24	120.214	602.024	800.714
CsaV3_6G051630	152.61	-3.4535	0.45516	-7.58743	3.26302e-14	1.11403e-12	222.042	337.419	27.0655	23.9142
CsaV3_3G008750	668.257	-2.33382	0.307823	-7.58169	3.41082e-14	1.16195e-12	1098.34	1132.47	250.904	191.314
CsaV3_4G002350	394.294	-2.47126	0.325961	-7.58145	3.41709e-14	1.16195e-12	643.566	692.598	114.845	126.168
CsaV3_5G002720	11786.8	-2.23048	0.294299	-7.57898	3.48282e-14	1.18193e-12	15982.3	22883	3555.09	4726.77
CsaV3_6G010120	1419.53	-2.24126	0.296698	-7.55399	4.22121e-14	1.42679e-12	2195.49	2491.71	578.616	412.314
CsaV3_5G001400	161.074	3.40716	0.451355	7.54874	4.39487e-14	1.48252e-12	32.0596	23.2232	289.674	299.34
CsaV3_2G014910	663.864	-2.26987	0.300716	-7.54823	4.41205e-14	1.48536e-12	1069.84	1129.74	247.247	208.631
CsaV3_2G011210	2555.99	-2.01284	0.26672	-7.54663	4.46658e-14	1.50074e-12	3986.07	4207.5	944.366	1086.04
CsaV3_7G011460	3354.92	2.2196	0.294141	7.54602	4.48757e-14	1.5048e-12	1158.89	1213.07	4409.48	6638.26
CsaV3_5G030890	420.78	2.59459	0.34394	7.54372	4.56763e-14	1.52862e-12	138.925	99.7231	669.322	775.151
CsaV3_6G043520	144.285	-3.4721	0.460458	-7.54054	4.68038e-14	1.56327e-12	295.66	233.598	19.019	28.862
CsaV3_5G003370	1032.51	2.22488	0.295335	7.5334	4.94366e-14	1.64795e-12	365.717	362.009	1484.21	1918.09
CsaV3_7G027570	1447.23	2.16237	0.287077	7.53237	4.98287e-14	1.65776e-12	594.883	461.732	2482.71	2249.59
CsaV3_4G026040	142.032	-3.39393	0.450633	-7.53148	5.01685e-14	1.66579e-12	237.478	281.411	27.797	21.4403
CsaV3_4G003370	639.837	2.39347	0.318317	7.51916	5.51307e-14	1.82697e-12	173.359	236.33	1141.14	1008.52
CsaV3_2G026360	129.413	-3.67009	0.488147	-7.51842	5.54409e-14	1.83366e-12	243.415	236.33	13.167	24.7388
CsaV3_5G013990	125.577	-3.51184	0.467497	-7.51201	5.82282e-14	1.9221e-12	226.792	234.964	18.2875	22.265
CsaV3_7G033280	595.019	-2.3013	0.306402	-7.51071	5.8806e-14	1.93739e-12	986.722	991.767	181.412	220.176
CsaV3_1G039780	363.206	-2.54644	0.339536	-7.49977	6.39293e-14	2.1021e-12	553.324	687.133	100.215	112.149
CsaV3_7G024460	85.6629	-4.32507	0.576828	-7.49803	6.47862e-14	2.12614e-12	173.359	153	8.04649	8.24628
CsaV3_2G013800	220.869	-2.94631	0.392979	-7.49739	6.5102e-14	2.13237e-12	421.524	360.643	59.2514	42.056
CsaV3_6G004390	78.4024	-5.1493	0.68784	-7.4862	7.08984e-14	2.31775e-12	188.795	116.116	2.926	5.7724
CsaV3_1G042670	269.11	-2.93342	0.391941	-7.48433	7.19149e-14	2.34645e-12	584.197	367.473	56.3255	68.4441
CsaV3_5G031640	376.871	-10.9217	1.45999	-7.48066	7.3953e-14	2.40831e-12	708.873	797.785	0	0.824628
CsaV3_2G012950	342.41	2.61738	0.350143	7.47517	7.71012e-14	2.50601e-12	84.3048	107.92	610.07	567.344
CsaV3_1G022970	3972.27	-1.9784	0.264733	-7.4732	7.82706e-14	2.53915e-12	5773.1	6900.02	1607.1	1608.85
CsaV3_3G009560	169.644	-3.49294	0.467487	-7.47173	7.91444e-14	2.56258e-12	216.105	407.089	24.871	30.5112
CsaV3_7G007260	1660.74	-2.0389	0.272988	-7.46881	8.09244e-14	2.60527e-12	2614.64	2728.04	603.487	696.811
CsaV3_7G001640	79.531	-6.31661	0.845836	-7.46789	8.14925e-14	2.61859e-12	182.858	131.143	0	4.12314
CsaV3_2G016630	2414.24	2.17442	0.291298	7.46458	8.35648e-14	2.68009e-12	731.433	1020.45	3612.88	4292.19
CsaV3_3G045010	156.497	-3.59158	0.481268	-7.46276	8.47282e-14	2.71226e-12	287.349	290.973	33.649	14.0187
CsaV3_6G022620	4017.53	1.97608	0.265125	7.4534	9.09622e-14	2.90633e-12	1485.43	1771.79	6284.31	6528.58
CsaV3_5G026450	2516.56	-2.05914	0.276481	-7.44767	9.50055e-14	3.0298e-12	4560.77	3557.25	942.171	1006.05
CsaV3_5G013690	1767.08	2.2426	0.301307	7.44292	9.84817e-14	3.13475e-12	724.309	508.178	3239.08	2596.75
CsaV3_6G032390	257.494	-2.69967	0.362939	-7.43835	1.01948e-13	3.23902e-12	440.522	452.169	74.6129	62.6717
CsaV3_6G004480	155.079	-4.0682	0.547509	-7.43039	1.08277e-13	3.43363e-12	393.027	192.616	25.6025	9.07091
CsaV3_5G015150	605.106	-2.3378	0.314664	-7.42951	1.09e-13	3.44824e-12	924.978	1095.59	175.56	224.299
CsaV3_5G032210	3392.46	1.97436	0.265751	7.42934	1.09145e-13	3.44824e-12	1295.44	1457.6	5731.3	5085.48
CsaV3_4G026200	315.9	-2.63092	0.354212	-7.42752	1.10654e-13	3.48941e-12	496.33	591.508	76.8074	98.9554
CsaV3_6G042080	378.721	-2.51469	0.338657	-7.42546	1.12385e-13	3.53741e-12	602.007	687.133	98.7524	126.993
CsaV3_3G018310	1549.93	-2.24055	0.301996	-7.41916	1.17869e-13	3.70313e-12	2592.08	2524.5	430.853	652.281
CsaV3_5G038370	423.676	2.41308	0.325265	7.41882	1.18164e-13	3.70555e-12	135.363	132.509	736.62	690.214
CsaV3_2G032160	1149.88	-2.1562	0.29087	-7.41294	1.23532e-13	3.86673e-12	1677.78	2079.16	454.993	387.575
CsaV3_6G001010	121.996	-4.49256	0.606316	-7.40961	1.26676e-13	3.9578e-12	246.977	219.937	2.926	18.1418
CsaV3_6G001210	1728.69	-1.98892	0.268753	-7.40055	1.35624e-13	4.22956e-12	2676.38	2846.89	677.368	714.128
CsaV3_UNG002050	190.569	-3.12406	0.422553	-7.39329	1.43239e-13	4.45884e-12	402.526	281.411	45.353	32.9851
CsaV3_7G030240	156.068	-11.0937	1.50108	-7.3905	1.46275e-13	4.54499e-12	336.032	288.241	0	0
CsaV3_4G008020	148.39	-3.40008	0.46015	-7.38907	1.47862e-13	4.5859e-12	244.603	297.803	32.186	18.9664
CsaV3_7G007950	222.303	3.53879	0.479797	7.3756	1.63606e-13	5.04646e-12	17.8109	53.2767	355.509	462.616
CsaV3_4G026000	139.695	-3.28378	0.44561	-7.36917	1.71699e-13	5.27686e-12	273.1	233.598	24.871	27.2127
CsaV3_2G003410	1170.43	-2.04167	0.277183	-7.36579	1.76105e-13	5.3968e-12	1902.2	1864.69	476.938	437.878
CsaV3_3G004330	1434.48	-2.1828	0.296347	-7.36569	1.76239e-13	5.3968e-12	2087.43	2614.66	446.215	589.609
CsaV3_5G001440	165.78	3.56033	0.483507	7.36356	1.79063e-13	5.47339e-12	15.4361	36.8839	299.915	310.885
CsaV3_5G018650	195.054	-3.12645	0.424611	-7.36311	1.79676e-13	5.48222e-12	324.158	375.669	29.26	51.1269
CsaV3_2G010810	72.8809	-5.21416	0.708808	-7.35624	1.89169e-13	5.76149e-12	146.049	137.973	5.85199	1.64926
CsaV3_6G043000	283.541	-3.49999	0.47617	-7.35029	1.97778e-13	6.01286e-12	625.755	416.651	69.4924	22.265
CsaV3_4G000940	164.06	3.5283	0.480217	7.3473	2.02249e-13	6.13778e-12	23.7478	28.6875	225.302	378.504
CsaV3_5G014570	94.8983	-4.68127	0.637291	-7.34558	2.04864e-13	6.20603e-12	224.417	140.705	2.926	11.5448
CsaV3_2G025900	107.481	-3.8217	0.521822	-7.32376	2.41123e-13	7.26543e-12	226.792	174.857	17.556	10.7202
CsaV3_4G000610	82.9703	-7.14205	0.975401	-7.32217	2.44001e-13	7.3391e-12	188.795	140.705	0.731499	1.64926
CsaV3_3G006610	987.24	2.11554	0.288943	7.32166	2.44916e-13	7.35357e-12	343.156	397.526	1686.84	1521.44
CsaV3_2G018170	120.21	4.47069	0.611925	7.30594	2.75331e-13	8.25213e-12	4.74957	16.3928	171.902	287.795
CsaV3_6G007720	325.846	-2.60251	0.356326	-7.30374	2.79886e-13	8.37382e-12	559.261	560.089	108.993	75.0412
CsaV3_3G020650	621.962	-2.68146	0.367256	-7.30134	2.84911e-13	8.50914e-12	932.102	1219.9	114.845	221
CsaV3_1G038210	556.445	-2.38453	0.326624	-7.30053	2.86645e-13	8.53083e-12	859.671	1008.16	148.494	209.456
CsaV3_5G036440	1029.17	2.07109	0.283681	7.30075	2.86172e-13	8.53083e-12	377.59	413.919	1610.76	1714.4
CsaV3_4G025010	3312.85	-2.41083	0.330382	-7.29709	2.94058e-13	8.7361e-12	6303.86	4849.55	743.935	1354.04
CsaV3_2G013090	73.7806	-5.55019	0.762057	-7.28316	3.26082e-13	9.67054e-12	194.732	94.2589	3.6575	2.47388
CsaV3_5G005040	711.39	2.37536	0.326369	7.27813	3.38469e-13	1.00203e-11	280.224	178.955	1160.16	1226.22
CsaV3_3G040780	143.2	3.36273	0.462816	7.2658	3.70829e-13	1.09592e-11	26.1226	24.5893	264.803	257.284
CsaV3_2G029350	102.553	-4.18528	0.577956	-7.24153	4.43656e-13	1.30886e-11	186.42	202.178	5.1205	16.4926
CsaV3_1G041180	2836.76	1.94339	0.268509	7.2377	4.56357e-13	1.34399e-11	1272.88	1068.27	4617.22	4388.67
CsaV3_4G023620	180.663	-3.18399	0.439981	-7.23666	4.59876e-13	1.352e-11	305.16	345.616	24.871	47.0038
CsaV3_5G035110	737.94	2.50578	0.346483	7.23206	4.75733e-13	1.3962e-11	281.412	159.83	1389.85	1120.67
CsaV3_3G014920	2699.35	-1.92096	0.265635	-7.23159	4.77385e-13	1.39862e-11	3987.26	4554.48	1098.71	1156.95
CsaV3_7G030090	177.88	3.56263	0.492748	7.23013	4.82515e-13	1.41121e-11	18.9983	36.8839	239.2	416.437
CsaV3_7G005680	1082.06	-2.72298	0.377972	-7.2042	5.83837e-13	1.7046e-11	2149.18	1609.23	174.828	394.997
CsaV3_1G013780	191.628	-2.96907	0.412232	-7.20243	5.91486e-13	1.72396e-11	375.216	304.634	51.205	35.459
CsaV3_7G032960	95.3815	-3.85757	0.535789	-7.1998	6.03016e-13	1.75455e-11	187.608	169.393	14.63	9.89554
CsaV3_2G004090	201.129	10.7459	1.4927	7.19892	6.06927e-13	1.7629e-11	0	0	423.538	380.978
CsaV3_6G042830	167.391	3.4068	0.473293	7.19807	6.10718e-13	1.77087e-11	23.7478	34.1518	234.811	376.855
CsaV3_3G029930	768.926	2.14592	0.298309	7.19361	6.31016e-13	1.8266e-11	311.097	255.455	1251.6	1257.56
CsaV3_2G031890	169.805	-4.09272	0.568995	-7.19289	6.3434e-13	1.83309e-11	241.04	400.259	6.58349	31.3359
CsaV3_3G012810	103.594	-8.05638	1.12066	-7.18897	6.52806e-13	1.88004e-11	216.105	196.714	0.731499	0.824628
CsaV3_7G024990	437.112	-2.46512	0.3429	-7.18903	6.52512e-13	1.88004e-11	694.624	785.49	107.53	160.803
CsaV3_1G032880	486.289	2.44211	0.34001	7.18245	6.84715e-13	1.96858e-11	121.114	181.687	773.195	869.158
CsaV3_6G013260	565.109	-2.21222	0.308141	-7.17926	7.00883e-13	2.01165e-11	897.668	961.714	217.987	183.067
CsaV3_3G046370	1137.66	-2.25411	0.314249	-7.17303	7.33555e-13	2.10133e-11	1946.13	1815.51	305.767	483.232
CsaV3_6G045000	2173.67	-1.99406	0.278002	-7.17283	7.3461e-13	2.10133e-11	3870.9	3079.12	921.689	822.979
CsaV3_4G037070	122.061	-3.45738	0.482505	-7.16547	7.75192e-13	2.21368e-11	248.165	199.446	24.1395	16.4926
CsaV3_5G028310	240.196	-2.65974	0.371205	-7.16514	7.77064e-13	2.21529e-11	452.396	377.035	62.9089	68.4441
CsaV3_2G012300	1178.85	-1.99273	0.278716	-7.14967	8.69871e-13	2.4757e-11	1817.9	1950.75	498.151	448.598
CsaV3_2G014490	67.0965	-5.80544	0.812273	-7.14715	8.86001e-13	2.51737e-11	146.049	117.482	0.731499	4.12314
CsaV3_7G024760	95.7824	5.87228	0.821685	7.14664	8.89299e-13	2.52251e-11	1.18739	5.46428	138.985	237.493
CsaV3_3G037400	3811.03	2.21119	0.309759	7.13841	9.44157e-13	2.67364e-11	1334.63	1372.9	7871.66	4664.92
CsaV3_5G002230	92.1725	-3.93176	0.550852	-7.1376	9.49714e-13	2.68489e-11	188.795	157.098	8.77799	14.0187
CsaV3_5G004940	438.856	2.37759	0.333316	7.13314	9.81019e-13	2.76876e-11	131.8	151.634	653.96	818.031
CsaV3_1G008640	126.191	-3.6014	0.506025	-7.11705	1.10263e-12	3.1068e-11	295.66	170.759	22.6765	15.6679
CsaV3_1G010210	792.118	2.17073	0.305438	7.10694	1.18647e-12	3.33748e-11	275.475	300.535	1465.19	1127.27
CsaV3_6G008180	230.597	-2.77109	0.389973	-7.10585	1.19583e-12	3.35824e-11	463.083	341.518	65.8349	51.9516
CsaV3_4G007300	739.38	2.24389	0.315803	7.10536	1.20005e-12	3.36452e-11	220.855	295.071	1089.2	1352.39
CsaV3_1G010880	1989.23	2.01833	0.28417	7.10253	1.22497e-12	3.42871e-11	742.12	833.303	2767.99	3613.52
CsaV3_3G013890	168.293	-2.96921	0.418204	-7.0999	1.24846e-12	3.48868e-11	263.601	333.321	35.8435	40.4068
CsaV3_3G034770	822.171	-2.19094	0.308639	-7.09871	1.25929e-12	3.50945e-11	1452.18	1245.86	341.61	249.038
CsaV3_3G044310	607.404	-2.14747	0.302519	-7.09863	1.26004e-12	3.50945e-11	924.978	1057.34	230.422	216.877
CsaV3_7G029300	928.173	-2.00069	0.28218	-7.09012	1.33993e-12	3.72585e-11	1466.43	1504.04	375.259	366.96
CsaV3_3G038240	1895.11	-2.05019	0.289275	-7.08734	1.36713e-12	3.79523e-11	3560.99	2544.99	738.083	736.393
CsaV3_3G039100	1033.26	-1.98133	0.280043	-7.0751	1.4934e-12	4.13224e-11	1624.35	1673.44	402.325	432.93
CsaV3_3G021200	430.122	2.82233	0.399159	7.07068	1.54172e-12	4.25896e-11	119.927	92.8928	503.272	1004.4
CsaV3_7G002730	574.593	2.15308	0.30471	7.06599	1.59475e-12	4.39828e-11	210.168	211.741	948.755	927.707
CsaV3_7G006030	1734.03	1.96473	0.278493	7.05485	1.72785e-12	4.75763e-11	778.929	635.223	2647.3	2874.65
CsaV3_6G052520	129.758	-3.72645	0.528386	-7.05252	1.75701e-12	4.83007e-11	217.293	265.018	9.50949	27.2127
CsaV3_6G048130	140.084	-3.49519	0.495831	-7.04915	1.80015e-12	4.94064e-11	263.601	251.357	32.186	13.1941
CsaV3_3G002360	556.529	-2.75569	0.390943	-7.04883	1.80423e-12	4.94382e-11	952.288	986.303	86.3169	201.209
CsaV3_3G038380	1372.97	2.23348	0.316909	7.04772	1.81879e-12	4.97567e-11	471.394	491.785	2799.45	1729.25
CsaV3_1G041950	333.392	2.49871	0.354575	7.04707	1.82728e-12	4.99082e-11	102.116	98.3571	640.793	492.303
CsaV3_1G007700	67.6061	-5.23049	0.742921	-7.04043	1.91641e-12	5.22585e-11	92.6165	170.759	2.926	4.12314
CsaV3_3G022120	1482.73	1.95018	0.277049	7.03912	1.93456e-12	5.26685e-11	612.694	606.535	2171.82	2539.85
CsaV3_4G013520	354.658	-2.36512	0.336091	-7.03714	1.9622e-12	5.33353e-11	583.009	605.169	126.549	103.903
CsaV3_5G013160	110.429	3.86741	0.549927	7.03258	2.02755e-12	5.49353e-11	9.49913	19.125	201.162	211.929
CsaV3_1G002100	1384.16	2.00432	0.285021	7.0322	2.03308e-12	5.49972e-11	509.391	595.607	2415.41	2016.22
CsaV3_3G047740	3214.58	-2.37557	0.337922	-7.02995	2.06612e-12	5.58016e-11	5017.92	5763.45	1381.8	695.162
CsaV3_5G037250	286.37	2.79777	0.398371	7.02304	2.17093e-12	5.84461e-11	90.2417	53.2767	427.196	574.766
CsaV3_3G049930	389.97	-2.36705	0.337222	-7.01924	2.23072e-12	5.99603e-11	702.936	603.803	142.642	110.5
CsaV3_4G007570	808.576	2.05488	0.29291	7.01539	2.29307e-12	6.15386e-11	334.844	292.339	1330.6	1276.52
CsaV3_5G036290	105.838	-4.07118	0.581031	-7.00683	2.43781e-12	6.52162e-11	160.298	239.062	5.85199	18.1418
CsaV3_3G013010	279.04	-2.48564	0.355005	-7.00171	2.52849e-12	6.75355e-11	515.328	431.678	83.3909	85.7613
CsaV3_3G031650	2375.78	-1.99923	0.285853	-6.99389	2.67367e-12	7.13006e-11	4287.67	3314.09	1051.16	850.192
CsaV3_1G038710	3525.28	-1.93165	0.276217	-6.99324	2.686e-12	7.15169e-11	5894.21	5278.5	1656.85	1271.58
CsaV3_2G026550	640.415	-2.19313	0.313927	-6.9861	2.82638e-12	7.51364e-11	891.731	1210.34	224.57	235.019
CsaV3_3G016740	90.3741	-3.8755	0.554923	-6.98386	2.87185e-12	7.62256e-11	192.357	146.17	13.8985	9.07091
CsaV3_3G036190	7429.84	-2.01153	0.288189	-6.97993	2.95335e-12	7.82661e-11	9740.17	14073.3	2694.84	3211.1
CsaV3_4G025220	112.236	3.8866	0.557043	6.9772	3.01115e-12	7.96732e-11	8.31174	20.4911	204.088	216.053
CsaV3_1G042880	646.513	-2.81639	0.40407	-6.97006	3.1681e-12	8.36951e-11	1331.07	933.026	94.3634	227.597
CsaV3_3G002560	2666.6	1.88724	0.271012	6.96367	3.31528e-12	8.74471e-11	1250.32	1019.09	4244.16	4152.83
CsaV3_5G037650	87.6372	-4.05801	0.582797	-6.96299	3.33114e-12	8.77288e-11	161.485	169.393	13.8985	5.7724
CsaV3_1G011450	389.988	-2.55741	0.367403	-6.96078	3.38397e-12	8.89815e-11	806.239	527.303	132.401	94.0076
CsaV3_4G035240	105.85	-10.5326	1.51714	-6.94241	3.85457e-12	1.01199e-10	191.17	232.232	0	0
CsaV3_3G046980	90.691	-3.83175	0.552197	-6.9391	3.94617e-12	1.03443e-10	188.795	150.268	14.63	9.07091
CsaV3_2G033300	544.438	2.13885	0.308351	6.93641	4.0219e-12	1.05266e-10	199.482	203.544	918.763	855.964
CsaV3_2G017640	60.3014	-5.67695	0.818587	-6.93506	4.06056e-12	1.06113e-10	134.175	102.455	2.926	1.64926
CsaV3_6G018630	104.504	4.17857	0.602604	6.93419	4.08549e-12	1.066e-10	7.12435	15.0268	245.784	150.082
CsaV3_5G026840	85.6219	6.06174	0.87487	6.92873	4.24635e-12	1.10627e-10	3.56217	1.36607	172.634	164.926
CsaV3_3G041430	88.3209	5.75243	0.830335	6.92784	4.27306e-12	1.11152e-10	1.18739	5.46428	127.281	219.351
CsaV3_1G010660	104.006	-10.5082	1.51725	-6.9258	4.33509e-12	1.12427e-10	222.042	193.982	0	0
CsaV3_1G033360	1141.24	1.98389	0.286473	6.92522	4.35293e-12	1.1271e-10	421.524	499.982	1928.23	1715.23
CsaV3_4G007140	1388.99	2.16938	0.313701	6.91545	4.66388e-12	1.20394e-10	615.069	394.794	2487.83	2058.27
CsaV3_1G037380	427.453	2.42824	0.351386	6.91046	4.83072e-12	1.24321e-10	124.676	143.437	859.512	582.188
CsaV3_1G041300	4285.92	2.34458	0.339322	6.9096	4.86012e-12	1.24888e-10	1173.14	1647.48	9326.62	4996.42
CsaV3_5G035760	2270.8	1.84295	0.266798	6.90765	4.92747e-12	1.26427e-10	1041.34	938.49	3639.94	3463.44
CsaV3_5G001120	1266.51	1.91501	0.277411	6.90316	5.08584e-12	1.30293e-10	504.641	557.357	2043.08	1960.97
CsaV3_3G019830	88.3986	-3.73602	0.541481	-6.89962	5.21407e-12	1.33376e-10	165.047	163.928	13.8985	10.7202
CsaV3_4G006010	281.128	-2.61455	0.379232	-6.89433	5.41197e-12	1.3823e-10	585.384	381.134	73.8814	84.1121
CsaV3_4G008810	268.089	-3.2416	0.47034	-6.89203	5.50001e-12	1.40267e-10	365.717	603.803	27.797	75.0412
CsaV3_6G000650	3114.34	1.93314	0.280702	6.88681	5.70571e-12	1.45294e-10	1332.25	1252.69	4197.34	5675.09
CsaV3_3G007100	3276.54	2.1588	0.313487	6.88639	5.72245e-12	1.45502e-10	1295.44	1102.42	6706.39	4001.92
CsaV3_4G035870	145.471	-3.30763	0.480753	-6.8801	5.98112e-12	1.5185e-10	299.223	229.5	35.8435	17.3172
CsaV3_1G043670	796.235	-2.05488	0.298756	-6.87814	6.06408e-12	1.53726e-10	1414.18	1152.96	329.175	288.62
CsaV3_6G018590	2130	-1.84137	0.26792	-6.87286	6.29284e-12	1.59287e-10	3521.8	3139.23	898.281	960.692
CsaV3_3G038000	7681.1	1.96376	0.285765	6.87193	6.33409e-12	1.60092e-10	3338.94	2930.22	14450	10005.2
CsaV3_2G004440	3850.68	1.78239	0.259461	6.8696	6.43819e-12	1.6248e-10	1757.34	1711.69	5734.96	6198.73
CsaV3_4G009610	100.087	-3.63097	0.52876	-6.86696	6.55835e-12	1.65266e-10	169.797	200.812	19.019	10.7202
CsaV3_1G015440	1514.44	2.23883	0.326149	6.86445	6.67501e-12	1.67956e-10	524.827	534.134	1820.7	3178.12
CsaV3_1G002970	63.3081	-6.31106	0.923641	-6.83281	8.32677e-12	2.09207e-10	136.55	113.384	0	3.29851
CsaV3_2G018180	548.297	-2.24825	0.329085	-6.83183	8.38378e-12	2.10327e-10	767.055	1045.04	212.866	168.224
CsaV3_1G036950	263.187	-3.31318	0.485009	-6.83117	8.42262e-12	2.10989e-10	336.032	620.196	25.6025	70.918
CsaV3_6G028570	206.543	-2.75532	0.403571	-6.82735	8.64955e-12	2.16354e-10	330.095	389.33	42.427	64.321
CsaV3_3G001130	1010.38	2.24709	0.329374	6.82231	8.95876e-12	2.23758e-10	394.214	308.732	2049.66	1288.89
CsaV3_3G030180	231.525	-2.50622	0.367757	-6.81487	9.43517e-12	2.3531e-10	385.902	401.625	70.9554	67.6195
CsaV3_3G040490	135.301	-3.04741	0.447477	-6.8102	9.74658e-12	2.42718e-10	260.039	222.669	26.334	32.1605
CsaV3_6G014860	129.81	-3.13098	0.460841	-6.79404	1.09033e-11	2.71125e-10	206.606	259.553	29.9915	23.0896
CsaV3_2G028630	89.7601	-3.66835	0.539968	-6.79364	1.09341e-11	2.71492e-10	156.736	176.223	15.3615	10.7202
CsaV3_3G017680	98.9058	-3.87017	0.56997	-6.79014	1.12027e-11	2.77754e-10	173.359	196.714	6.58349	18.9664
CsaV3_3G022380	409.912	2.24733	0.331518	6.77891	1.21085e-11	2.99775e-10	157.923	127.045	668.59	686.091
CsaV3_2G035470	236.073	2.82572	0.41706	6.77532	1.24127e-11	3.06857e-10	71.2435	45.0803	336.49	491.478
CsaV3_5G020340	750.552	2.12417	0.31353	6.77502	1.24389e-11	3.07055e-10	242.228	318.294	1088.47	1353.21
CsaV3_5G004970	216.962	-2.69863	0.398843	-6.76613	1.3227e-11	3.26035e-10	412.025	340.152	69.4924	46.1792
CsaV3_6G014120	117.64	-3.22504	0.476833	-6.76346	1.34737e-11	3.31634e-10	233.916	191.25	25.6025	19.7911
CsaV3_3G028550	171.859	-2.86798	0.424246	-6.76019	1.37814e-11	3.38715e-10	311.097	293.705	50.4735	32.1605
CsaV3_7G003920	192.932	-9.95838	1.47542	-6.74954	1.48316e-11	3.6347e-10	432.21	338.785	0.731499	0
CsaV3_3G027630	345.139	-2.2733	0.337254	-6.74063	1.57699e-11	3.85908e-10	623.38	520.473	116.308	120.396
CsaV3_7G000850	161.516	-2.90697	0.431584	-6.73559	1.63271e-11	3.98964e-10	270.725	299.169	29.9915	46.1792
CsaV3_4G008900	328.858	-2.34728	0.348925	-6.72718	1.72986e-11	4.22097e-10	492.767	606.535	96.5579	119.571
CsaV3_3G022150	78.4752	5.34645	0.796241	6.71461	1.8857e-11	4.58799e-10	5.93696	1.36607	124.355	182.243
CsaV3_6G002740	514.645	-2.22943	0.332131	-6.71249	1.91325e-11	4.64835e-10	707.685	989.035	163.124	198.735
CsaV3_7G006480	3350.01	1.80862	0.269589	6.70879	1.96239e-11	4.7609e-10	1522.24	1453.5	5750.32	4673.99
CsaV3_4G009650	338.608	-2.45325	0.365896	-6.70477	2.01726e-11	4.88702e-10	630.505	515.009	127.281	81.6382
CsaV3_5G039460	86.0295	-10.2341	1.52674	-6.70323	2.03861e-11	4.93169e-10	173.359	170.759	0	0
CsaV3_5G028270	77.2738	-4.71005	0.70283	-6.70154	2.06234e-11	4.98197e-10	108.053	189.884	9.50949	1.64926
CsaV3_4G008120	823.72	2.12921	0.317778	6.70029	2.08004e-11	5.01757e-10	330.095	282.777	1584.43	1097.58
CsaV3_3G007170	2617.04	-1.96194	0.292876	-6.69886	2.10053e-11	5.05979e-10	4116.69	4212.96	859.512	1279
CsaV3_3G046170	499.829	2.67152	0.399727	6.68336	2.3352e-11	5.61709e-10	121.114	150.268	547.893	1180.04
CsaV3_1G038070	950.109	2.57075	0.384702	6.68245	2.34981e-11	5.64422e-10	350.28	196.714	2135.25	1118.2
CsaV3_7G008590	80.8951	-4.1917	0.627513	-6.67985	2.3918e-11	5.73694e-10	193.545	113.384	11.704	4.94777
CsaV3_3G040210	133.568	-3.04699	0.457689	-6.65735	2.78813e-11	6.67617e-10	263.601	213.107	33.649	23.9142
CsaV3_6G046440	506.226	2.10292	0.315887	6.65718	2.79126e-11	6.67617e-10	201.857	180.321	770.269	872.457
CsaV3_5G025210	79.6224	-3.76554	0.565683	-6.65663	2.80171e-11	6.69169e-10	153.173	143.437	9.50949	12.3694
CsaV3_6G038030	66.1741	-4.42417	0.664656	-6.65633	2.80745e-11	6.69597e-10	117.552	135.241	3.6575	8.24628
CsaV3_5G032350	89.8282	3.96019	0.595987	6.64476	3.0371e-11	7.22336e-10	9.49913	12.2946	192.384	145.135
CsaV3_3G045860	17414.2	1.95845	0.295009	6.6386	3.16668e-11	7.52098e-10	6251.62	8003.81	22279.3	33122
CsaV3_6G018460	383.31	-2.36704	0.356596	-6.63786	3.18272e-11	7.54849e-10	516.515	767.732	110.456	138.538
CsaV3_4G005280	90.8644	-3.46315	0.522276	-6.63088	3.337e-11	7.88129e-10	163.86	169.393	15.3615	14.8433
CsaV3_1G003180	203.447	-2.77266	0.418416	-6.62656	3.43611e-11	8.09936e-10	431.023	278.678	43.89	60.1979
CsaV3_2G031660	1910.77	1.83799	0.277372	6.62644	3.4389e-11	8.09936e-10	789.615	881.115	2697.77	3274.6
CsaV3_1G002420	76.9554	-3.94423	0.59533	-6.62528	3.46593e-11	8.15168e-10	122.301	166.661	7.31499	11.5448
CsaV3_1G023060	1876.35	1.81007	0.273322	6.6225	3.53182e-11	8.28363e-10	806.239	859.258	2688.99	3150.9
CsaV3_5G031080	328.835	2.25957	0.341474	6.6171	3.66312e-11	8.57971e-10	115.177	112.018	533.995	554.15
CsaV3_3G033500	120.941	3.43176	0.518823	6.6145	3.72808e-11	8.71979e-10	16.6235	24.5893	177.023	265.53
CsaV3_2G002350	4104.47	-2.34618	0.354963	-6.60962	3.85296e-11	8.98705e-10	7294.15	6426	1862.4	835.348
CsaV3_1G041320	1439.8	-1.80073	0.27257	-6.60646	3.93627e-11	9.16874e-10	2136.12	2338.71	631.284	653.106
CsaV3_3G008020	522.542	-2.05431	0.311556	-6.5937	4.28997e-11	9.9789e-10	769.43	915.267	209.209	196.262
CsaV3_4G037350	13963.9	1.832	0.278195	6.58532	4.53912e-11	1.0544e-09	6693.33	5554.44	18624	24983.8
CsaV3_7G025820	254.115	9.64167	1.46429	6.58452	4.56354e-11	1.05862e-09	1.18739	0	458.65	556.624
CsaV3_1G012600	322.963	-2.69856	0.409985	-6.58209	4.63887e-11	1.07462e-09	602.007	517.741	118.503	53.6008
CsaV3_1G031700	244.591	-2.38613	0.362627	-6.58013	4.7005e-11	1.08741e-09	407.275	413.919	73.8814	83.2875
CsaV3_3G042060	77.418	-10.0824	1.53413	-6.57205	4.9628e-11	1.14496e-09	166.235	143.437	0	0
CsaV3_1G043920	3750.44	1.69918	0.258679	6.56867	5.07678e-11	1.16966e-09	1718.16	1814.14	5715.2	5754.26
CsaV3_3G012660	56.4113	-5.32738	0.811408	-6.56559	5.18258e-11	1.19242e-09	135.363	84.6964	1.463	4.12314
CsaV3_7G026220	76.7797	-10.0704	1.53469	-6.56183	5.31501e-11	1.22123e-09	165.047	142.071	0	0
CsaV3_6G015120	57.2688	-6.16139	0.941293	-6.54566	5.92332e-11	1.35915e-09	97.3661	128.411	0	3.29851
CsaV3_7G004200	3971.74	1.88734	0.288366	6.54495	5.95164e-11	1.3638e-09	1516.3	1864.69	7257.21	5248.76
CsaV3_7G006350	787.862	-2.06038	0.315024	-6.54037	6.13651e-11	1.40427e-09	1071.03	1471.26	338.684	270.478
CsaV3_5G029520	80.1425	-4.41677	0.67554	-6.53813	6.22908e-11	1.42353e-09	127.051	178.955	2.1945	12.3694
CsaV3_5G032220	987.45	1.86262	0.284997	6.53558	6.33651e-11	1.44613e-09	450.021	401.625	1502.5	1595.66
CsaV3_3G019570	115.981	-3.08463	0.472077	-6.53416	6.39662e-11	1.45788e-09	229.167	185.786	23.408	25.5635
CsaV3_5G024060	148.894	-2.90787	0.445109	-6.53293	6.44938e-11	1.46793e-09	211.356	314.196	32.9175	37.1083
CsaV3_7G026880	199.394	-2.97006	0.454817	-6.53024	6.56654e-11	1.49259e-09	321.783	385.232	27.0655	63.4964
CsaV3_5G036580	88.9501	-3.59026	0.549957	-6.52826	6.65391e-11	1.51042e-09	195.92	132.509	11.704	15.6679
CsaV3_2G030570	1227.46	2.23396	0.342476	6.52296	6.89351e-11	1.56271e-09	567.573	292.339	1961.15	2088.78
CsaV3_5G030870	149.654	2.96931	0.455451	6.51949	7.05462e-11	1.5971e-09	29.6848	38.25	229.691	300.989
CsaV3_5G024210	777.58	2.19873	0.337265	6.51928	7.06454e-11	1.59721e-09	230.354	326.491	1531.76	1021.71
CsaV3_2G024550	706.826	-1.93531	0.297454	-6.50625	7.70509e-11	1.73971e-09	1063.9	1177.55	314.545	271.303
CsaV3_5G038840	440.285	-2.0578	0.316305	-6.50575	7.73049e-11	1.7408e-09	730.246	689.866	177.754	163.276
CsaV3_7G030830	104.995	3.8466	0.591248	6.50589	7.72368e-11	1.7408e-09	21.373	5.46428	189.458	203.683
CsaV3_4G032300	312.765	3.44424	0.529518	6.50447	7.79652e-11	1.75334e-09	33.247	72.4017	265.534	879.878
CsaV3_1G033410	343.869	2.49547	0.383716	6.50344	7.8504e-11	1.76311e-09	103.303	103.821	428.659	739.692
CsaV3_4G034880	195.21	-2.66222	0.409383	-6.503	7.87349e-11	1.76596e-09	368.091	306	42.427	64.321
CsaV3_6G002240	169.979	-2.73999	0.421824	-6.49558	8.27152e-11	1.85033e-09	301.597	289.607	35.112	53.6008
CsaV3_5G026340	180.586	3.08796	0.475612	6.4926	8.43659e-11	1.88477e-09	28.4974	47.8125	230.422	415.613
CsaV3_1G008780	151.94	-9.60984	1.48028	-6.4919	8.47631e-11	1.89114e-09	324.158	282.777	0	0.824628
CsaV3_6G000090	426.501	-2.06946	0.318833	-6.49074	8.54161e-11	1.90321e-09	694.624	683.035	154.346	173.997
CsaV3_4G036150	465.254	-2.36285	0.364795	-6.4772	9.34415e-11	2.07112e-09	659.002	898.874	112.651	190.489
CsaV3_1G032190	139.872	-2.83988	0.438703	-6.47337	9.58422e-11	2.12156e-09	241.04	249.991	38.7695	29.6866
CsaV3_6G016000	134.648	-2.99974	0.463426	-6.47298	9.60908e-11	2.12429e-09	212.543	266.384	36.575	23.0896
CsaV3_2G026620	391.913	-2.17664	0.336453	-6.46938	9.84051e-11	2.17261e-09	719.559	564.187	153.615	130.291
CsaV3_1G045160	415.249	2.1271	0.329024	6.4649	1.01367e-10	2.23509e-09	169.797	139.339	658.349	693.512
CsaV3_1G024220	92.3631	3.76766	0.582849	6.46421	1.0183e-10	2.23946e-09	14.2487	10.9286	204.088	140.187
CsaV3_7G032430	1770.5	1.82307	0.282023	6.46423	1.01815e-10	2.23946e-09	721.934	838.767	2471	3050.3
CsaV3_5G030460	1243.13	1.88042	0.290966	6.46267	1.0287e-10	2.25939e-09	559.261	502.714	2201.08	1709.45
CsaV3_2G011270	487.117	2.30217	0.356325	6.46087	1.041e-10	2.2805e-09	118.739	210.375	817.816	801.539
CsaV3_3G006070	68.3209	-7.4531	1.15356	-6.46098	1.04028e-10	2.2805e-09	146.049	125.678	0.731499	0.824628
CsaV3_2G017750	257.552	-2.53348	0.392499	-6.45473	1.08411e-10	2.37187e-09	378.778	499.982	92.9004	58.5486
CsaV3_7G022990	5721.9	1.66107	0.257397	6.45334	1.09414e-10	2.39074e-09	2887.74	2610.56	8682.9	8706.42
CsaV3_5G004220	118.919	-3.43137	0.532684	-6.44166	1.18174e-10	2.57882e-09	176.921	258.187	11.704	28.862
CsaV3_4G032830	454.826	-2.11188	0.327859	-6.44143	1.18353e-10	2.5794e-09	667.314	810.08	151.42	190.489
CsaV3_2G026510	56.0541	-4.93595	0.767049	-6.43499	1.23484e-10	2.68776e-09	110.427	106.553	1.463	5.7724
CsaV3_5G008720	90.2289	-3.45103	0.536431	-6.43331	1.24855e-10	2.71064e-09	135.363	195.348	15.3615	14.8433
CsaV3_6G008680	62.7975	-4.25858	0.661945	-6.43343	1.24757e-10	2.71064e-09	138.925	99.7231	5.1205	7.42165
CsaV3_5G034240	231.298	2.7806	0.432443	6.42998	1.27622e-10	2.76716e-09	53.4326	64.2053	283.09	524.464
CsaV3_1G036320	234.66	-2.36561	0.367931	-6.4295	1.28027e-10	2.7724e-09	377.59	408.455	70.9554	81.6382
CsaV3_3G013000	1662.3	-1.90696	0.296627	-6.42881	1.28607e-10	2.78139e-09	3015.97	2233.53	781.241	618.471
CsaV3_5G013400	992.866	-1.88221	0.293214	-6.41925	1.36944e-10	2.95039e-09	1600.6	1523.17	369.407	478.284
CsaV3_6G003360	67.8657	5.10005	0.794713	6.41747	1.3856e-10	2.98142e-09	2.37478	5.46428	125.086	138.538
CsaV3_3G002180	448.489	2.18472	0.340466	6.41684	1.39132e-10	2.98992e-09	146.049	177.589	621.774	848.542
CsaV3_2G003400	332.913	2.26281	0.352756	6.41467	1.41132e-10	3.02907e-09	128.238	101.089	500.346	601.979
CsaV3_3G038800	65.9796	-4.09743	0.63913	-6.41095	1.44613e-10	3.09984e-09	130.613	118.848	9.50949	4.94777
CsaV3_5G035370	66.1983	-7.40717	1.15604	-6.40736	1.48065e-10	3.16982e-09	138.925	124.312	0.731499	0.824628
CsaV3_6G031790	77.0647	-3.80031	0.593308	-6.40528	1.5009e-10	3.20912e-09	148.424	139.339	13.8985	6.59703
CsaV3_3G022160	413.665	-2.14576	0.335108	-6.40318	1.52169e-10	3.24947e-09	606.757	743.142	171.171	133.59
CsaV3_6G014400	1140.41	-1.92841	0.301332	-6.3996	1.55784e-10	3.32248e-09	1500.86	2111.94	501.077	447.773
CsaV3_5G005880	1300.45	-1.83643	0.287007	-6.39857	1.56841e-10	3.34081e-09	1863.02	2200.74	511.318	626.717
CsaV3_6G002130	71.0157	-9.95922	1.55682	-6.39714	1.58314e-10	3.36372e-09	191.17	92.8928	0	0
CsaV3_7G003770	620.381	1.98256	0.30995	6.3964	1.59086e-10	3.3759e-09	226.792	274.58	918.032	1062.12
CsaV3_4G032670	228.367	2.96116	0.463021	6.3953	1.6023e-10	3.39592e-09	75.993	27.3214	444.02	366.135
CsaV3_5G033700	3418.18	1.67742	0.262625	6.38715	1.69009e-10	3.5775e-09	1524.61	1732.18	5181.21	5234.74
CsaV3_4G000140	100.39	-3.4052	0.533291	-6.38525	1.71119e-10	3.61763e-09	138.925	228.134	20.482	14.0187
CsaV3_6G021550	441.223	-2.06546	0.323728	-6.38023	1.76822e-10	3.73354e-09	772.992	651.616	183.606	156.679
CsaV3_1G041820	590.723	-1.91013	0.299519	-6.37734	1.80185e-10	3.79982e-09	905.98	960.347	245.052	251.512
CsaV3_3G041280	140.331	3.15247	0.49454	6.37454	1.83519e-10	3.86531e-09	20.1857	36.8839	204.088	300.165
CsaV3_1G037660	201.82	3.6442	0.571788	6.37335	1.84944e-10	3.89048e-09	52.2452	6.83035	360.629	387.575
CsaV3_3G032880	256.495	-2.41049	0.378321	-6.37155	1.87123e-10	3.93144e-09	497.517	366.107	91.4374	70.918
CsaV3_3G033650	61.0411	-4.30982	0.67672	-6.36868	1.90659e-10	3.99929e-09	135.363	96.991	4.389	7.42165
CsaV3_4G017420	92.4284	-3.29155	0.516844	-6.36855	1.90825e-10	3.99929e-09	176.921	158.464	15.3615	18.9664
CsaV3_6G009320	670.526	-1.89913	0.298305	-6.36639	1.93527e-10	4.04592e-09	1113.77	1001.33	300.646	266.355
CsaV3_7G027600	530.461	-2.07224	0.325494	-6.36645	1.93456e-10	4.04592e-09	1000.97	713.089	197.505	210.28
CsaV3_4G029510	199.152	-2.56473	0.403028	-6.36367	1.96993e-10	4.1133e-09	372.841	308.732	68.0294	47.0038
CsaV3_3G017610	50.8684	-5.43647	0.854495	-6.3622	1.98882e-10	4.14763e-09	93.8039	105.187	3.6575	0.824628
CsaV3_7G032520	142.157	2.98172	0.468731	6.36126	2.0011e-10	4.16809e-09	28.4974	35.5178	207.746	296.866
CsaV3_5G020710	183.56	-2.57608	0.405063	-6.3597	2.02148e-10	4.20538e-09	288.536	340.152	45.353	60.1979
CsaV3_5G008960	58.0744	-5.35485	0.84235	-6.35704	2.05681e-10	4.27363e-09	73.6183	153	0.731499	4.94777
CsaV3_3G021480	189.939	-3.22673	0.507791	-6.35445	2.0917e-10	4.34079e-09	279.037	407.089	17.556	56.0747
CsaV3_1G028780	764.41	2.21495	0.348657	6.3528	2.11427e-10	4.38226e-09	188.795	353.812	1198.93	1316.11
CsaV3_1G012800	450.399	-2.02148	0.318217	-6.35252	2.11812e-10	4.38488e-09	725.496	719.919	162.393	193.788
CsaV3_5G002440	217.607	2.55882	0.403343	6.34403	2.23833e-10	4.62808e-09	70.0561	56.0089	313.082	431.281
CsaV3_3G001160	340.013	-2.8538	0.450403	-6.33611	2.35639e-10	4.86624e-09	554.512	640.687	123.623	41.2314
CsaV3_3G009010	497.43	-2.25609	0.356247	-6.33292	2.40559e-10	4.96178e-09	970.099	674.839	135.327	209.456
CsaV3_3G015690	206.535	-2.44699	0.38651	-6.33101	2.43568e-10	5.01725e-09	345.531	352.446	55.594	72.5673
CsaV3_5G013600	73.6226	6.24506	0.986451	6.33083	2.43841e-10	5.01725e-09	1.18739	2.73214	120.697	169.873
CsaV3_1G004820	148.783	2.89912	0.45805	6.32926	2.46341e-10	5.06254e-09	42.7461	27.3214	286.748	238.318
CsaV3_6G047320	95.2606	-4.23265	0.66886	-6.32816	2.48095e-10	5.09241e-09	148.424	213.107	2.1945	17.3172
CsaV3_2G013140	58.5531	-4.37529	0.691748	-6.32498	2.53269e-10	5.19231e-09	130.613	92.8928	6.58349	4.12314
CsaV3_6G039550	67.9088	-9.89078	1.56464	-6.32145	2.59117e-10	5.30579e-09	83.1174	188.518	0	0
CsaV3_2G025350	6433.65	1.64598	0.260463	6.31943	2.62528e-10	5.36914e-09	3133.53	3098.25	10522.6	8980.2
CsaV3_5G027100	320.063	2.16534	0.342681	6.31882	2.63561e-10	5.38377e-09	119.927	113.384	520.828	526.113
CsaV3_3G045800	142.19	-3.10148	0.491415	-6.31132	2.76669e-10	5.64472e-09	238.666	270.482	17.556	42.056
CsaV3_2G035460	420.634	-2.21368	0.350774	-6.31085	2.77499e-10	5.65484e-09	588.946	795.053	122.892	175.646
CsaV3_3G023140	705.107	1.94886	0.308913	6.30876	2.81282e-10	5.72504e-09	293.286	286.875	967.042	1273.23
CsaV3_1G039150	52.4339	-6.47241	1.02719	-6.30108	2.95577e-10	6.00877e-09	119.927	87.4285	0.731499	1.64926
CsaV3_3G006080	915.278	2.51395	0.399151	6.29824	3.01043e-10	6.11255e-09	174.547	371.571	1111.15	2003.85
CsaV3_3G025000	287.228	-2.53862	0.40317	-6.29665	3.04148e-10	6.1682e-09	368.091	612	66.5664	102.254
CsaV3_4G037770	172.65	3.51355	0.558032	6.29632	3.04786e-10	6.17374e-09	18.9983	36.8839	163.856	470.863
CsaV3_1G024290	585.17	-2.09065	0.332105	-6.29515	3.07101e-10	6.2132e-09	746.869	1148.87	216.524	228.422
CsaV3_2G032490	56.0056	-4.67069	0.742174	-6.29325	3.10893e-10	6.28242e-09	137.737	77.866	5.1205	3.29851
CsaV3_2G030500	1177.48	-1.75183	0.278614	-6.28768	3.22245e-10	6.4963e-09	1766.84	1864.69	506.929	571.467
CsaV3_2G010620	67.4579	-4.02269	0.639964	-6.28581	3.26147e-10	6.56716e-09	154.361	99.7231	5.85199	9.89554
CsaV3_3G001000	172.871	2.9342	0.46687	6.28483	3.28209e-10	6.60082e-09	52.2452	27.3214	245.784	366.135
CsaV3_7G029710	649.542	-2.03672	0.32419	-6.2825	3.33175e-10	6.69275e-09	1122.08	967.178	303.572	205.332
CsaV3_7G004460	2060.43	2.51615	0.400665	6.27994	3.38707e-10	6.79582e-09	453.583	773.196	2048.2	4966.74
CsaV3_2G029630	3281.77	-1.70078	0.270977	-6.27646	3.46364e-10	6.94122e-09	5275.58	4763.49	1705.13	1382.9
CsaV3_4G025610	57.7458	-4.47763	0.714416	-6.26754	3.66806e-10	7.33351e-09	118.739	102.455	7.31499	2.47388
CsaV3_2G003520	492.545	-2.08458	0.332692	-6.26579	3.70947e-10	7.40756e-09	934.477	659.812	201.894	173.997
CsaV3_3G037590	411.837	-2.21276	0.35316	-6.2656	3.71387e-10	7.40763e-09	674.438	680.303	111.188	181.418
CsaV3_6G043280	246.152	-2.36021	0.376983	-6.26078	3.83046e-10	7.63118e-09	432.21	392.062	94.3634	65.9703
CsaV3_1G045560	221.203	-2.95172	0.471631	-6.25854	3.88596e-10	7.73264e-09	220.855	562.821	54.131	47.0038
CsaV3_1G004410	214.991	-2.82658	0.451699	-6.25766	3.90791e-10	7.76721e-09	385.902	367.473	30.723	75.8658
CsaV3_1G009640	144.921	3.02434	0.483342	6.25715	3.92083e-10	7.78374e-09	20.1857	43.7143	256.025	259.758
CsaV3_4G003720	3401.81	2.72446	0.435625	6.25416	3.99669e-10	7.92506e-09	897.668	890.678	9240.3	2578.61
CsaV3_5G034370	236.449	2.38917	0.382175	6.25151	4.06513e-10	8.05133e-09	72.4309	79.2321	349.657	444.475
CsaV3_6G005610	122.66	-9.30364	1.4889	-6.24865	4.14003e-10	8.1901e-09	230.354	259.553	0.731499	0
CsaV3_5G038140	1451.46	-2.60942	0.417772	-6.24605	4.2097e-10	8.31821e-09	1702.72	3285.4	235.543	582.188
CsaV3_3G028590	240.058	-2.40929	0.385798	-6.24497	4.23887e-10	8.36609e-09	457.146	351.08	88.5114	63.4964
CsaV3_2G033830	55.4218	-4.52411	0.724476	-6.24467	4.24708e-10	8.37252e-09	85.4922	127.045	5.85199	3.29851
CsaV3_2G006860	4088.24	1.63775	0.262346	6.24271	4.30061e-10	8.46821e-09	2095.75	1881.08	5880.52	6495.6
CsaV3_2G028690	1286.9	1.96159	0.314383	6.2395	4.38972e-10	8.63362e-09	641.191	409.821	2223.03	1873.56
CsaV3_5G037230	6692.44	2.30909	0.370345	6.23498	4.51842e-10	8.86616e-09	1709.84	2785.42	7088.96	15185.5
CsaV3_3G034620	828.124	2.35485	0.377749	6.23389	4.55002e-10	8.91782e-09	181.671	360.643	1079.69	1690.49
CsaV3_3G014940	2419.41	-1.94233	0.311778	-6.22984	4.66909e-10	9.14063e-09	4605.89	3073.66	1159.43	838.647
CsaV3_7G019960	961.281	1.94059	0.311563	6.22857	4.70726e-10	9.20471e-09	364.529	430.312	1256.72	1793.57
CsaV3_5G035330	89.7546	-3.85855	0.619988	-6.22358	4.85929e-10	9.48009e-09	91.4291	244.527	13.167	9.89554
CsaV3_7G007410	116.015	3.02202	0.485618	6.22305	4.87596e-10	9.50167e-09	24.9352	25.9553	207.014	206.157
CsaV3_7G034870	194.824	2.83067	0.4553	6.21715	5.06259e-10	9.85401e-09	52.2452	43.7143	449.141	234.194
CsaV3_7G005760	305.834	2.27106	0.365359	6.21597	5.10087e-10	9.91712e-09	123.489	86.0624	470.354	543.43
CsaV3_7G023220	295.072	-2.17714	0.350325	-6.21462	5.14505e-10	9.99154e-09	467.832	498.616	95.0949	118.746
CsaV3_4G031400	162.625	2.74304	0.441414	6.21421	5.15822e-10	1.00056e-08	47.4957	36.8839	326.98	239.142
CsaV3_3G044670	200.979	-2.8378	0.456768	-6.21277	5.20583e-10	1.00864e-08	385.902	319.66	69.4924	28.862
CsaV3_5G003510	93.8399	4.05386	0.652985	6.2082	5.35933e-10	1.0372e-08	14.2487	6.83035	106.067	248.213
CsaV3_3G046770	1115.47	2.32499	0.374641	6.20592	5.43787e-10	1.0512e-08	320.596	422.116	2544.89	1174.27
CsaV3_3G034580	48.2702	-5.35966	0.863681	-6.2056	5.44885e-10	1.05212e-08	90.2417	98.3571	3.6575	0.824628
CsaV3_3G010330	205.461	-2.48337	0.400246	-6.2046	5.48354e-10	1.05761e-08	343.156	353.812	49.0105	75.8658
CsaV3_6G004320	179.094	2.58753	0.417224	6.20178	5.58268e-10	1.07551e-08	46.3083	56.0089	274.312	339.747
CsaV3_1G029280	681.178	1.92871	0.311208	6.19749	5.73693e-10	1.10397e-08	271.913	295.071	1226.72	931.005
CsaV3_2G029180	57.7469	-9.66007	1.55978	-6.19323	5.89441e-10	1.13299e-08	135.363	95.6249	0	0
CsaV3_4G032610	1114.25	1.82107	0.294309	6.18763	6.10753e-10	1.17262e-08	445.272	538.232	1922.38	1551.13
CsaV3_6G016510	98.6465	-3.14333	0.508426	-6.18249	6.30992e-10	1.2101e-08	204.231	150.268	21.945	18.1418
CsaV3_1G003250	62.921	-3.85303	0.623769	-6.17702	6.53242e-10	1.25136e-08	115.177	120.214	8.04649	8.24628
CsaV3_2G029210	54.4238	-4.35906	0.706151	-6.17299	6.70084e-10	1.28217e-08	118.739	88.7946	4.389	5.7724
CsaV3_7G018770	1151.66	-2.18801	0.35455	-6.17123	6.77588e-10	1.29507e-08	2246.54	1531.36	537.652	291.094
CsaV3_1G002190	49.124	-6.37674	1.03372	-6.16873	6.88396e-10	1.31424e-08	108.053	86.0624	0.731499	1.64926
CsaV3_5G036620	19850.8	2.18621	0.354782	6.16211	7.1781e-10	1.36885e-08	5489.31	8815.25	21900.4	43198.1
CsaV3_4G024620	266.019	-2.23425	0.362901	-6.15662	7.43136e-10	1.41555e-08	403.713	474.026	103.873	82.4628
CsaV3_5G037920	398.528	2.12018	0.344437	6.15551	7.48362e-10	1.42391e-08	122.301	176.223	621.043	674.546
CsaV3_3G049120	80.0373	9.41663	1.53095	6.15082	7.70825e-10	1.46336e-08	0	0	173.365	146.784
CsaV3_7G022660	632.772	-2.14436	0.348732	-6.14901	7.79679e-10	1.47851e-08	1095.96	968.544	299.183	167.4
CsaV3_7G003660	475.702	-2.12408	0.345637	-6.1454	7.97602e-10	1.51081e-08	663.752	883.848	144.105	211.105
CsaV3_3G047520	359.974	-2.17647	0.354408	-6.14113	8.19341e-10	1.54852e-08	681.563	497.25	112.651	148.433
CsaV3_5G028660	48.6415	-5.92117	0.964724	-6.13768	8.37358e-10	1.5808e-08	99.7409	91.5267	0	3.29851
CsaV3_1G004350	197.939	-2.5067	0.408515	-6.13614	8.45516e-10	1.59443e-08	311.097	362.009	46.0845	72.5673
CsaV3_3G032520	163.709	2.73568	0.445959	6.13438	8.54941e-10	1.61041e-08	39.1839	46.4464	341.61	227.597
CsaV3_1G000300	77.7556	3.81984	0.622928	6.13206	8.67459e-10	1.63036e-08	7.12435	13.6607	149.226	141.011
CsaV3_3G049670	221.126	-2.50814	0.409014	-6.13216	8.66941e-10	1.63036e-08	358.592	393.428	47.5475	84.9367
CsaV3_6G016450	2050.16	1.6805	0.274154	6.12977	8.80035e-10	1.65216e-08	1022.34	927.562	3400.01	2850.74
CsaV3_4G002850	196.923	2.47703	0.405002	6.11609	9.58989e-10	1.7984e-08	66.4939	53.2767	369.407	298.515
CsaV3_6G043490	57.3353	-5.02793	0.823104	-6.1085	1.00571e-09	1.88393e-08	154.361	68.3035	5.85199	0.824628
CsaV3_1G001380	495.675	2.51604	0.411956	6.10755	1.0117e-09	1.89305e-08	115.177	180.321	1152.84	534.359
CsaV3_3G032040	765.06	-1.94596	0.318859	-6.10288	1.04173e-09	1.94709e-08	1373.81	1055.97	365.75	264.706
CsaV3_3G040750	598.029	1.8614	0.30502	6.10254	1.04397e-09	1.94913e-08	264.788	251.357	874.873	1001.1
CsaV3_3G046480	650.202	-2.0511	0.336126	-6.10217	1.04637e-09	1.95147e-08	1135.15	960.347	312.35	192.963
CsaV3_7G006440	75.7253	4.03062	0.660636	6.10113	1.05322e-09	1.96207e-08	13.0613	4.09821	152.152	133.59
CsaV3_3G002980	350.18	-2.0167	0.330582	-6.10046	1.05764e-09	1.96813e-08	561.636	561.455	131.67	145.959
CsaV3_6G008630	367.504	2.17931	0.357424	6.09727	1.07896e-09	2.00561e-08	140.112	125.678	716.869	487.355
CsaV3_5G004040	370.667	-2.14707	0.352147	-6.09708	1.08021e-09	2.00572e-08	556.887	652.982	163.124	109.676
CsaV3_4G017480	2788.62	1.99931	0.328043	6.09467	1.09661e-09	2.03396e-08	1081.71	1150.23	5802.98	3119.57
CsaV3_5G033090	224.205	2.52894	0.415021	6.09354	1.10443e-09	2.04622e-08	85.4922	46.4464	359.166	405.717
CsaV3_5G001490	319.617	-2.0908	0.343404	-6.08847	1.13993e-09	2.10967e-08	482.081	553.259	111.188	131.941
CsaV3_4G001700	282.677	-2.62376	0.431409	-6.08184	1.18809e-09	2.1964e-08	353.843	618.83	54.131	103.903
CsaV3_6G039540	177.436	-3.51668	0.578262	-6.08146	1.19095e-09	2.19929e-08	239.853	412.553	9.50949	47.8284
CsaV3_6G037250	916.735	-1.74977	0.287737	-6.08113	1.19342e-09	2.20146e-08	1369.06	1457.6	453.53	386.751
CsaV3_6G044340	45.6362	-5.54335	0.911669	-6.08044	1.19855e-09	2.20851e-08	100.928	77.866	2.926	0.824628
CsaV3_6G008530	756.587	1.76997	0.291249	6.07717	1.22324e-09	2.25156e-08	332.47	353.812	1180.64	1159.43
CsaV3_3G013080	59.1828	-3.91925	0.645034	-6.07604	1.23186e-09	2.26496e-08	112.802	109.286	8.04649	6.59703
CsaV3_5G000950	992.418	-1.71107	0.281872	-6.07037	1.27619e-09	2.34392e-08	1598.23	1442.57	457.187	471.687
CsaV3_1G001890	170.892	-2.50348	0.412741	-6.0655	1.31545e-09	2.41081e-08	322.97	258.187	57.057	45.3546
CsaV3_5G017240	66.9392	4.47743	0.73851	6.06279	1.33783e-09	2.44918e-08	4.74957	6.83035	92.9004	163.276
CsaV3_6G037930	131.799	-2.6789	0.441887	-6.0624	1.34102e-09	2.45236e-08	246.977	209.009	36.575	34.6344
CsaV3_4G001710	52.1096	-9.5096	1.56951	-6.05897	1.36993e-09	2.50252e-08	85.4922	122.946	0	0
CsaV3_1G038220	183.089	2.71595	0.448821	6.05129	1.4369e-09	2.61922e-08	35.6217	61.4732	256.756	378.504
CsaV3_1G038890	186.875	2.48089	0.410023	6.0506	1.44309e-09	2.62766e-08	52.2452	61.4732	352.583	281.198
CsaV3_4G000630	73.4157	-3.43375	0.567624	-6.04934	1.45445e-09	2.6455e-08	129.426	139.339	11.704	13.1941
CsaV3_4G008820	145.755	-2.59626	0.429516	-6.04463	1.49756e-09	2.7188e-08	252.914	247.259	35.8435	47.0038
CsaV3_5G006150	69.1367	3.96901	0.656622	6.04458	1.49796e-09	2.7188e-08	7.12435	9.56249	128.744	131.116
CsaV3_4G037250	607.478	1.85662	0.307273	6.04226	1.51972e-09	2.75535e-08	244.603	281.411	1018.25	885.651
CsaV3_4G032200	364.64	2.18376	0.361634	6.03859	1.55467e-09	2.81569e-08	110.427	153	503.272	691.863
CsaV3_2G036380	588.684	1.85676	0.307729	6.03376	1.60184e-09	2.89804e-08	264.788	244.527	849.271	996.151
CsaV3_5G033620	206.9	-2.28036	0.378186	-6.02973	1.64238e-09	2.96821e-08	359.78	326.491	68.7609	72.5673
CsaV3_3G047560	101.924	-9.03286	1.50011	-6.02148	1.72828e-09	3.12011e-08	237.478	169.393	0	0.824628
CsaV3_3G004740	991.666	-1.79096	0.297441	-6.02121	1.73115e-09	3.12196e-08	1529.36	1547.76	377.454	512.094
CsaV3_7G003780	72.7412	4.95262	0.822823	6.01906	1.75435e-09	3.16045e-08	1.18739	8.19642	81.1964	200.385
CsaV3_1G000140	89.431	-3.36852	0.560159	-6.01351	1.81554e-09	3.2672e-08	157.923	168.027	9.50949	22.265
CsaV3_4G001340	70.3982	3.90225	0.648981	6.01288	1.82251e-09	3.27626e-08	10.6865	6.83035	128.012	136.064
CsaV3_4G030600	747.965	1.78437	0.29687	6.01062	1.8482e-09	3.31891e-08	357.405	315.562	1230.38	1088.51
CsaV3_3G004190	1219.41	1.67657	0.278975	6.00975	1.85806e-09	3.3331e-08	592.508	569.651	1744.63	1970.86
CsaV3_2G033290	90.8272	3.32703	0.554205	6.00325	1.93406e-09	3.46209e-08	17.8109	15.0268	144.105	186.366
CsaV3_6G036510	424.47	-1.99757	0.332846	-6.0015	1.955e-09	3.49587e-08	755.181	602.437	151.42	188.84
CsaV3_3G043370	3569.24	1.67994	0.279995	5.99988	1.9746e-09	3.5272e-08	1459.3	1937.09	5048.81	5831.77
CsaV3_4G028100	478.583	2.40272	0.400516	5.99907	1.98457e-09	3.54127e-08	106.865	198.08	585.199	1024.19
CsaV3_6G036380	107.789	3.12658	0.521211	5.99868	1.98925e-09	3.54589e-08	23.7478	20.4911	231.885	155.03
CsaV3_5G039210	689.045	1.86808	0.311954	5.98832	2.12015e-09	3.77487e-08	281.412	311.464	1234.77	928.531
CsaV3_6G048040	188.818	-2.40604	0.401799	-5.98817	2.12216e-09	3.77487e-08	306.347	329.223	70.2239	49.4777
CsaV3_6G003540	141.716	-2.62994	0.439544	-5.98335	2.18598e-09	3.88023e-08	216.105	271.848	34.3805	44.5299
CsaV3_6G043370	432.883	2.18919	0.365876	5.98341	2.18509e-09	3.88023e-08	134.175	177.589	876.336	543.43
CsaV3_1G045360	1664.99	-1.75299	0.293138	-5.98007	2.23039e-09	3.95492e-08	3017.16	2118.78	757.102	766.904
CsaV3_7G011310	1769.87	-1.91889	0.320903	-5.97967	2.23594e-09	3.9606e-08	2943.54	2655.64	938.514	541.781
CsaV3_2G001370	70.5857	-3.92258	0.656125	-5.9784	2.25338e-09	3.98704e-08	129.426	135.241	3.6575	14.0187
CsaV3_7G034390	166.047	-2.42322	0.40534	-5.97824	2.25557e-09	3.98704e-08	292.098	267.75	54.8625	49.4777
CsaV3_4G034870	972.004	1.80449	0.30213	5.97255	2.33573e-09	4.12443e-08	421.524	443.973	1746.82	1275.7
CsaV3_2G016950	517.55	1.97283	0.33044	5.97031	2.368e-09	4.17598e-08	211.356	209.009	967.042	682.792
CsaV3_4G031960	312.317	-2.09127	0.350285	-5.97018	2.36986e-09	4.17598e-08	530.764	480.857	102.41	135.239
CsaV3_5G005430	163.036	-2.42593	0.406388	-5.96949	2.37996e-09	4.18942e-08	286.161	263.652	51.205	51.1269
CsaV3_6G039310	254.092	-2.28088	0.38233	-5.96573	2.43542e-09	4.2826e-08	409.65	433.044	67.2979	106.377
CsaV3_6G014590	2222.58	-1.61662	0.270993	-5.96555	2.43815e-09	4.28294e-08	3653.6	3050.44	1119.19	1067.07
CsaV3_6G046270	123.168	3.52963	0.592544	5.95675	2.57308e-09	4.51061e-08	8.31174	31.4196	160.198	292.743
CsaV3_6G048640	72.5199	9.27305	1.55669	5.95688	2.57093e-09	4.51061e-08	0	0	92.1689	197.911
CsaV3_7G023230	165.115	-2.68766	0.451725	-5.94978	2.6851e-09	4.70211e-08	341.969	229.5	32.9175	56.0747
CsaV3_1G013140	260.769	-2.20018	0.369884	-5.94829	2.7095e-09	4.73995e-08	371.653	484.955	83.3909	103.079
CsaV3_6G013150	98.2862	-2.92926	0.492746	-5.94477	2.76848e-09	4.83812e-08	168.61	178.955	24.1395	21.4403
CsaV3_3G015900	692.532	-1.82254	0.30659	-5.94453	2.77243e-09	4.84004e-08	1227.76	931.66	300.646	310.06
CsaV3_6G039010	1246.54	1.64929	0.27755	5.9423	2.81043e-09	4.90132e-08	567.573	637.955	1880.68	1899.94
CsaV3_5G031110	154.579	-2.57931	0.434608	-5.93479	2.94223e-09	5.1259e-08	257.664	271.848	34.3805	54.4255
CsaV3_6G052190	51.0411	-5.15289	0.868532	-5.93287	2.97681e-09	5.18082e-08	106.865	91.5267	0	5.7724
CsaV3_1G010620	947.006	-1.77184	0.29877	-5.93044	3.02115e-09	5.25259e-08	1327.5	1602.4	378.185	479.934
CsaV3_3G003180	265.37	-2.15306	0.363079	-5.93	3.02942e-09	5.26155e-08	467.832	398.893	108.993	85.7613
CsaV3_1G029460	107.663	-3.26841	0.551291	-5.92865	3.05428e-09	5.2993e-08	195.92	193.982	10.241	30.5112
CsaV3_3G043240	339.126	2.34887	0.396407	5.92541	3.11522e-09	5.39951e-08	98.5535	124.312	733.694	399.945
CsaV3_7G003020	256.13	-2.17787	0.367792	-5.92147	3.19077e-09	5.52479e-08	479.706	359.277	90.7059	94.8322
CsaV3_6G040430	2207.76	-1.63174	0.275607	-5.92054	3.20888e-09	5.55048e-08	3718.91	2957.54	1108.95	1045.63
CsaV3_5G038970	1475.09	1.62444	0.274392	5.92014	3.21659e-09	5.55814e-08	746.869	698.062	2345.19	2110.22
CsaV3_6G016550	285.727	-2.1677	0.366673	-5.9118	3.38397e-09	5.83545e-08	541.45	393.428	114.845	93.183
CsaV3_4G006450	573.129	1.97854	0.334867	5.90844	3.45356e-09	5.94941e-08	219.667	244.527	1100.18	728.147
CsaV3_6G043290	2548.01	1.77664	0.301014	5.90221	3.58673e-09	6.17253e-08	1018.78	1284.11	3200.31	4688.84
CsaV3_2G006790	336.556	-1.99342	0.337994	-5.89778	3.6842e-09	6.33384e-08	574.697	501.348	144.837	125.343
CsaV3_6G002530	401.223	-2.05195	0.34796	-5.89707	3.70011e-09	6.35473e-08	577.072	715.821	127.281	184.717
CsaV3_3G037960	794.895	2.1124	0.358561	5.89132	3.83119e-09	6.57319e-08	231.541	366.107	971.431	1610.5
CsaV3_5G033710	346.463	2.12286	0.360647	5.88625	3.9505e-09	6.77103e-08	102.116	157.098	529.606	597.031
CsaV3_1G029140	169.35	2.59875	0.441583	5.88509	3.97845e-09	6.81204e-08	53.4326	42.3482	231.154	350.467
CsaV3_6G038810	357.277	2.11213	0.359013	5.88316	4.02518e-09	6.8851e-08	161.485	106.553	628.358	532.71
CsaV3_6G049050	332.525	-2.53626	0.431194	-5.88195	4.05472e-09	6.92862e-08	569.948	564.187	54.131	141.836
CsaV3_2G036660	109.521	3.07373	0.522631	5.88126	4.07166e-09	6.95056e-08	28.4974	17.7589	160.93	230.896
CsaV3_2G010800	50.3835	-6.9955	1.18998	-5.87868	4.1356e-09	7.0526e-08	87.867	112.018	0	1.64926
CsaV3_3G022940	649.717	1.99222	0.338952	5.87757	4.1634e-09	7.09285e-08	320.596	200.812	918.032	1159.43
CsaV3_6G031680	3512.02	1.5484	0.263527	5.87567	4.21149e-09	7.16757e-08	1796.52	1782.72	5614.26	4854.59
CsaV3_5G031200	865.652	1.72855	0.294204	5.87533	4.21999e-09	7.17484e-08	441.71	360.643	1379.61	1280.65
CsaV3_3G028200	57.6436	-4.24724	0.723442	-5.87088	4.33486e-09	7.36274e-08	68.8687	150.268	7.31499	4.12314
CsaV3_4G035710	1218.57	2.24381	0.382646	5.86394	4.52018e-09	7.66214e-08	407.275	442.607	2841.88	1182.52
CsaV3_5G033450	768.372	1.75227	0.29922	5.85614	4.73738e-09	8.02228e-08	374.028	329.223	1079.69	1290.54
CsaV3_3G030360	225.289	-2.25094	0.38445	-5.85496	4.77119e-09	8.07055e-08	425.086	319.66	86.3169	70.0934
CsaV3_6G000900	44.5893	-6.22005	1.06238	-5.85481	4.77541e-09	8.07055e-08	102.116	73.7678	0	2.47388
CsaV3_3G013570	46.1835	-4.69311	0.802283	-5.84969	4.925e-09	8.31505e-08	97.3661	80.5982	5.1205	1.64926
CsaV3_1G034430	183.74	-2.37248	0.405754	-5.8471	5.00231e-09	8.43717e-08	292.098	323.759	49.0105	70.0934
CsaV3_7G027790	56.0822	-3.82448	0.654526	-5.84314	5.12268e-09	8.63159e-08	105.678	103.821	6.58349	8.24628
CsaV3_4G001630	64.3792	-4.00521	0.685682	-5.8412	5.18252e-09	8.72373e-08	115.177	127.045	2.926	12.3694
CsaV3_1G041550	20379.3	1.77299	0.303553	5.84079	5.19548e-09	8.73687e-08	11079.5	7372.68	36681.8	26383.2
CsaV3_7G031580	483.98	-1.8869	0.323735	-5.82853	5.59176e-09	9.38462e-08	740.932	782.758	175.56	236.668
CsaV3_6G047460	64.5767	-4.17218	0.716062	-5.82657	5.65789e-09	9.48621e-08	115.177	129.777	11.704	1.64926
CsaV3_6G006900	368.679	-2.0139	0.345694	-5.82567	5.68842e-09	9.52796e-08	687.5	494.517	155.809	136.888
CsaV3_3G020570	188.489	-2.27366	0.39031	-5.82527	5.70205e-09	9.54135e-08	296.848	327.857	59.9829	69.2688
CsaV3_7G007000	134.554	-2.52018	0.432683	-5.82454	5.72696e-09	9.57358e-08	231.541	226.768	39.501	40.4068
CsaV3_5G015530	1553.14	1.72588	0.296505	5.82076	5.85813e-09	9.7832e-08	700.561	741.776	2806.76	1963.44
CsaV3_1G008530	677.924	1.75915	0.30224	5.82036	5.87197e-09	9.79665e-08	340.781	277.312	1043.85	1049.75
CsaV3_7G030740	429.425	-2.00809	0.345135	-5.81826	5.94635e-09	9.91097e-08	636.442	739.044	136.059	206.157
CsaV3_2G001910	1953.35	2.33309	0.401165	5.81578	6.03511e-09	1.0049e-07	514.14	780.026	1822.16	4697.08
CsaV3_4G025850	187.032	-2.38953	0.410935	-5.81485	6.06875e-09	1.00951e-07	338.407	289.607	47.5475	72.5673
CsaV3_1G032330	736.253	-1.71153	0.294571	-5.81025	6.23799e-09	1.03563e-07	1183.83	1072.37	367.213	321.605
CsaV3_3G037610	56.9034	4.42667	0.761855	5.81039	6.23288e-09	1.03563e-07	5.93696	4.09821	104.604	112.974
CsaV3_3G016600	43.1985	-9.2416	1.59074	-5.80961	6.26185e-09	1.03857e-07	104.49	68.3035	0	0
CsaV3_5G000530	2313.31	1.56002	0.26854	5.80926	6.27508e-09	1.03975e-07	1213.51	1129.74	3222.25	3687.74
CsaV3_3G009250	1011.29	1.85466	0.319415	5.80644	6.38143e-09	1.05634e-07	498.704	377.035	1292.56	1876.85
CsaV3_5G030310	119.679	-2.62673	0.452435	-5.80576	6.40742e-09	1.0596e-07	212.543	199.446	32.9175	33.8098
CsaV3_3G032630	124.009	-2.63619	0.454473	-5.80053	6.61051e-09	1.09212e-07	211.356	215.839	29.26	39.5822
CsaV3_4G034840	51.8123	-3.9766	0.685797	-5.79851	6.69077e-09	1.1043e-07	93.8039	101.089	6.58349	5.7724
CsaV3_7G029880	117.478	-2.76517	0.476949	-5.79762	6.72632e-09	1.10909e-07	229.167	180.321	24.1395	36.2836
CsaV3_2G013480	42.0874	-9.20223	1.58772	-5.79587	6.79679e-09	1.11962e-07	79.5552	88.7946	0	0
CsaV3_3G047650	389.907	-2.07201	0.357566	-5.79475	6.84232e-09	1.12602e-07	486.83	773.196	140.448	159.153
CsaV3_7G023200	90.286	-3.00949	0.51943	-5.79383	6.8798e-09	1.13109e-07	162.673	158.464	16.093	23.9142
CsaV3_4G027450	3176.5	1.94186	0.335173	5.79359	6.8896e-09	1.13161e-07	1297.82	1326.45	6679.32	3402.42
CsaV3_1G014820	654.76	-1.72452	0.297764	-5.79157	6.97313e-09	1.14422e-07	1073.4	937.124	298.452	310.06
CsaV3_1G043660	1732.98	1.79071	0.309208	5.79129	6.98489e-09	1.14504e-07	605.57	949.419	2905.52	2471.41
CsaV3_4G034990	1173.67	1.98463	0.34271	5.79098	6.99763e-09	1.14601e-07	507.016	439.875	2436.62	1311.16
CsaV3_4G004030	425.375	-1.83771	0.317384	-5.79018	7.03115e-09	1.15005e-07	650.69	678.937	194.579	177.295
CsaV3_4G037750	791.923	-1.86492	0.322098	-5.78991	7.04241e-09	1.15005e-07	1384.5	1101.05	406.714	275.426
CsaV3_6G036250	1159.39	1.62436	0.280558	5.78974	7.04941e-09	1.15005e-07	596.07	539.598	1835.33	1666.57
CsaV3_6G050640	846.22	-1.8993	0.328037	-5.78989	7.04333e-09	1.15005e-07	1245.57	1423.45	271.386	444.475
CsaV3_4G008320	3298.04	1.65311	0.285554	5.78912	7.07562e-09	1.15321e-07	1333.44	1849.66	4646.48	5362.56
CsaV3_3G011620	41.6506	-6.14693	1.06256	-5.78505	7.24912e-09	1.18035e-07	70.0561	94.2589	1.463	0.824628
CsaV3_7G032460	3536.34	1.55027	0.267992	5.78475	7.26197e-09	1.18131e-07	1873.7	1726.71	5761.29	4783.67
CsaV3_4G000530	440.531	1.88261	0.325513	5.78353	7.31483e-09	1.18877e-07	208.981	166.661	710.286	676.195
CsaV3_7G028450	612.011	1.89167	0.32747	5.77663	7.62118e-09	1.23736e-07	258.851	260.919	1150.65	777.624
CsaV3_3G037900	729.005	1.93608	0.335185	5.77615	7.64284e-09	1.23969e-07	336.032	267.75	900.476	1411.76
CsaV3_2G026250	5290.41	1.64724	0.285259	5.77454	7.71619e-09	1.25039e-07	2846.18	2274.51	9221.28	6819.68
CsaV3_2G013170	41.9664	-9.19982	1.59366	-5.77275	7.79895e-09	1.2626e-07	100.928	66.9374	0	0
CsaV3_2G006990	3055.63	-1.51115	0.261886	-5.77024	7.9161e-09	1.28034e-07	4471.72	4576.34	1505.43	1669.05
CsaV3_5G017280	69.8805	-3.66047	0.634852	-5.76586	8.12415e-09	1.31148e-07	94.9913	163.928	6.58349	14.0187
CsaV3_2G014210	514.179	-1.7642	0.306062	-5.7642	8.20468e-09	1.32196e-07	797.927	790.955	224.57	243.265
CsaV3_4G032550	3194.69	-1.88013	0.326652	-5.75576	8.62507e-09	1.38837e-07	4989.42	5059.92	1781.93	947.498
CsaV3_1G005000	10335.9	1.63675	0.284543	5.75221	8.80869e-09	1.41658e-07	4425.41	5635.04	13272.3	18010.7
CsaV3_5G026780	358.338	1.9538	0.340305	5.74132	9.39425e-09	1.50932e-07	142.487	151.634	508.392	630.841
CsaV3_4G001530	13957.5	1.47667	0.257525	5.73406	9.80543e-09	1.5724e-07	7579.12	7178.7	19035.8	22036.5
CsaV3_6G040150	60.495	-3.66599	0.63955	-5.73215	9.91678e-09	1.58875e-07	97.3661	127.045	10.9725	6.59703
CsaV3_6G039330	1017.73	-1.93313	0.33729	-5.73137	9.96223e-09	1.59452e-07	1174.33	2051.84	379.648	465.09
CsaV3_6G006090	725.978	1.67792	0.292799	5.73062	1.00066e-08	1.60012e-07	333.657	357.91	1089.2	1123.14
CsaV3_4G024830	60.9277	4.16107	0.72626	5.72946	1.00753e-08	1.60806e-07	3.56217	9.56249	106.067	124.519
CsaV3_6G049170	364.23	-1.89725	0.331336	-5.72606	1.02792e-08	1.63905e-07	602.007	546.428	141.911	166.575
CsaV3_3G005280	130.347	-2.53075	0.44231	-5.72167	1.05485e-08	1.68042e-07	242.228	202.178	36.575	40.4068
CsaV3_4G034200	571.201	1.76129	0.307887	5.72058	1.06164e-08	1.68964e-07	254.102	266.384	812.696	951.621
CsaV3_3G019900	891.892	1.68722	0.295027	5.71887	1.07232e-08	1.70504e-07	457.146	387.964	1473.97	1248.49
CsaV3_1G010840	916.539	1.6942	0.296394	5.71604	1.09037e-08	1.73049e-07	421.524	443.973	1228.92	1571.74
CsaV3_4G026970	715.696	-1.68003	0.294219	-5.71013	1.12891e-08	1.78998e-07	1041.34	1140.67	359.166	321.605
CsaV3_2G014240	658.681	1.71368	0.300366	5.70531	1.16131e-08	1.83963e-07	321.783	293.705	1070.92	948.322
CsaV3_6G041050	2485.03	1.51912	0.26636	5.70324	1.1755e-08	1.86037e-07	1232.51	1338.75	3879.87	3489
CsaV3_6G050900	1270.78	1.56645	0.274846	5.69938	1.20243e-08	1.90121e-07	651.878	631.125	1947.98	1852.11
CsaV3_3G041170	620.986	1.72623	0.302905	5.6989	1.20586e-08	1.90485e-07	309.909	266.384	975.82	931.83
CsaV3_7G031970	93.0907	-2.94914	0.518313	-5.68988	1.27129e-08	2.00634e-07	197.107	132.509	20.482	22.265
CsaV3_4G029830	778.984	-1.81797	0.319717	-5.68618	1.29916e-08	2.04842e-07	1214.7	1213.07	417.686	270.478
CsaV3_6G038480	40.2934	-9.1377	1.60756	-5.68421	1.31419e-08	2.06826e-07	54.62	106.553	0	0
CsaV3_1G045720	297.332	2.27665	0.400691	5.6818	1.33282e-08	2.09442e-07	99.7409	103.821	638.599	347.168
CsaV3_4G031770	2455.92	-1.73591	0.305524	-5.68174	1.33329e-08	2.09442e-07	3553.86	4001.22	874.142	1394.45
CsaV3_1G037700	184.577	2.68902	0.473389	5.68037	1.34407e-08	2.10941e-07	27.31	72.4017	327.712	310.885
CsaV3_6G009390	39.407	-6.06774	1.06885	-5.67688	1.37177e-08	2.15088e-07	84.3048	71.0357	1.463	0.824628
CsaV3_1G001500	363.291	-1.85324	0.326649	-5.67349	1.39921e-08	2.19188e-07	588.946	549.16	155.078	159.978
CsaV3_7G022560	96.3324	-3.15386	0.556101	-5.67138	1.41651e-08	2.21694e-07	220.855	125.678	25.6025	13.1941
CsaV3_3G005930	4134.91	1.71936	0.303215	5.67042	1.42452e-08	2.2274e-07	1801.27	2051.84	7808.02	4878.5
CsaV3_6G041960	41.3255	-5.08413	0.896887	-5.66864	1.43937e-08	2.24855e-07	86.6796	73.7678	0.731499	4.12314
CsaV3_7G008640	57.9118	-3.58861	0.633225	-5.6672	1.45151e-08	2.26543e-07	112.802	101.089	9.50949	8.24628
CsaV3_1G010130	4790.11	1.61153	0.284441	5.66561	1.46506e-08	2.28447e-07	2292.85	2431.61	8504.41	5931.55
CsaV3_7G006500	1644.26	1.55073	0.273729	5.66522	1.46833e-08	2.28746e-07	879.857	793.687	2588.78	2314.73
CsaV3_3G015770	48331.9	-1.73575	0.306425	-5.6645	1.47454e-08	2.29503e-07	92071.5	56612.7	19550.1	25093.4
CsaV3_3G031190	1013.6	-1.86067	0.328694	-5.6608	1.5067e-08	2.34292e-07	1776.34	1402.95	542.773	332.325
CsaV3_5G034360	5079.99	-2.09216	0.36964	-5.65999	1.51385e-08	2.35189e-07	10057.2	6402.77	2643.64	1216.33
CsaV3_1G007040	1055.52	-1.58824	0.280631	-5.65954	1.51777e-08	2.35581e-07	1668.28	1499.95	512.05	541.781
CsaV3_2G028820	39.4387	-6.06718	1.07243	-5.65739	1.53694e-08	2.38338e-07	65.3065	90.1606	1.463	0.824628
CsaV3_5G010210	1480.63	1.55593	0.275035	5.6572	1.53864e-08	2.38384e-07	750.431	752.705	2362.74	2056.62
CsaV3_5G033850	67.2623	3.60847	0.638104	5.65499	1.55854e-08	2.41246e-07	9.49913	10.9286	113.382	135.239
CsaV3_7G025400	262.505	-2.04073	0.360975	-5.65337	1.57329e-08	2.43307e-07	406.088	438.509	89.9744	115.448
CsaV3_1G045830	2118.17	1.5844	0.280745	5.64357	1.66564e-08	2.572e-07	951.1	1167.99	2883.57	3470.04
CsaV3_2G014320	2587.33	1.90132	0.336904	5.64351	1.66617e-08	2.572e-07	1230.14	954.883	2846.26	5318.03
CsaV3_7G026290	1361.83	1.64441	0.291391	5.64332	1.66804e-08	2.57255e-07	593.696	726.749	1829.48	2297.41
CsaV3_5G037340	87.2303	3.69892	0.65665	5.63301	1.77088e-08	2.72619e-07	3.56217	21.8571	147.031	176.47
CsaV3_3G042630	2217.55	1.57189	0.279151	5.63096	1.79207e-08	2.75381e-07	983.16	1249.95	3519.97	3117.09
CsaV3_4G006030	103.994	-3.01756	0.536116	-5.62857	1.81714e-08	2.7898e-07	225.604	144.803	30.723	14.8433
CsaV3_6G016010	318.031	1.99117	0.353772	5.62839	1.81897e-08	2.79007e-07	146.049	109.286	479.132	537.658
CsaV3_4G036460	2947.18	1.50873	0.268273	5.62384	1.86762e-08	2.85952e-07	1497.3	1568.25	3968.38	4754.81
CsaV3_5G033280	678.522	-1.69248	0.300941	-5.62397	1.86619e-08	2.85952e-07	1003.35	1069.63	353.314	287.795
CsaV3_3G014240	772.642	1.76511	0.313888	5.62336	1.87274e-08	2.86477e-07	313.471	389.33	1019.71	1368.06
CsaV3_5G039570	36.92	-9.01429	1.60488	-5.61679	1.9454e-08	2.97323e-07	80.7426	66.9374	0	0
CsaV3_6G008850	38.8828	-5.00568	0.891317	-5.61605	1.95372e-08	2.98325e-07	78.3678	72.4017	1.463	3.29851
CsaV3_4G024090	335.842	-1.96283	0.349544	-5.6154	1.96108e-08	2.9918e-07	565.198	504.08	159.467	114.623
CsaV3_2G016720	883.845	1.67397	0.298757	5.60311	2.10542e-08	3.2091e-07	440.522	402.991	1513.47	1178.39
CsaV3_1G010850	8005	1.42109	0.253704	5.60135	2.12689e-08	3.23892e-07	4265.11	4441.09	11543.1	11770.7
CsaV3_5G024890	12965.1	1.92731	0.34409	5.60119	2.12885e-08	3.23899e-07	4343.48	6453.32	14066.7	26996.7
CsaV3_5G001690	294.622	1.99084	0.35553	5.59965	2.1478e-08	3.26489e-07	103.303	133.875	469.623	471.687
CsaV3_3G016160	144.472	-2.37063	0.423446	-5.59843	2.16305e-08	3.28513e-07	258.851	225.402	48.279	45.3546
CsaV3_6G034390	174.037	2.36172	0.422232	5.59341	2.22649e-08	3.37843e-07	65.3065	47.8125	258.951	324.079
CsaV3_3G037550	40.4191	-5.64373	1.00904	-5.59315	2.22989e-08	3.38058e-07	64.1191	94.2589	0	3.29851
CsaV3_3G039430	775.978	1.97933	0.353997	5.59139	2.25256e-08	3.41188e-07	339.594	288.241	1608.57	867.509
CsaV3_4G013240	1058.16	1.6128	0.288722	5.586	2.32362e-08	3.51638e-07	579.447	463.098	1577.11	1612.97
CsaV3_3G030840	2650	1.56083	0.279754	5.5793	2.41489e-08	3.64914e-07	1239.64	1443.94	3471.7	4444.75
CsaV3_4G030060	1198.82	2.086	0.373886	5.57924	2.41566e-08	3.64914e-07	564.011	349.714	2577.8	1303.74
CsaV3_1G041430	40.8421	-4.48845	0.804718	-5.57766	2.43773e-08	3.6792e-07	77.1804	79.2321	3.6575	3.29851
CsaV3_5G001510	372.862	-1.80818	0.324228	-5.57688	2.44866e-08	3.6924e-07	578.26	581.946	170.439	160.803
CsaV3_1G037170	3661.63	1.48124	0.265659	5.57573	2.46501e-08	3.71374e-07	1790.59	2072.33	5680.82	5102.8
CsaV3_5G033120	507.169	-2.13106	0.382242	-5.57517	2.4729e-08	3.72231e-07	700.561	950.785	125.818	251.512
CsaV3_2G029740	149.937	-2.36861	0.425628	-5.56496	2.62211e-08	3.94341e-07	219.667	282.777	45.353	51.9516
CsaV3_4G008770	2429.71	-1.48927	0.267668	-5.56386	2.63867e-08	3.9648e-07	3606.11	3559.98	1174.79	1377.95
CsaV3_3G012870	716.043	-1.63828	0.294518	-5.5626	2.65783e-08	3.99005e-07	1163.64	1004.06	345.999	350.467
CsaV3_1G007080	59.626	-3.61072	0.650569	-5.55009	2.85523e-08	4.27501e-07	87.867	132.509	6.58349	11.5448
CsaV3_1G034170	702.193	2.30586	0.415624	5.54795	2.89044e-08	4.32391e-07	180.483	292.339	688.341	1647.61
CsaV3_7G023540	1125.24	1.61189	0.290557	5.54756	2.89679e-08	4.32958e-07	514.14	595.607	1519.32	1871.91
CsaV3_4G023630	69.9377	-8.49446	1.53143	-5.54677	2.90997e-08	4.34545e-07	179.296	99.7231	0.731499	0
CsaV3_3G001550	873.658	1.62105	0.292445	5.5431	2.97163e-08	4.43362e-07	429.836	427.58	1443.98	1193.24
CsaV3_6G014140	3177.97	-1.49445	0.269614	-5.54293	2.97446e-08	4.43393e-07	4522.77	4859.11	1495.18	1834.8
CsaV3_6G041710	199.255	-2.27298	0.410133	-5.54206	2.9894e-08	4.45229e-07	385.902	274.58	80.4649	56.0747
CsaV3_1G043790	228.525	-2.13795	0.385796	-5.54167	2.99603e-08	4.45824e-07	389.464	355.178	68.0294	101.429
CsaV3_4G017510	104.536	-3.42272	0.617741	-5.54072	3.01238e-08	4.47864e-07	100.928	281.411	10.241	25.5635
CsaV3_4G024460	48.026	-4.46654	0.806426	-5.53869	3.04744e-08	4.52678e-07	93.8039	90.1606	7.31499	0.824628
CsaV3_7G004070	583.054	-1.70902	0.308657	-5.53697	3.07748e-08	4.5674e-07	869.17	916.633	242.126	304.288
CsaV3_4G031320	763.096	-1.70591	0.308218	-5.53477	3.11633e-08	4.621e-07	1304.94	1031.38	399.399	316.657
CsaV3_3G008010	490.159	1.79331	0.32405	5.53404	3.12934e-08	4.63624e-07	213.73	225.402	860.975	660.527
CsaV3_6G006850	1430.76	2.15176	0.388834	5.53388	3.13227e-08	4.63652e-07	473.769	577.848	3336.37	1335.07
CsaV3_6G038170	10951.3	1.45315	0.262693	5.53175	3.17058e-08	4.68913e-07	5951.21	5767.55	17700.1	14386.5
CsaV3_5G028880	6357.07	1.44759	0.261834	5.52863	3.2274e-08	4.769e-07	3214.27	3607.79	9928.64	8677.56
CsaV3_3G005710	140.262	2.77607	0.502463	5.52493	3.29609e-08	4.86626e-07	21.373	50.5446	206.283	282.847
CsaV3_3G011740	1639.96	1.56638	0.283548	5.52421	3.30966e-08	4.8809e-07	917.854	737.678	2640.71	2263.6
CsaV3_5G033140	1043.66	1.7189	0.311164	5.5241	3.31177e-08	4.8809e-07	546.2	426.214	1863.86	1338.37
CsaV3_2G004360	205.454	-2.62245	0.474895	-5.52218	3.34815e-08	4.93023e-07	250.54	456.268	35.8435	79.1643
CsaV3_3G041600	61.9445	-3.39522	0.614971	-5.52095	3.37175e-08	4.96066e-07	111.615	114.75	13.167	8.24628
CsaV3_4G003310	524.198	1.76008	0.318895	5.51932	3.40324e-08	5.00264e-07	207.793	270.482	779.047	839.472
CsaV3_6G016540	308.386	-1.9509	0.353754	-5.51484	3.49103e-08	5.12724e-07	478.519	501.348	106.067	147.608
CsaV3_6G038590	2630.53	1.70675	0.309603	5.51271	3.53341e-08	5.18499e-07	1185.02	1282.74	5011.5	3042.88
CsaV3_1G042870	2111.61	-1.87497	0.340256	-5.51048	3.57861e-08	5.24677e-07	4102.44	2534.06	687.609	1122.32
CsaV3_4G029360	292.146	-1.99255	0.361763	-5.50789	3.63163e-08	5.31989e-07	548.575	385.232	118.503	116.273
CsaV3_6G048910	233.225	2.22003	0.403076	5.50773	3.63494e-08	5.32015e-07	64.1191	101.089	330.638	437.053
CsaV3_5G036120	946.495	1.67906	0.304976	5.50557	3.6797e-08	5.37636e-07	382.34	519.107	1567.6	1316.93
CsaV3_6G039870	99.3459	-2.75238	0.499921	-5.50564	3.6784e-08	5.37636e-07	142.487	203.544	24.1395	27.2127
CsaV3_3G022640	480.007	-2.00646	0.364758	-5.50081	3.78053e-08	5.51892e-07	788.428	748.607	133.133	249.862
CsaV3_6G005650	552.326	-1.67587	0.304946	-5.49564	3.89287e-08	5.67803e-07	854.922	827.839	281.627	244.915
CsaV3_6G044670	836.437	-1.84153	0.335197	-5.49386	3.93232e-08	5.73063e-07	1506.8	1109.25	447.678	282.023
CsaV3_3G019020	47.7447	8.67023	1.57921	5.49023	4.01415e-08	5.84485e-07	0	0	73.8814	117.097
CsaV3_3G035180	779.92	-1.64787	0.30019	-5.48944	4.03218e-08	5.86606e-07	1315.63	1049.14	353.314	401.594
CsaV3_1G032800	40.0484	-4.44952	0.810592	-5.48923	4.03697e-08	5.86799e-07	80.7426	72.4017	2.926	4.12314
CsaV3_3G034200	863.192	1.61742	0.294787	5.48675	4.09403e-08	5.94582e-07	376.403	472.66	1299.14	1304.56
CsaV3_4G024250	262.758	2.15719	0.393364	5.48397	4.15893e-08	6.0349e-07	122.301	69.6696	409.64	449.422
CsaV3_2G014080	8471.59	1.67251	0.305008	5.4835	4.16992e-08	6.04144e-07	3369.82	4722.51	10366.1	15428
CsaV3_6G013980	249.423	-2.07563	0.378525	-5.48347	4.17057e-08	6.04144e-07	407.275	398.893	76.0759	115.448
CsaV3_3G012450	33.8045	-8.88509	1.62106	-5.48104	4.22823e-08	6.11973e-07	54.62	80.5982	0	0
CsaV3_3G018440	122.418	2.55692	0.466768	5.47792	4.30352e-08	6.223e-07	35.6217	35.5178	229.691	188.84
CsaV3_3G046440	535.417	1.77166	0.323427	5.47778	4.30693e-08	6.223e-07	214.918	270.482	735.157	921.11
CsaV3_4G011670	163.488	2.88134	0.526301	5.47469	4.38267e-08	6.32703e-07	22.5604	56.0089	189.458	385.926
CsaV3_7G001750	391.106	-1.88167	0.343815	-5.47292	4.42689e-08	6.38543e-07	663.752	566.919	196.042	137.713
CsaV3_6G006330	2922.25	1.48759	0.271949	5.47011	4.49754e-08	6.47631e-07	1512.74	1560.05	4789.13	3827.1
CsaV3_6G033690	1371.11	-1.48755	0.272139	-5.46613	4.59971e-08	6.6178e-07	2003.13	2039.54	697.119	744.639
CsaV3_4G025090	56.9408	-3.48586	0.637801	-5.46544	4.61748e-08	6.63773e-07	90.2417	118.848	8.77799	9.89554
CsaV3_6G045210	83.7835	-3.11833	0.571004	-5.46114	4.73098e-08	6.79511e-07	182.858	117.482	11.704	23.0896
CsaV3_2G002720	156.03	-2.42131	0.443426	-5.46046	4.74913e-08	6.81541e-07	292.098	233.598	36.575	61.8471
CsaV3_1G029790	1365.32	-1.52203	0.278812	-5.45899	4.78838e-08	6.86591e-07	1984.13	2066.86	769.537	640.736
CsaV3_4G035650	64.7359	-8.37598	1.53454	-5.45831	4.80696e-08	6.88672e-07	163.86	94.2589	0	0.824628
CsaV3_6G040370	32.7641	-8.84119	1.62033	-5.45643	4.85816e-08	6.95419e-07	64.1191	66.9374	0	0
CsaV3_4G034130	33.0005	-8.85279	1.62258	-5.45601	4.86951e-08	6.96455e-07	75.993	56.0089	0	0
CsaV3_3G010760	394.718	2.01094	0.368628	5.45521	4.89158e-08	6.99021e-07	127.051	187.152	507.661	757.009
CsaV3_3G028560	79.657	-2.94091	0.53929	-5.4533	4.9444e-08	7.05973e-07	142.487	139.339	15.3615	21.4403
CsaV3_1G032470	584.988	-1.65679	0.303914	-5.45151	4.99451e-08	7.12528e-07	958.225	818.276	289.674	273.777
CsaV3_1G004560	79.0851	-2.91198	0.534187	-5.45124	5.00185e-08	7.12974e-07	141.3	137.973	19.7505	17.3172
CsaV3_3G015840	182.873	-2.19051	0.401957	-5.4496	5.04839e-08	7.19002e-07	314.659	285.509	76.0759	55.2501
CsaV3_5G033250	61.2681	-4.0135	0.737078	-5.44515	5.17623e-08	7.3659e-07	135.363	95.6249	12.4355	1.64926
CsaV3_2G015740	2274.02	1.60542	0.294918	5.44362	5.22079e-08	7.41685e-07	913.104	1337.38	3209.82	3635.79
CsaV3_5G001960	2557.12	-1.42849	0.26241	-5.44375	5.21711e-08	7.41685e-07	3591.86	3865.98	1386.92	1383.73
CsaV3_3G040460	276.722	-1.9105	0.35098	-5.44332	5.22958e-08	7.42311e-07	408.463	465.83	109.725	122.87
CsaV3_1G015630	326.989	-1.83414	0.336966	-5.4431	5.23612e-08	7.42616e-07	473.769	547.794	147.031	139.362
CsaV3_3G017750	343.949	-2.02954	0.37302	-5.44084	5.30305e-08	7.5148e-07	501.079	603.803	100.215	170.698
CsaV3_7G003410	47.1022	-3.91266	0.720291	-5.43205	5.57103e-08	7.88795e-07	97.3661	79.2321	4.389	7.42165
CsaV3_5G035700	51.0242	4.48397	0.825743	5.43023	5.62829e-08	7.95572e-07	7.12435	1.36607	95.8264	99.78
CsaV3_6G032060	500.712	-2.31832	0.426928	-5.43024	5.62783e-08	7.95572e-07	625.755	1042.31	97.2894	237.493
CsaV3_3G019050	44.9948	8.58488	1.58123	5.42924	5.65932e-08	7.99291e-07	0	0	76.0759	103.903
CsaV3_7G028150	291.526	1.90071	0.350212	5.42731	5.72103e-08	8.07333e-07	113.99	132.509	465.234	454.37
CsaV3_1G029250	46.185	-4.79894	0.884676	-5.42451	5.8113e-08	8.18951e-07	96.1787	81.9642	0	6.59703
CsaV3_5G011200	1322.26	-1.59115	0.293329	-5.42446	5.81303e-08	8.18951e-07	2151.55	1819.61	750.518	567.344
CsaV3_1G006800	89.172	3.08944	0.569561	5.42424	5.8202e-08	8.19279e-07	11.8739	25.9553	177.023	141.836
CsaV3_3G021460	1326.42	-1.6905	0.311669	-5.42402	5.82733e-08	8.19601e-07	2342.72	1707.59	522.291	733.094
CsaV3_3G036480	54.2825	-3.77588	0.696395	-5.42204	5.89241e-08	8.2738e-07	135.363	66.9374	6.58349	8.24628
CsaV3_6G040210	53.3464	-3.72783	0.687518	-5.42216	5.88833e-08	8.2738e-07	98.5535	99.7231	4.389	10.7202
CsaV3_1G032580	473.39	-1.75148	0.323364	-5.41643	6.0801e-08	8.52321e-07	628.13	831.937	215.792	217.702
CsaV3_5G025950	419.879	-1.96805	0.363396	-5.41572	6.10434e-08	8.55011e-07	686.312	651.616	218.718	122.87
CsaV3_3G005530	216.245	-2.11032	0.389705	-5.41518	6.12266e-08	8.56869e-07	407.275	295.071	89.2429	73.3919
CsaV3_6G042410	131.556	-2.35854	0.435755	-5.41254	6.21366e-08	8.68887e-07	232.729	207.643	44.6215	41.2314
CsaV3_3G014740	134.693	-2.71225	0.501183	-5.4117	6.24297e-08	8.72265e-07	260.039	207.643	50.4735	20.6157
CsaV3_6G038000	698.622	1.80038	0.332711	5.41124	6.25886e-08	8.73764e-07	324.158	299.169	1334.99	836.173
CsaV3_5G004010	42.2008	-4.24424	0.785077	-5.40614	6.43974e-08	8.98274e-07	96.1787	64.2053	5.1205	3.29851
CsaV3_4G032770	42.909	-4.2424	0.784866	-5.40526	6.47151e-08	9.01964e-07	97.3661	65.5714	2.926	5.7724
CsaV3_1G041760	99.4083	-2.78524	0.515536	-5.40261	6.56768e-08	9.14614e-07	162.673	184.42	17.556	32.9851
CsaV3_6G044390	590.299	-1.89953	0.351902	-5.39788	6.74348e-08	9.38324e-07	927.353	934.392	177.023	322.43
CsaV3_4G002010	296.879	-2.18046	0.404095	-5.39592	6.81727e-08	9.47813e-07	554.512	418.018	73.1499	141.836
CsaV3_4G025080	567.98	-1.77221	0.328459	-5.39552	6.83269e-08	9.49178e-07	712.435	1045.04	240.663	273.777
CsaV3_6G008840	31.6791	-8.79404	1.63006	-5.39492	6.8556e-08	9.5158e-07	74.8057	51.9107	0	0
CsaV3_4G010020	40.5592	-4.49759	0.834264	-5.39108	7.0034e-08	9.71298e-07	65.3065	90.1606	5.1205	1.64926
CsaV3_5G008880	372.512	-1.75875	0.326296	-5.39004	7.04407e-08	9.75342e-07	609.132	540.964	166.782	173.172
CsaV3_5G037280	841.695	-1.5751	0.292217	-5.39017	7.03918e-08	9.75342e-07	1278.82	1241.76	381.111	465.09
CsaV3_3G046340	584.207	1.66809	0.309653	5.38696	7.16577e-08	9.91381e-07	287.349	271.848	798.797	978.834
CsaV3_5G005830	126.102	2.66197	0.494394	5.38432	7.27185e-08	1.00524e-06	43.9335	24.5893	255.293	180.594
CsaV3_2G021070	720.71	-1.63255	0.303228	-5.38389	7.28944e-08	1.00603e-06	1027.09	1152.96	393.547	309.236
CsaV3_2G032370	35.5564	-5.17687	0.961545	-5.38391	7.28851e-08	1.00603e-06	78.3678	60.1071	2.926	0.824628
CsaV3_2G025690	1304	1.50656	0.280101	5.37862	7.50575e-08	1.0342e-06	699.374	658.446	2087.7	1770.48
CsaV3_4G001020	110.999	-2.5522	0.474509	-5.37862	7.50581e-08	1.0342e-06	211.356	168.027	36.575	28.0374
CsaV3_1G028840	710.04	-7.13791	1.32733	-5.37763	7.54725e-08	1.03907e-06	1566.17	1254.05	18.2875	1.64926
CsaV3_6G038220	692.835	-1.95925	0.364845	-5.37009	7.86958e-08	1.08256e-06	884.607	1319.62	202.625	364.486
CsaV3_2G016660	4473.18	1.85688	0.345931	5.36779	7.9707e-08	1.09539e-06	1661.16	2210.3	9358.8	4662.45
CsaV3_3G049400	77.7368	-2.8773	0.536042	-5.36768	7.97579e-08	1.09539e-06	132.988	140.705	18.2875	18.9664
CsaV3_1G008440	219.183	-2.00469	0.373872	-5.36198	8.23152e-08	1.1296e-06	383.527	318.294	89.9744	84.9367
CsaV3_3G003250	135.734	-2.3431	0.437028	-5.36145	8.2555e-08	1.13197e-06	244.603	209.009	49.742	39.5822
CsaV3_7G031140	165.546	-2.17053	0.404922	-5.36036	8.30544e-08	1.13698e-06	265.976	275.946	65.8349	54.4255
CsaV3_3G044370	2105.52	1.49748	0.279399	5.35964	8.33888e-08	1.13917e-06	964.162	1239.03	3248.59	2970.31
CsaV3_5G031980	177.405	-2.25078	0.419951	-5.35961	8.34013e-08	1.13917e-06	351.468	234.964	68.7609	54.4255
CsaV3_1G046650	84.7179	-3.23005	0.602935	-5.35721	8.45161e-08	1.15326e-06	197.107	109.286	23.408	9.07091
CsaV3_5G003490	134.302	-2.57991	0.481704	-5.35579	8.51816e-08	1.1614e-06	300.41	159.83	43.1585	33.8098
CsaV3_4G008360	1997.14	-1.41804	0.264786	-5.35541	8.53607e-08	1.16291e-06	2937.61	2875.58	1107.49	1067.89
CsaV3_3G006180	813.832	-1.98666	0.371043	-5.35427	8.59043e-08	1.16938e-06	1183.83	1415.25	208.477	447.773
CsaV3_6G014630	330.695	1.9013	0.355115	5.35404	8.60109e-08	1.16989e-06	150.799	128.411	599.098	444.475
CsaV3_7G029920	1515.34	1.69608	0.316899	5.35211	8.69339e-08	1.18149e-06	667.314	762.267	1762.91	2868.88
CsaV3_7G030520	92.7815	-2.94424	0.550134	-5.35185	8.70579e-08	1.18223e-06	142.487	185.786	13.167	29.6866
CsaV3_4G022080	614.459	1.78451	0.33366	5.34828	8.8792e-08	1.20481e-06	313.471	239.062	780.51	1124.79
CsaV3_2G007840	312.186	-1.91605	0.358446	-5.34544	9.0197e-08	1.22192e-06	522.452	464.464	106.799	155.03
CsaV3_4G008590	119.472	-2.60929	0.488133	-5.34545	9.01923e-08	1.22192e-06	148.424	262.286	35.8435	31.3359
CsaV3_2G013160	52.0513	-4.38077	0.820204	-5.34107	9.23983e-08	1.25042e-06	142.487	56.0089	1.463	8.24628
CsaV3_7G033440	669.971	-1.63613	0.306336	-5.34097	9.24485e-08	1.25042e-06	896.48	1131.11	304.304	347.993
CsaV3_3G037980	372.697	1.89179	0.354235	5.34049	9.26932e-08	1.25273e-06	157.923	158.464	471.817	702.583
CsaV3_2G012940	350.156	-2.12185	0.397336	-5.34019	9.28485e-08	1.25383e-06	622.193	516.375	85.5854	176.47
CsaV3_6G039130	30.1213	-8.72019	1.63326	-5.33912	9.33991e-08	1.26025e-06	61.7444	58.741	0	0
CsaV3_3G008350	1567.57	-2.17287	0.407155	-5.33672	9.46437e-08	1.27603e-06	1472.37	3659.7	419.149	719.076
CsaV3_6G042660	610.21	1.95947	0.367228	5.33583	9.51078e-08	1.28127e-06	231.541	267.75	664.201	1277.35
CsaV3_2G017330	105.283	2.64621	0.496033	5.33475	9.56743e-08	1.28788e-06	33.247	24.5893	177.754	185.541
CsaV3_6G044830	60.1401	-3.35327	0.628688	-5.33375	9.62038e-08	1.29398e-06	104.49	114.75	13.8985	7.42165
CsaV3_1G006980	841.045	1.73131	0.32463	5.33317	9.65149e-08	1.29713e-06	370.466	408.455	1580.04	1005.22
CsaV3_7G030230	84.042	8.04278	1.50889	5.33027	9.80672e-08	1.31695e-06	1.18739	0	134.596	200.385
CsaV3_4G008840	1838.12	-1.43654	0.269525	-5.32988	9.82765e-08	1.31871e-06	2722.69	2646.08	929.004	1054.7
CsaV3_4G001570	50.1992	-3.67778	0.690157	-5.32891	9.88063e-08	1.32477e-06	96.1787	90.1606	9.50949	4.94777
CsaV3_7G024240	182.107	2.24526	0.42148	5.3271	9.97942e-08	1.33696e-06	75.993	50.5446	266.266	335.624
CsaV3_3G032360	1374.41	-1.5697	0.294706	-5.32632	1.00225e-07	1.34167e-06	2314.23	1797.75	612.996	772.677
CsaV3_3G042250	346.915	-1.75417	0.329521	-5.32339	1.0185e-07	1.36235e-06	521.265	549.16	163.856	153.381
CsaV3_5G011220	72.3783	-2.9936	0.562428	-5.32264	1.02271e-07	1.36689e-06	132.988	124.312	19.019	13.1941
CsaV3_1G013900	71.6972	-2.97138	0.558486	-5.32041	1.03533e-07	1.38159e-06	134.175	120.214	17.556	14.8433
CsaV3_5G003150	41.2175	8.45846	1.59	5.3198	1.03884e-07	1.38517e-06	0	0	71.6869	93.183
CsaV3_4G035320	405.971	-1.69862	0.319324	-5.31943	1.04093e-07	1.38687e-06	647.128	594.241	188.727	193.788
CsaV3_3G015370	435.868	-1.7017	0.319949	-5.31867	1.04529e-07	1.39158e-06	725.496	607.901	198.968	211.105
CsaV3_3G037940	818.701	-1.67327	0.31474	-5.31635	1.05867e-07	1.40829e-06	1452.18	1040.95	434.511	347.168
CsaV3_4G030530	568.177	1.76457	0.331952	5.31573	1.06232e-07	1.41204e-06	260.039	256.821	1054.09	701.759
CsaV3_7G008310	34.4583	-5.13001	0.965298	-5.31443	1.06989e-07	1.42099e-06	71.2435	62.8392	2.926	0.824628
CsaV3_7G006090	1708.5	1.47445	0.277468	5.31396	1.07271e-07	1.42361e-06	917.854	890.678	2770.92	2254.53
CsaV3_5G031770	59.0211	-3.37144	0.634512	-5.31344	1.07578e-07	1.42656e-06	130.613	84.6964	11.704	9.07091
CsaV3_3G019700	127.911	-2.43238	0.458031	-5.31052	1.09313e-07	1.44843e-06	200.669	230.866	31.4545	48.6531
CsaV3_7G027610	701.168	-1.98361	0.373556	-5.31008	1.09577e-07	1.4508e-06	1262.2	976.74	381.843	183.892
CsaV3_5G004700	56.5089	-8.18331	1.5414	-5.30901	1.10223e-07	1.45822e-06	91.4291	133.875	0.731499	0
CsaV3_2G024850	34.6342	-5.89475	1.11046	-5.30838	1.10604e-07	1.46211e-06	65.3065	71.0357	2.1945	0
CsaV3_3G016640	30.179	-8.72481	1.64564	-5.30176	1.1469e-07	1.51376e-06	78.3678	42.3482	0	0
CsaV3_3G009770	166.445	-2.16667	0.408987	-5.29765	1.17302e-07	1.54704e-06	303.972	240.428	57.057	64.321
CsaV3_3G042290	946.198	1.67602	0.316382	5.29745	1.17429e-07	1.54751e-06	375.216	527.303	1242.09	1640.19
CsaV3_3G008720	443.38	-1.65572	0.31257	-5.2971	1.17654e-07	1.54927e-06	667.314	678.937	212.866	214.403
CsaV3_6G006710	311.192	-1.95899	0.369907	-5.29589	1.18439e-07	1.55839e-06	420.337	569.651	103.873	150.907
CsaV3_1G014750	130.709	-2.41822	0.456772	-5.29415	1.19574e-07	1.5721e-06	224.417	215.839	31.4545	51.1269
CsaV3_2G034130	332.025	-2.11235	0.399213	-5.29129	1.21457e-07	1.59438e-06	450.021	628.392	85.5854	164.101
CsaV3_2G004000	269.236	-2.02492	0.382838	-5.28924	1.22828e-07	1.61113e-06	499.892	364.741	126.549	85.7613
CsaV3_3G049710	246.968	2.02338	0.382896	5.28441	1.26109e-07	1.65289e-06	92.6165	102.455	327.712	465.09
CsaV3_4G034600	914.889	-1.67011	0.316068	-5.28403	1.26372e-07	1.65377e-06	1502.05	1282.74	525.948	348.818
CsaV3_7G025250	460.826	1.73351	0.328064	5.28407	1.26347e-07	1.65377e-06	238.666	187.152	648.108	769.378
CsaV3_6G012970	96.2411	3.01747	0.571614	5.27885	1.29995e-07	1.69988e-06	29.6848	12.2946	207.746	135.239
CsaV3_2G029370	2355.65	1.43552	0.272123	5.27525	1.32574e-07	1.73226e-06	1402.31	1140.67	3428.54	3451.07
CsaV3_6G048280	2396.06	1.58776	0.301099	5.27322	1.34054e-07	1.74889e-06	1000.97	1392.03	3059.86	4131.39
CsaV3_2G016430	210.927	2.07724	0.394094	5.27093	1.35733e-07	1.76808e-06	67.6813	94.2589	364.287	317.482
CsaV3_4G005910	107.711	-2.80624	0.532515	-5.26979	1.36581e-07	1.77776e-06	174.547	202.178	15.3615	38.7575
CsaV3_3G002730	52.8341	4.14246	0.786487	5.26704	1.38642e-07	1.8032e-06	7.12435	4.09821	131.67	68.4441
CsaV3_4G011750	48.8201	-3.76894	0.71635	-5.26131	1.43034e-07	1.85889e-06	108.053	73.7678	4.389	9.07091
CsaV3_5G034480	478.394	1.9068	0.362537	5.25959	1.44377e-07	1.87491e-06	189.983	213.107	960.459	550.027
CsaV3_1G009350	197.625	-2.34236	0.445374	-5.25932	1.44593e-07	1.87627e-06	261.226	398.893	44.6215	85.7613
CsaV3_3G004160	169.25	-2.15597	0.410119	-5.25693	1.46478e-07	1.89928e-06	302.785	249.991	54.131	70.0934
CsaV3_2G019810	54.3649	-8.11993	1.54475	-5.25645	1.46861e-07	1.90279e-06	85.4922	131.143	0	0.824628
CsaV3_4G025800	59.0117	-3.38546	0.644211	-5.2552	1.47862e-07	1.9143e-06	119.927	95.6249	13.8985	6.59703
CsaV3_3G035840	736.571	-1.88502	0.358726	-5.25476	1.48214e-07	1.91739e-06	1016.41	1301.87	216.524	411.489
CsaV3_4G006790	163.945	2.16633	0.412306	5.25417	1.48694e-07	1.92213e-06	59.3696	60.1071	256.756	279.549
CsaV3_4G028840	134.537	2.46338	0.469087	5.25144	1.50911e-07	1.9493e-06	29.6848	53.2767	226.765	228.422
CsaV3_6G007960	530.309	-5.24367	0.998631	-5.25086	1.51389e-07	1.95398e-06	980.785	1086.03	45.353	9.07091
CsaV3_5G002270	5159.62	1.41378	0.26928	5.25021	1.51924e-07	1.9594e-06	2650.26	2982.13	6701.27	8304.83
CsaV3_5G037480	604.664	1.6998	0.323801	5.24951	1.52503e-07	1.96536e-06	312.284	256.821	1069.45	780.098
CsaV3_7G033480	275.665	-1.82165	0.347197	-5.24673	1.5482e-07	1.9937e-06	415.587	443.973	124.355	118.746
CsaV3_3G032140	2825.49	1.62347	0.309444	5.24642	1.55082e-07	1.99556e-06	1598.23	1170.72	5119.03	3413.96
CsaV3_6G000590	1476.4	1.42102	0.270895	5.24566	1.55725e-07	2.00231e-06	803.864	801.883	2103.06	2196.81
CsaV3_5G037300	1238.62	1.91235	0.364616	5.24482	1.56432e-07	2.00988e-06	514.14	525.937	2682.41	1231.99
CsaV3_4G001420	771.553	1.533	0.292367	5.24342	1.57624e-07	2.02366e-06	416.774	375.669	1194.54	1099.23
CsaV3_7G029870	100.406	-3.05845	0.583399	-5.24247	1.58438e-07	2.03257e-06	197.107	161.196	9.50949	33.8098
CsaV3_2G012400	105.826	-2.87294	0.548242	-5.24027	1.60339e-07	2.05539e-06	186.42	185.786	13.167	37.9329
CsaV3_6G047020	492.898	1.64179	0.313613	5.23508	1.6491e-07	2.11079e-06	223.23	255.455	774.658	718.251
CsaV3_1G032000	268.725	1.99773	0.381767	5.23285	1.6692e-07	2.13491e-06	123.489	91.5267	500.346	359.538
CsaV3_6G043390	1653.35	1.47014	0.281037	5.23111	1.68496e-07	2.15345e-06	908.354	845.598	2708.01	2151.46
CsaV3_6G051820	2472.13	1.7108	0.327061	5.23083	1.68748e-07	2.15503e-06	896.48	1417.98	3019.63	4554.42
CsaV3_3G034150	87.5711	-2.84084	0.54313	-5.2305	1.69055e-07	2.15733e-06	125.863	181.687	27.0655	15.6679
CsaV3_5G024010	228.646	2.08775	0.399374	5.22757	1.71753e-07	2.1901e-06	106.865	66.9374	405.982	334.799
CsaV3_3G000310	495.653	1.80989	0.346297	5.22641	1.72833e-07	2.20222e-06	206.606	233.598	942.903	599.505
CsaV3_6G037510	1101.63	1.54321	0.295368	5.22472	1.74417e-07	2.22073e-06	580.634	545.062	1874.83	1405.99
CsaV3_3G045460	430.454	1.74049	0.333324	5.22162	1.77366e-07	2.25659e-06	216.105	180.321	743.203	582.188
CsaV3_6G050110	855.808	1.86762	0.357683	5.22143	1.77544e-07	2.25715e-06	400.151	336.053	1771.69	915.337
CsaV3_5G024480	84.8706	-2.98945	0.572888	-5.21821	1.80657e-07	2.29501e-06	167.422	133.875	10.9725	27.2127
CsaV3_6G039140	65.4623	-3.8258	0.733223	-5.21779	1.81074e-07	2.29858e-06	106.865	137.973	15.3615	1.64926
CsaV3_5G005170	293.593	1.93608	0.371078	5.21746	1.81395e-07	2.30093e-06	96.1787	147.536	436.705	493.952
CsaV3_1G029760	2431.56	1.45737	0.279397	5.21613	1.82698e-07	2.31573e-06	1154.14	1442.57	3259.56	3869.98
CsaV3_7G005970	1523.48	-1.59464	0.305814	-5.21442	1.84395e-07	2.33548e-06	1922.39	2655.64	645.914	869.983
CsaV3_3G042370	156.029	-2.24682	0.430934	-5.21384	1.84969e-07	2.34101e-06	214.918	300.535	46.816	61.8471
CsaV3_6G048980	49.4533	-4.29056	0.823248	-5.21175	1.8707e-07	2.36583e-06	75.993	112.018	0.731499	9.07091
CsaV3_3G031870	453.554	1.65357	0.317511	5.20791	1.90981e-07	2.41169e-06	214.918	222.669	645.182	731.445
CsaV3_5G025920	4256.65	1.46878	0.282229	5.2042	1.94831e-07	2.45847e-06	2241.79	2277.24	7315.73	5191.86
CsaV3_6G022220	162.772	-2.17235	0.417705	-5.20069	1.98549e-07	2.50166e-06	263.601	269.116	48.279	70.0934
CsaV3_5G014080	1549.51	1.63106	0.313673	5.19989	1.99405e-07	2.51058e-06	712.435	800.517	2885.77	1799.34
CsaV3_2G009040	1208.71	1.95295	0.375699	5.19818	2.01247e-07	2.53188e-06	493.955	498.616	2685.33	1156.95
CsaV3_6G036910	224.921	2.36658	0.455599	5.19442	2.05355e-07	2.58164e-06	41.5587	105.187	420.612	332.325
CsaV3_3G008630	36.965	-4.48799	0.864482	-5.19153	2.08569e-07	2.62012e-06	67.6813	73.7678	1.463	4.94777
CsaV3_4G008430	285.125	1.8411	0.355139	5.18417	2.1698e-07	2.72375e-06	115.177	133.875	479.132	412.314
CsaV3_3G011930	70.0125	-2.95252	0.569547	-5.18397	2.17212e-07	2.72464e-06	131.8	116.116	13.167	18.9664
CsaV3_7G003550	565.683	1.6433	0.317111	5.1821	2.19406e-07	2.75013e-06	294.473	254.089	960.459	753.71
CsaV3_6G008830	82.4521	-2.88297	0.556958	-5.17628	2.26352e-07	2.833e-06	159.11	131.143	13.167	26.3881
CsaV3_6G042020	1498.84	-1.46456	0.282931	-5.17637	2.26248e-07	2.833e-06	2172.93	2228.06	897.55	696.811
CsaV3_7G030660	235.735	1.98877	0.384258	5.17562	2.27161e-07	2.84102e-06	91.4291	98.3571	315.276	437.878
CsaV3_3G004350	177.499	2.08758	0.403391	5.17507	2.27831e-07	2.84729e-06	62.9317	72.4017	272.849	301.814
CsaV3_5G008450	520.894	1.7022	0.329045	5.17315	2.30184e-07	2.87458e-06	200.669	289.607	834.641	758.658
CsaV3_7G026850	150.998	-2.29505	0.443862	-5.17063	2.333e-07	2.91135e-06	252.914	248.625	37.3065	65.1456
CsaV3_2G001360	249.923	1.9917	0.385263	5.16971	2.34452e-07	2.92357e-06	119.927	80.5982	439.631	359.538
CsaV3_1G034270	277.684	-1.84782	0.357458	-5.16934	2.34924e-07	2.9273e-06	377.59	491.785	125.086	116.273
CsaV3_6G003690	155.662	-2.87848	0.557158	-5.16636	2.38697e-07	2.97213e-06	226.792	321.027	14.63	60.1979
CsaV3_3G006250	61.1881	-3.45607	0.669242	-5.16417	2.41514e-07	3.00279e-06	71.2435	153	7.31499	13.1941
CsaV3_3G006470	55.8644	3.54466	0.68703	5.1594	2.47742e-07	3.07796e-06	10.6865	6.83035	105.336	100.605
CsaV3_2G026020	28.5953	-8.64198	1.67556	-5.15767	2.50039e-07	3.10423e-06	29.6848	84.6964	0	0
CsaV3_5G010770	657.13	-1.58334	0.306999	-5.15749	2.50285e-07	3.105e-06	883.419	1087.39	300.646	357.064
CsaV3_4G026140	576.272	1.60884	0.311984	5.15679	2.51213e-07	3.11423e-06	275.475	293.705	770.269	965.64
CsaV3_3G012040	664.469	1.56423	0.303463	5.15461	2.54156e-07	3.14841e-06	300.41	371.571	1021.9	963.99
CsaV3_3G001570	100.125	-2.47623	0.480837	-5.14983	2.60722e-07	3.22738e-06	167.422	172.125	32.9175	28.0374
CsaV3_3G031860	66.9923	-3.00116	0.582832	-5.14927	2.61498e-07	3.23226e-06	115.177	122.946	11.704	18.1418
CsaV3_6G002290	764.722	1.67951	0.326159	5.14938	2.6135e-07	3.23226e-06	289.723	438.509	1034.34	1296.32
CsaV3_1G042720	1290.71	1.40793	0.273489	5.14804	2.63219e-07	3.25116e-06	704.123	708.991	1896.78	1852.94
CsaV3_2G004430	46.8181	4.35519	0.84603	5.14779	2.63572e-07	3.25315e-06	7.12435	1.36607	79.0019	99.78
CsaV3_5G036750	91.0984	2.80774	0.545653	5.14565	2.666e-07	3.28813e-06	24.9352	20.4911	124.355	194.612
CsaV3_7G001870	416.029	1.79065	0.34861	5.13655	2.79825e-07	3.44873e-06	160.298	213.107	542.773	747.938
CsaV3_5G013380	286.449	1.80065	0.350627	5.13552	2.81362e-07	3.46515e-06	136.55	118.848	454.993	435.404
CsaV3_7G027360	1801.94	1.37895	0.268683	5.13226	2.86279e-07	3.52315e-06	1014.03	987.669	2718.98	2487.08
CsaV3_1G045490	445.931	-1.64903	0.321349	-5.1316	2.87297e-07	3.5331e-06	708.873	643.419	193.116	238.318
CsaV3_3G040450	135.024	-2.31696	0.451643	-5.13007	2.89636e-07	3.55929e-06	225.604	224.036	34.3805	56.0747
CsaV3_4G024130	2287.22	1.4854	0.289581	5.12948	2.90538e-07	3.56778e-06	1018.78	1389.29	3061.32	3679.49
CsaV3_5G037970	131.273	-2.30523	0.449443	-5.12907	2.91175e-07	3.57301e-06	239.853	196.714	36.575	51.9516
CsaV3_3G034550	533.094	1.67419	0.326435	5.12871	2.91734e-07	3.57727e-06	239.853	269.116	941.44	681.968
CsaV3_1G045060	48.9713	-7.97114	1.55575	-5.12367	2.99638e-07	3.67154e-06	119.927	75.1339	0	0.824628
CsaV3_6G009750	1921.38	1.45244	0.283495	5.12332	3.00206e-07	3.67584e-06	908.354	1148.87	3055.47	2572.84
CsaV3_3G036700	65.0245	-3.16794	0.618929	-5.11842	3.08108e-07	3.76715e-06	106.865	127.045	8.04649	18.1418
CsaV3_5G034000	412.144	-1.72124	0.336279	-5.11847	3.08017e-07	3.76715e-06	628.13	636.589	158.735	225.124
CsaV3_6G001560	35.3927	-5.12295	1.00119	-5.11685	3.10675e-07	3.79579e-06	39.1839	98.3571	0.731499	3.29851
CsaV3_1G039950	334.64	-1.81139	0.354326	-5.11222	3.18392e-07	3.88727e-06	559.261	482.223	121.429	175.646
CsaV3_5G035640	117.392	-2.31946	0.4539	-5.11006	3.22057e-07	3.92919e-06	178.109	213.107	38.7695	39.5822
CsaV3_1G046280	66.0553	3.73045	0.730137	5.10925	3.23447e-07	3.9433e-06	15.4361	2.73214	159.467	86.586
CsaV3_3G034140	70.2092	7.7841	1.52369	5.10871	3.24359e-07	3.95095e-06	1.18739	0	174.097	105.552
CsaV3_6G031980	51.0357	-4.21632	0.825336	-5.10861	3.24541e-07	3.95095e-06	121.114	72.4017	0.731499	9.89554
CsaV3_5G023180	34.9516	-5.87102	1.14945	-5.10768	3.26134e-07	3.96749e-06	30.8722	106.553	0.731499	1.64926
CsaV3_1G031570	975.234	1.57991	0.309351	5.10719	3.26989e-07	3.97505e-06	567.573	409.821	1623.93	1299.61
CsaV3_1G010280	135.233	-2.22581	0.435971	-5.1054	3.30095e-07	4.00705e-06	225.604	219.937	40.964	54.4255
CsaV3_3G046500	591.967	1.95723	0.383429	5.10456	3.31565e-07	4.02201e-06	198.294	286.875	634.21	1248.49
CsaV3_7G031870	393.326	-1.66193	0.325619	-5.10391	3.3271e-07	4.03301e-06	571.135	624.294	173.365	204.508
CsaV3_2G033270	422.517	-1.67069	0.327517	-5.1011	3.37692e-07	4.09047e-06	723.121	562.821	193.847	210.28
CsaV3_4G034380	34.1118	-4.79457	0.940346	-5.09873	3.41947e-07	4.13904e-06	60.557	71.0357	0.731499	4.12314
CsaV3_6G001550	25.4006	-8.47413	1.66261	-5.09687	3.45309e-07	4.17676e-06	51.0578	50.5446	0	0
CsaV3_1G009620	83.3111	-2.83262	0.555949	-5.09511	3.48541e-07	4.20984e-06	147.237	144.803	13.167	28.0374
CsaV3_1G042490	138.841	2.55945	0.502333	5.09513	3.48509e-07	4.20984e-06	58.1822	21.8571	237.006	238.318
CsaV3_3G031040	26.843	-8.55097	1.67861	-5.09408	3.50439e-07	4.22975e-06	30.8722	76.4999	0	0
CsaV3_2G004340	1322.45	-1.39576	0.274056	-5.09295	3.5254e-07	4.25208e-06	1871.33	1961.68	695.656	761.132
CsaV3_7G001400	119.041	-2.79989	0.549817	-5.0924	3.53559e-07	4.26133e-06	212.543	203.544	13.8985	46.1792
CsaV3_3G040500	3659.37	-1.49019	0.292713	-5.09096	3.56258e-07	4.28776e-06	6098.44	4696.55	2230.34	1612.15
CsaV3_7G000760	1712.42	1.48651	0.292013	5.09056	3.57001e-07	4.29365e-06	854.922	946.687	2114.03	2934.03
CsaV3_7G030880	79.9996	2.87117	0.564472	5.08648	3.6477e-07	4.38397e-06	15.4361	23.2232	154.346	126.993
CsaV3_4G026130	47.4423	-7.92506	1.55823	-5.08593	3.65836e-07	4.39367e-06	115.177	73.7678	0	0.824628
CsaV3_5G035210	232.807	-1.83978	0.361989	-5.08241	3.72677e-07	4.47265e-06	374.028	353.812	99.4839	103.903
CsaV3_4G002100	177.198	2.51214	0.494457	5.08061	3.7623e-07	4.5121e-06	51.0578	54.6428	172.634	430.456
CsaV3_3G033720	386.794	-1.7383	0.342211	-5.07962	3.78181e-07	4.53228e-06	514.14	676.205	157.272	199.56
CsaV3_4G024040	826.348	1.5251	0.300341	5.0779	3.81627e-07	4.57035e-06	484.456	367.473	1242.09	1211.38
CsaV3_3G045740	136.637	-2.17962	0.429321	-5.07689	3.83661e-07	4.59147e-06	211.356	236.33	46.0845	52.7762
CsaV3_1G009220	89.6377	2.79332	0.550247	5.07648	3.84498e-07	4.59822e-06	15.4361	30.0535	144.837	168.224
CsaV3_3G010430	160.18	-2.13155	0.419964	-5.07554	3.86397e-07	4.61767e-06	301.597	219.937	54.8625	64.321
CsaV3_1G038870	56.4037	-3.50186	0.690273	-5.07316	3.9126e-07	4.6725e-06	137.737	69.6696	12.4355	5.7724
CsaV3_6G012530	102.571	-2.41313	0.475797	-5.07177	3.94143e-07	4.7036e-06	173.359	172.125	35.112	29.6866
CsaV3_7G026510	697.235	1.60291	0.31613	5.07041	3.96966e-07	4.73396e-06	366.904	323.759	1220.87	877.404
CsaV3_5G024980	501.979	-1.58015	0.311662	-5.07008	3.97652e-07	4.73881e-06	685.125	819.642	251.636	251.512
CsaV3_6G049850	159.024	2.19023	0.432043	5.06947	3.9893e-07	4.75069e-06	56.9948	57.375	306.498	215.228
CsaV3_5G001830	1065.17	1.63378	0.3223	5.06912	3.99662e-07	4.75606e-06	440.522	598.339	1923.84	1297.96
CsaV3_4G027160	46.4365	-7.89154	1.55685	-5.0689	4.00115e-07	4.75811e-06	78.3678	106.553	0	0.824628
CsaV3_6G007010	75.8231	-2.84983	0.562246	-5.06866	4.00628e-07	4.76087e-06	128.238	137.973	13.167	23.9142
CsaV3_1G007500	1326.99	-1.4371	0.283536	-5.06849	4.00988e-07	4.7618e-06	1838.08	2038.18	640.062	791.643
CsaV3_4G024650	623.615	2.00554	0.396086	5.0634	4.11845e-07	4.88686e-06	206.606	290.973	624.7	1372.18
CsaV3_6G036080	70.0865	-2.98337	0.589217	-5.06328	4.12096e-07	4.88686e-06	108.053	140.705	10.9725	20.6157
CsaV3_5G026220	100.213	-2.56075	0.506467	-5.05611	4.27904e-07	5.07076e-06	172.172	170.759	37.3065	20.6157
CsaV3_5G037200	242.699	-1.85374	0.366946	-5.0518	4.37666e-07	5.18283e-06	356.217	404.357	117.04	93.183
CsaV3_4G001440	193.407	1.98746	0.393527	5.05039	4.40919e-07	5.21405e-06	71.2435	84.6964	291.137	326.553
CsaV3_6G034480	424.844	-1.84419	0.365213	-5.04962	4.42695e-07	5.23141e-06	600.82	728.116	134.596	235.844
CsaV3_4G035380	29.96	-5.64819	1.11876	-5.04863	4.44997e-07	5.25494e-06	54.62	62.8392	0.731499	1.64926
CsaV3_2G030360	793.985	1.6155	0.32013	5.04639	4.50246e-07	5.31322e-06	322.97	459	1346.69	1047.28
CsaV3_3G027410	610.826	1.59374	0.315922	5.04474	4.54137e-07	5.35264e-06	327.72	280.044	797.334	1038.21
CsaV3_5G026260	1423.21	1.37871	0.273298	5.04471	4.54219e-07	5.35264e-06	803.864	777.294	2149.88	1961.79
CsaV3_4G007520	3591.71	-1.46626	0.290669	-5.04443	4.54885e-07	5.35677e-06	4236.61	6312.61	1939.94	1877.68
CsaV3_6G051450	353.924	-2.20915	0.438077	-5.04283	4.58693e-07	5.39785e-06	583.009	580.58	66.5664	185.541
CsaV3_1G003820	2242.93	1.60236	0.317788	5.04225	4.60099e-07	5.41063e-06	1181.45	1040.95	2495.88	4253.43
CsaV3_3G004170	1253.37	1.47996	0.293579	5.04111	4.62837e-07	5.43625e-06	724.309	598.339	1621	2069.82
CsaV3_3G010680	817.07	1.75136	0.347417	5.04108	4.62919e-07	5.43625e-06	288.536	460.366	1002.89	1516.49
CsaV3_3G038160	653.502	1.58917	0.315338	5.03958	4.66553e-07	5.47513e-06	313.471	338.785	1133.82	827.927
CsaV3_6G033900	531.486	1.57955	0.313602	5.03679	4.73391e-07	5.55153e-06	242.228	290.973	748.324	844.419
CsaV3_6G005690	791.262	-1.4399	0.286237	-5.03044	4.8936e-07	5.73483e-06	1171.96	1140.67	429.39	423.034
CsaV3_2G034960	253.902	2.288	0.454861	5.03012	4.90165e-07	5.74028e-06	97.3661	75.1339	593.246	249.862
CsaV3_7G002070	24.3026	-8.40962	1.67227	-5.02887	4.93387e-07	5.77403e-06	43.9335	53.2767	0	0
CsaV3_4G027300	286.222	-1.75153	0.348407	-5.02726	4.97532e-07	5.81851e-06	406.088	476.759	137.522	124.519
CsaV3_3G047320	279.69	1.88102	0.374206	5.0267	4.9899e-07	5.82752e-06	118.739	120.214	525.217	354.59
CsaV3_6G008540	166.981	-2.06791	0.411381	-5.02675	4.98874e-07	5.82752e-06	311.097	228.134	64.3719	64.321
CsaV3_4G004790	306.424	-2.14727	0.427217	-5.02618	5.00336e-07	5.83519e-06	355.03	644.785	78.2704	147.608
CsaV3_6G031760	111.918	-2.50579	0.498541	-5.02624	5.00195e-07	5.83519e-06	176.921	203.544	22.6765	44.5299
CsaV3_5G014110	220.318	-1.84355	0.366924	-5.02435	5.05149e-07	5.88726e-06	349.093	340.152	98.0209	94.0076
CsaV3_2G024590	3076.87	-1.35198	0.269186	-5.02246	5.10131e-07	5.94124e-06	3962.32	4880.97	1723.41	1740.79
CsaV3_2G012730	1668.16	-1.47894	0.294593	-5.0203	5.15917e-07	6.00449e-06	2842.61	2068.23	961.922	799.889
CsaV3_1G001240	485.091	1.69751	0.338371	5.01672	5.25624e-07	6.10907e-06	200.669	256.821	620.311	862.561
CsaV3_7G033100	869.6	-1.43184	0.285538	-5.01455	5.31569e-07	6.17393e-06	1245.57	1292.3	495.225	445.299
CsaV3_3G008050	31.5252	-5.70627	1.13821	-5.01338	5.34809e-07	6.2073e-06	77.1804	46.4464	0	2.47388
CsaV3_1G000990	370.142	-1.93736	0.386725	-5.00966	5.45276e-07	6.32446e-06	478.519	695.33	110.456	196.262
CsaV3_2G034950	214.4	2.09195	0.417799	5.00706	5.52688e-07	6.40603e-06	78.3678	84.6964	438.9	255.635
CsaV3_2G007460	2444.61	1.46774	0.293283	5.00454	5.59966e-07	6.48596e-06	1549.55	1046.41	3491.45	3691.04
CsaV3_4G034290	1298.08	1.3979	0.279373	5.00368	5.62459e-07	6.51038e-06	711.247	717.187	2037.96	1725.95
CsaV3_1G039930	737.974	-1.49358	0.298522	-5.00327	5.63667e-07	6.5199e-06	1183.83	994.499	414.029	359.538
CsaV3_6G038040	23.7824	-8.37929	1.67533	-5.00157	5.68667e-07	6.57325e-06	48.683	46.4464	0	0
CsaV3_1G039090	10508.8	1.26283	0.25262	4.99894	5.76449e-07	6.65865e-06	6308.61	6055.79	14815.1	14855.7
CsaV3_1G043430	543.704	1.80019	0.360163	4.99826	5.78508e-07	6.67788e-06	262.413	222.669	1081.16	608.576
CsaV3_3G008690	323.824	-1.82763	0.365681	-4.99789	5.79616e-07	6.68612e-06	401.338	609.267	128.012	156.679
CsaV3_4G036100	215.388	-1.94248	0.388705	-4.99732	5.81333e-07	6.70136e-06	341.969	341.518	71.6869	106.377
CsaV3_3G004540	2784.01	1.41501	0.283387	4.99319	5.93889e-07	6.84144e-06	1274.07	1763.6	3934	4164.37
CsaV3_4G036510	1196.5	-1.50447	0.301323	-4.99286	5.94904e-07	6.84847e-06	1901.01	1637.92	730.036	517.042
CsaV3_3G042470	62.2359	7.6089	1.52412	4.99231	5.96609e-07	6.86343e-06	1.18739	0	133.133	114.623
CsaV3_4G026730	445.4	-1.80225	0.361293	-4.98833	6.09027e-07	7.00154e-06	641.191	743.142	144.105	253.161
CsaV3_6G012880	38.7334	4.87999	0.978476	4.98733	6.12186e-07	7.03308e-06	2.37478	2.73214	79.7334	70.0934
CsaV3_1G037330	418.315	1.60415	0.321863	4.98395	6.22987e-07	7.14746e-06	217.293	196.714	602.024	657.229
CsaV3_1G009850	31.7643	8.08274	1.62303	4.98003	6.35729e-07	7.28872e-06	0	0	57.7885	69.2688
CsaV3_4G025040	863.145	1.45345	0.292144	4.97512	6.52069e-07	7.471e-06	425.086	498.616	1193.81	1335.07
CsaV3_5G023370	1104.9	1.39965	0.281358	4.97463	6.5374e-07	7.48508e-06	568.76	646.151	1552.97	1651.73
CsaV3_3G033250	943.815	1.4767	0.296869	4.97425	6.54995e-07	7.49438e-06	493.955	504.08	1574.92	1202.31
CsaV3_1G029480	228.347	-1.99388	0.401216	-4.96959	6.70953e-07	7.67179e-06	302.785	427.58	110.456	72.5673
CsaV3_3G033770	242.6	-1.77537	0.357296	-4.9689	6.73336e-07	7.69385e-06	383.527	367.473	109.725	109.676
CsaV3_2G017880	43.3153	-7.79298	1.56921	-4.96619	6.82822e-07	7.79697e-06	106.865	65.5714	0	0.824628
CsaV3_3G037540	60.6715	3.18407	0.641737	4.96165	6.98978e-07	7.97607e-06	13.0613	10.9286	95.8264	122.87
CsaV3_4G034580	73.5205	-2.99158	0.603076	-4.96054	7.02984e-07	8.01639e-06	169.797	91.5267	21.2135	11.5448
CsaV3_2G013020	287.469	-1.70129	0.343241	-4.95654	7.17581e-07	8.17734e-06	438.147	441.241	129.475	141.011
CsaV3_7G034660	1786.82	2.00511	0.404589	4.95592	7.19897e-07	8.1982e-06	427.461	998.597	1988.95	3732.27
CsaV3_1G000010	367.305	-1.98072	0.399884	-4.95325	7.29836e-07	8.30581e-06	472.582	699.428	100.947	196.262
CsaV3_3G030440	372.737	-1.6145	0.326134	-4.95041	7.40574e-07	8.42236e-06	584.197	539.598	173.365	193.788
CsaV3_5G031000	72.1566	-2.79646	0.56511	-4.94851	7.4782e-07	8.49905e-06	102.116	150.268	19.7505	16.4926
CsaV3_3G037420	37.2712	-3.91601	0.79148	-4.94771	7.50934e-07	8.52871e-06	78.3678	61.4732	5.1205	4.12314
CsaV3_1G014010	795.682	1.51011	0.305384	4.94495	7.61619e-07	8.64427e-06	433.398	393.428	1010.93	1344.97
CsaV3_3G018460	50.6698	-3.29554	0.666656	-4.94339	7.67774e-07	8.7083e-06	75.993	107.92	8.04649	10.7202
CsaV3_6G013450	1494.04	1.34215	0.271714	4.93959	7.82858e-07	8.87344e-06	867.983	822.374	2213.52	2072.29
CsaV3_2G007430	96.8274	2.63481	0.533423	4.93944	7.83477e-07	8.87452e-06	35.6217	17.7589	155.809	178.12
CsaV3_7G027880	54.9792	3.50305	0.709473	4.93754	7.91145e-07	8.95538e-06	8.31174	9.56249	129.475	72.5673
CsaV3_3G031800	443.25	-1.54391	0.312844	-4.93508	8.01181e-07	9.06292e-06	659.002	661.178	219.45	233.37
CsaV3_1G031290	32.5839	-4.31938	0.875405	-4.93415	8.05024e-07	9.10032e-06	55.8074	68.3035	2.926	3.29851
CsaV3_3G003270	206.378	2.13421	0.43256	4.93389	8.0607e-07	9.10606e-06	49.8704	103.821	345.268	326.553
CsaV3_6G040800	296.507	-1.67505	0.339587	-4.93261	8.11392e-07	9.15397e-06	452.396	450.803	142.642	140.187
CsaV3_7G026550	152.492	-2.07565	0.42095	-4.93087	8.18644e-07	9.22963e-06	263.601	229.5	66.5664	50.3023
CsaV3_3G032940	561.612	-1.5468	0.313867	-4.9282	8.29917e-07	9.3505e-06	724.309	949.419	281.627	291.094
CsaV3_2G014690	18958.6	1.30023	0.263958	4.9259	8.39724e-07	9.45407e-06	9913.53	11987.3	25108.7	28824.9
CsaV3_3G043270	22.6685	-8.31085	1.68721	-4.92578	8.40226e-07	9.45407e-06	51.0578	39.616	0	0
CsaV3_6G034450	630.734	-1.5991	0.324674	-4.92523	8.42615e-07	9.47466e-06	1047.28	849.696	368.676	257.284
CsaV3_6G052770	1730.84	1.74166	0.353747	4.92346	8.50288e-07	9.5546e-06	755.181	838.767	3609.22	1720.17
CsaV3_3G030450	1995.44	1.57865	0.320819	4.9207	8.62361e-07	9.68383e-06	919.041	1083.29	3769.42	2210
CsaV3_6G040850	1497.89	1.50983	0.306875	4.92001	8.65394e-07	9.71145e-06	771.804	785.49	2692.65	1741.61
CsaV3_1G039740	8532.84	1.25605	0.255347	4.919	8.69864e-07	9.75515e-06	4831.5	5241.61	11687.2	12371.1
CsaV3_1G000940	923.792	-1.39641	0.284099	-4.91523	8.86782e-07	9.9383e-06	1258.63	1419.35	508.392	508.796
CsaV3_4G009740	458.342	1.70532	0.347029	4.91407	8.92061e-07	9.99085e-06	199.482	230.866	554.477	848.542
CsaV3_1G006600	253.007	1.91936	0.391058	4.90813	9.19494e-07	1.02845e-05	130.613	80.5982	439.631	361.187
CsaV3_2G024860	201.088	-1.88776	0.384616	-4.90818	9.19274e-07	1.02845e-05	339.594	293.705	94.3634	76.6904
CsaV3_3G021780	350.475	-1.66434	0.339168	-4.90712	9.24243e-07	1.03308e-05	542.638	523.205	190.921	145.135
CsaV3_7G031350	306.102	-1.78614	0.364224	-4.90396	9.39243e-07	1.04777e-05	401.338	547.794	117.771	157.504
CsaV3_3G006630	305.985	1.7105	0.348825	4.90361	9.4089e-07	1.04892e-05	128.238	158.464	488.642	448.598
CsaV3_3G047860	652.832	1.60267	0.326868	4.90312	9.4328e-07	1.05089e-05	350.28	296.437	1169.67	794.942
CsaV3_5G003330	238.814	-1.76299	0.359733	-4.90082	9.54353e-07	1.06253e-05	379.965	357.91	112.651	104.728
CsaV3_5G023920	3866.82	1.70046	0.347142	4.89846	9.65927e-07	1.0747e-05	1339.38	2300.46	4386.8	7440.62
CsaV3_5G000620	402.681	-1.87873	0.383793	-4.89516	9.82264e-07	1.09216e-05	509.391	756.803	124.355	220.176
CsaV3_2G036570	901.142	1.41969	0.290078	4.89418	9.87148e-07	1.09687e-05	480.893	499.982	1427.16	1196.54
CsaV3_7G026080	177.353	2.08646	0.426383	4.89339	9.91142e-07	1.10059e-05	52.2452	83.3303	318.202	255.635
CsaV3_4G013220	251.541	1.9089	0.390142	4.89283	9.93984e-07	1.10302e-05	99.7409	112.018	483.521	310.885
CsaV3_6G040540	22.18	-8.27722	1.69352	-4.8876	1.02075e-06	1.13124e-05	36.8091	51.9107	0	0
CsaV3_6G013910	9050.46	-1.26582	0.259006	-4.88722	1.02272e-06	1.13269e-05	13007.9	12561	5737.15	4895.82
CsaV3_5G000740	119.716	-2.43959	0.4992	-4.88701	1.02381e-06	1.13315e-05	198.294	206.277	51.205	23.0896
CsaV3_4G006070	127.843	-2.15741	0.44148	-4.88676	1.0251e-06	1.13384e-05	211.356	206.277	40.964	52.7762
CsaV3_1G000920	116.537	-2.28482	0.467668	-4.88556	1.03135e-06	1.14e-05	225.604	161.196	43.89	35.459
CsaV3_3G023520	46.4965	-4.07188	0.833502	-4.88527	1.03289e-06	1.14096e-05	78.3678	96.991	0.731499	9.89554
CsaV3_1G000260	108.287	-2.29134	0.469092	-4.88463	1.03625e-06	1.14393e-05	160.298	199.446	38.7695	34.6344
CsaV3_2G007720	29.47	-6.2298	1.27607	-4.88201	1.05009e-06	1.15845e-05	71.2435	45.0803	0.731499	0.824628
CsaV3_1G006440	29.1993	-5.17931	1.06109	-4.88114	1.05476e-06	1.16284e-05	71.2435	42.3482	0.731499	2.47388
CsaV3_7G003990	94.117	-2.58728	0.530082	-4.88091	1.056e-06	1.16345e-05	123.489	199.446	32.9175	20.6157
CsaV3_5G034850	40.667	5.95592	1.22036	4.88045	1.05843e-06	1.16537e-05	0	2.73214	65.1034	94.8322
CsaV3_2G035440	67.7017	2.99887	0.614487	4.88029	1.05931e-06	1.16559e-05	18.9983	10.9286	135.327	105.552
CsaV3_6G018620	1470.36	1.5024	0.308018	4.87763	1.07365e-06	1.1806e-05	649.503	885.214	1825.82	2520.89
CsaV3_3G005680	27.8416	-5.12339	1.05101	-4.87472	1.08962e-06	1.19738e-05	52.2452	56.0089	1.463	1.64926
CsaV3_2G025840	318.869	1.90751	0.391339	4.8743	1.09194e-06	1.19915e-05	170.984	96.991	584.468	423.034
CsaV3_1G001770	746.091	1.41806	0.291048	4.87224	1.10342e-06	1.21098e-05	400.151	412.553	1046.04	1125.62
CsaV3_2G010420	206.463	-1.90415	0.390884	-4.87139	1.10817e-06	1.21498e-05	270.725	381.134	90.7059	83.2875
CsaV3_5G035750	367.624	-1.6198	0.332517	-4.87133	1.1085e-06	1.21498e-05	616.256	493.151	182.143	178.944
CsaV3_7G015100	48.6038	-3.514	0.721393	-4.87113	1.10964e-06	1.21544e-05	119.927	58.741	5.85199	9.89554
CsaV3_3G031680	39.6037	-4.09635	0.841044	-4.87055	1.11286e-06	1.21817e-05	59.3696	90.1606	1.463	7.42165
CsaV3_6G040960	31.0149	-5.26292	1.08104	-4.86837	1.12522e-06	1.2309e-05	32.0596	88.7946	0.731499	2.47388
CsaV3_2G025340	62.2701	-2.86423	0.588468	-4.86727	1.13149e-06	1.23697e-05	105.678	113.384	16.8245	13.1941
CsaV3_1G005490	30.2945	-6.24985	1.28432	-4.86629	1.13714e-06	1.24234e-05	77.1804	42.3482	0	1.64926
CsaV3_3G001370	2385.87	1.3436	0.276148	4.8655	1.14171e-06	1.24653e-05	1503.24	1193.95	3593.12	3253.16
CsaV3_4G031530	1100.62	-1.39931	0.287743	-4.86304	1.15597e-06	1.26129e-05	1753.78	1438.47	643.719	566.52
CsaV3_3G015820	319.012	-1.71723	0.35315	-4.86261	1.15848e-06	1.26282e-05	569.948	408.455	155.809	141.836
CsaV3_6G001440	1269.78	1.44025	0.296192	4.86254	1.15886e-06	1.26282e-05	631.692	736.312	2128.66	1582.46
CsaV3_3G011460	132.86	2.59519	0.533815	4.8616	1.1644e-06	1.26804e-05	22.5604	53.2767	158.735	296.866
CsaV3_1G013000	1225.78	1.46497	0.301521	4.85861	1.18214e-06	1.28652e-05	695.811	607.901	2105.99	1493.4
CsaV3_3G046100	429.341	1.60306	0.329989	4.85791	1.18634e-06	1.29022e-05	185.233	240.428	683.952	607.751
CsaV3_6G039350	608.075	1.45942	0.30043	4.85779	1.18706e-06	1.29022e-05	319.408	329.223	848.539	935.128
CsaV3_1G031470	21.5257	-8.23565	1.69621	-4.85532	1.20195e-06	1.30557e-05	45.1209	40.9821	0	0
CsaV3_2G004910	345.169	-1.67932	0.346185	-4.85093	1.22885e-06	1.33308e-05	489.205	562.821	138.985	189.664
CsaV3_3G046510	4264.52	-1.27807	0.263466	-4.85099	1.22844e-06	1.33308e-05	5898.96	6178.74	2283.01	2697.36
CsaV3_1G037290	125.262	-2.75185	0.567379	-4.85011	1.23394e-06	1.33774e-05	322.97	113.384	42.427	22.265
CsaV3_2G031490	710.517	1.46078	0.301272	4.8487	1.24272e-06	1.3464e-05	349.093	408.455	959.727	1124.79
CsaV3_5G029550	458.706	1.62335	0.334857	4.84789	1.24781e-06	1.35018e-05	264.788	184.42	730.036	655.579
CsaV3_6G013200	740.025	-1.69564	0.349761	-4.84798	1.24723e-06	1.35018e-05	1244.39	1017.72	450.604	247.388
CsaV3_1G007350	362.397	-1.87066	0.385978	-4.84654	1.25635e-06	1.35856e-05	553.324	584.678	104.604	206.982
CsaV3_7G023780	1810.19	1.30997	0.27042	4.84422	1.27112e-06	1.37366e-05	1040.15	1040.95	2746.78	2412.86
CsaV3_2G016420	60.2721	-3.14391	0.649282	-4.84212	1.28459e-06	1.38732e-05	86.6796	129.777	7.31499	17.3172
CsaV3_3G002490	119.066	-2.41919	0.499642	-4.84184	1.28642e-06	1.38754e-05	222.042	178.955	24.1395	51.1269
CsaV3_7G002890	355.428	1.8079	0.373389	4.84187	1.28625e-06	1.38754e-05	191.17	124.312	651.034	455.195
CsaV3_4G007760	88.0711	2.53161	0.523302	4.83776	1.31312e-06	1.41542e-05	27.31	24.5893	160.198	140.187
CsaV3_5G036960	152.351	-2.08043	0.430067	-4.83747	1.31505e-06	1.41661e-05	275.475	217.205	48.279	68.4441
CsaV3_4G032430	63.955	2.96611	0.613519	4.83459	1.3342e-06	1.43632e-05	16.6235	12.2946	115.577	111.325
CsaV3_4G027400	198.785	-2.14561	0.44385	-4.8341	1.3375e-06	1.43896e-05	421.524	226.768	57.7885	89.0598
CsaV3_3G036120	186.958	-2.02536	0.419002	-4.83377	1.33972e-06	1.44044e-05	250.54	349.714	58.5199	89.0598
CsaV3_6G031220	21.3471	-8.22451	1.70166	-4.83324	1.34329e-06	1.44335e-05	49.8704	35.5178	0	0
CsaV3_7G025380	226.256	-1.79152	0.370762	-4.83201	1.35164e-06	1.45141e-05	345.531	356.544	89.9744	112.974
CsaV3_2G030100	198.307	1.87517	0.38809	4.83178	1.35319e-06	1.45215e-05	77.1804	92.8928	306.498	316.657
CsaV3_5G031380	744.768	1.45369	0.300946	4.83038	1.3627e-06	1.46142e-05	416.774	379.768	973.626	1208.9
CsaV3_4G001320	1330.72	1.34061	0.277693	4.82766	1.38149e-06	1.48064e-05	734.995	771.83	1770.96	2045.08
CsaV3_7G008210	29.2773	7.96424	1.65158	4.8222	1.41987e-06	1.52081e-05	0	0	38.7695	78.3397
CsaV3_5G005410	394.527	-1.60185	0.332195	-4.82203	1.42106e-06	1.52113e-05	673.251	513.642	191.653	199.56
CsaV3_2G003880	773.391	1.5174	0.31474	4.82112	1.42754e-06	1.5271e-05	463.083	337.419	1271.35	1021.71
CsaV3_1G011000	86.6172	-2.53933	0.526729	-4.82094	1.42882e-06	1.52751e-05	169.797	125.678	20.482	30.5112
CsaV3_6G047330	52.8273	-3.08306	0.640148	-4.81616	1.46346e-06	1.56355e-05	96.1787	92.8928	13.167	9.07091
CsaV3_6G052060	3527.87	1.66474	0.345719	4.81529	1.46987e-06	1.5694e-05	1789.4	1594.2	7252.08	3475.81
CsaV3_1G002060	69.0335	-2.73192	0.56748	-4.81413	1.47841e-06	1.57654e-05	129.426	110.652	21.2135	14.8433
CsaV3_4G037590	21.8989	-8.2573	1.7153	-4.81391	1.48004e-06	1.57728e-05	26.1226	61.4732	0	0
CsaV3_3G031770	1233.77	1.41329	0.29365	4.81284	1.48801e-06	1.58478e-05	596.07	751.339	1608.57	1979.11
CsaV3_6G046330	843.056	1.85678	0.385855	4.81211	1.49348e-06	1.58961e-05	408.463	321.027	1834.6	808.136
CsaV3_1G006280	444.623	1.61405	0.335548	4.8102	1.50782e-06	1.60386e-05	241.04	196.714	765.148	575.59
CsaV3_2G028300	267.903	-1.97294	0.410388	-4.80749	1.52838e-06	1.62471e-05	344.343	509.544	77.5389	140.187
CsaV3_3G037930	656.294	1.66229	0.345807	4.80698	1.53227e-06	1.62782e-05	284.974	345.616	1251.6	742.99
CsaV3_2G032350	172.202	-2.40768	0.501029	-4.80547	1.54385e-06	1.63807e-05	271.913	307.366	27.0655	82.4628
CsaV3_3G014580	60.2985	-2.9513	0.614152	-4.80548	1.54379e-06	1.63807e-05	123.489	90.1606	16.8245	10.7202
CsaV3_3G005040	124.741	-2.11686	0.440529	-4.80526	1.54548e-06	1.63869e-05	210.168	195.348	49.742	43.7053
CsaV3_4G033910	2531.22	-1.52457	0.317278	-4.80515	1.54637e-06	1.63869e-05	4165.37	3348.24	1634.9	976.36
CsaV3_1G029200	415.12	-1.57974	0.328862	-4.80366	1.55792e-06	1.6499e-05	546.2	698.062	196.042	220.176
CsaV3_2G003740	1130.69	1.35111	0.281281	4.80342	1.55982e-06	1.65087e-05	604.382	669.374	1535.42	1713.58
CsaV3_4G035090	415.709	-1.69593	0.353094	-4.80306	1.56259e-06	1.65278e-05	714.81	555.991	237.006	155.03
CsaV3_3G007720	396.997	-1.55166	0.323098	-4.80243	1.56752e-06	1.65695e-05	546.2	637.955	202.625	201.209
CsaV3_3G013680	133.821	-2.20263	0.458699	-4.80192	1.57152e-06	1.66008e-05	172.172	267.75	54.131	41.2314
CsaV3_4G012010	426.597	1.53954	0.320616	4.8018	1.57244e-06	1.66008e-05	230.354	206.277	662.007	607.751
CsaV3_5G035770	1035.94	-1.35708	0.282791	-4.79886	1.5957e-06	1.68149e-05	1465.24	1514.97	537.652	625.893
CsaV3_7G030290	31.5876	-4.50844	0.939461	-4.79896	1.59491e-06	1.68149e-05	66.4939	54.6428	4.389	0.824628
CsaV3_2G009980	702.711	1.40327	0.292502	4.79749	1.60667e-06	1.69199e-05	395.401	375.669	1019.71	1020.07
CsaV3_1G042710	58.4458	-2.98312	0.622034	-4.79575	1.62067e-06	1.70568e-05	81.93	125.678	14.63	11.5448
CsaV3_2G011710	1483.77	-1.45222	0.302822	-4.79562	1.62175e-06	1.70576e-05	1899.83	2446.63	664.201	924.408
CsaV3_5G008560	355.662	-1.88922	0.394071	-4.79413	1.63385e-06	1.71742e-05	637.629	482.223	102.41	200.385
CsaV3_1G041980	96.7203	-2.47824	0.517213	-4.79152	1.65522e-06	1.7388e-05	188.795	139.339	37.3065	21.4403
CsaV3_2G033730	50.8741	-3.48374	0.727089	-4.79135	1.65659e-06	1.73917e-05	75.993	110.652	3.6575	13.1941
CsaV3_6G037240	318.588	-1.67073	0.348706	-4.79122	1.65767e-06	1.73922e-05	517.703	452.169	173.365	131.116
CsaV3_5G036570	38.1637	-7.60919	1.58842	-4.7904	1.66447e-06	1.74527e-05	98.5535	53.2767	0	0.824628
CsaV3_7G034350	1123.96	1.34504	0.280867	4.78886	1.67729e-06	1.75763e-05	602.007	668.008	1536.15	1689.66
CsaV3_5G029900	2529.53	1.47947	0.309008	4.7878	1.68616e-06	1.76583e-05	1011.66	1659.78	3514.85	3931.83
CsaV3_3G035350	195.284	-1.84517	0.385511	-4.78628	1.69898e-06	1.77815e-05	277.85	333.321	89.9744	79.9889
CsaV3_3G042070	221.773	-1.79657	0.375394	-4.78583	1.70282e-06	1.78107e-05	325.345	363.375	87.0484	111.325
CsaV3_3G047490	2189.15	1.27745	0.267212	4.78065	1.74729e-06	1.82196e-05	1251.51	1305.96	3280.77	2918.36
CsaV3_6G012580	406.986	-1.53473	0.321024	-4.78073	1.74661e-06	1.82196e-05	617.444	592.875	223.839	193.788
CsaV3_6G040000	97.4423	-2.36346	0.494351	-4.78094	1.74474e-06	1.82196e-05	136.55	189.884	33.649	29.6866
CsaV3_4G009790	304.854	-1.66178	0.347713	-4.77917	1.76024e-06	1.83433e-05	507.016	419.384	133.864	159.153
CsaV3_6G047920	132.765	-2.13438	0.446642	-4.77872	1.76418e-06	1.83731e-05	248.165	184.42	55.594	42.8807
CsaV3_2G001680	744.842	1.45828	0.305222	4.77778	1.77238e-06	1.84471e-05	343.156	452.169	1039.46	1144.58
CsaV3_3G039500	432.803	-1.52365	0.318985	-4.77655	1.78328e-06	1.85492e-05	687.5	596.973	234.811	211.929
CsaV3_1G037260	27.2754	7.86341	1.64637	4.7762	1.7864e-06	1.85588e-05	0	0	56.3255	52.7762
CsaV3_2G035780	35.3927	5.18359	1.08543	4.77562	1.79152e-06	1.85964e-05	2.37478	1.36607	76.8074	61.0225
CsaV3_5G028160	36.6432	-7.55815	1.58268	-4.77555	1.79221e-06	1.85964e-05	74.8057	71.0357	0.731499	0
CsaV3_6G048110	297.505	-1.64072	0.343669	-4.77414	1.80479e-06	1.87154e-05	458.333	442.607	132.401	156.679
CsaV3_2G008360	239.605	-1.71496	0.359274	-4.7734	1.81145e-06	1.87731e-05	356.217	378.401	107.53	116.273
CsaV3_3G015350	496.1	-1.47971	0.310027	-4.77283	1.81658e-06	1.88146e-05	678	782.758	265.534	258.109
CsaV3_1G012850	250.939	1.74283	0.365248	4.77164	1.82731e-06	1.89143e-05	128.238	102.455	392.084	380.978
CsaV3_7G034620	421.63	-1.5318	0.32118	-4.7693	1.8487e-06	1.91239e-05	631.692	621.562	237.006	196.262
CsaV3_6G012910	1063.22	-1.3425	0.281717	-4.76544	1.88438e-06	1.94811e-05	1608.92	1441.2	631.284	571.467
CsaV3_7G032240	4479.09	1.3283	0.278889	4.76282	1.90908e-06	1.97244e-05	2628.88	2473.95	7406.43	5407.09
CsaV3_2G032380	87.5353	-2.60288	0.546696	-4.76111	1.92532e-06	1.98802e-05	161.485	139.339	33.649	15.6679
CsaV3_3G046800	138.91	-2.26708	0.476276	-4.76001	1.93586e-06	1.99767e-05	203.044	256.821	31.4545	64.321
CsaV3_3G042990	20.8297	-8.18542	1.71971	-4.75978	1.93808e-06	1.99874e-05	27.31	56.0089	0	0
CsaV3_5G031680	791.563	1.39666	0.293478	4.759	1.94553e-06	2.00521e-05	397.776	474.026	1130.9	1163.55
CsaV3_1G014110	465.088	-1.99387	0.41905	-4.75808	1.95446e-06	2.01318e-05	714.81	771.83	102.41	271.303
CsaV3_1G027910	4538.7	1.2681	0.266599	4.75658	1.96903e-06	2.02697e-05	2934.04	2391.99	6230.91	6597.85
CsaV3_6G046320	3555.02	1.35442	0.284758	4.7564	1.97076e-06	2.02752e-05	2000.75	1997.19	6004.15	4217.97
CsaV3_3G012920	3068.85	1.26458	0.265915	4.75559	1.97865e-06	2.0344e-05	1826.21	1781.36	3982.28	4685.54
CsaV3_1G041920	769.686	-1.37615	0.289399	-4.75522	1.98231e-06	2.03692e-05	1126.83	1095.59	405.251	451.072
CsaV3_6G031210	1220.46	1.68514	0.354465	4.75405	1.99383e-06	2.04628e-05	583.009	575.116	2502.46	1221.27
CsaV3_5G002100	1192.96	1.30906	0.275392	4.75344	1.99989e-06	2.05125e-05	676.813	695.33	1724.88	1674.82
CsaV3_1G031650	28.5489	-4.56869	0.961436	-4.75194	2.01469e-06	2.06518e-05	52.2452	57.375	2.926	1.64926
CsaV3_6G037980	30.1476	-4.60826	0.970198	-4.74981	2.03609e-06	2.08459e-05	56.9948	58.741	0.731499	4.12314
CsaV3_6G051610	35.9993	-7.52198	1.58433	-4.74772	2.05719e-06	2.10492e-05	65.3065	77.866	0	0.824628
CsaV3_1G032400	1957.87	1.31849	0.27778	4.74651	2.06955e-06	2.11629e-05	1109.02	1132.47	3123.5	2466.46
CsaV3_3G012790	39.2111	5.9428	1.25248	4.74481	2.087e-06	2.13284e-05	2.37478	0	49.742	104.728
CsaV3_6G002400	461.561	1.64895	0.347655	4.74307	2.10498e-06	2.14993e-05	238.666	207.643	850.734	549.202
CsaV3_1G003810	251.47	-1.76857	0.372917	-4.74254	2.11056e-06	2.15433e-05	343.156	434.41	98.0209	130.291
CsaV3_3G036240	2900.66	1.35037	0.28488	4.74013	2.13584e-06	2.17881e-05	1379.75	1889.28	3874.02	4459.59
CsaV3_6G016060	376.025	1.62045	0.341959	4.73871	2.15079e-06	2.19275e-05	159.11	210.375	615.922	518.691
CsaV3_4G023610	4906.94	-1.32234	0.279059	-4.73855	2.15252e-06	2.19319e-05	7454.44	6566.7	3225.91	2380.7
CsaV3_4G029850	106.179	-2.30018	0.485908	-4.73379	2.20368e-06	2.24397e-05	141.3	211.741	32.9175	38.7575
CsaV3_4G010540	27.4293	-6.14346	1.29792	-4.73332	2.20879e-06	2.24782e-05	52.2452	56.0089	1.463	0
CsaV3_3G036860	106.823	-2.56604	0.54224	-4.7323	2.21995e-06	2.25646e-05	223.23	142.071	18.2875	43.7053
CsaV3_6G039090	49.0506	-3.23489	0.683563	-4.73239	2.21887e-06	2.25646e-05	102.116	75.1339	6.58349	12.3694
CsaV3_3G018960	19.834	-8.11643	1.71564	-4.73084	2.23595e-06	2.27136e-05	35.6217	43.7143	0	0
CsaV3_2G001720	678.174	1.507	0.318629	4.72963	2.24933e-06	2.28358e-05	337.219	368.839	826.594	1180.04
CsaV3_3G005800	223.429	-1.85004	0.391407	-4.72663	2.28274e-06	2.31611e-05	314.659	385.232	116.308	77.5151
CsaV3_7G029130	4993.44	1.54116	0.326137	4.72551	2.29536e-06	2.32752e-05	2822.43	2285.44	9609.71	5256.18
CsaV3_1G044510	2458.17	1.73997	0.368387	4.72322	2.3214e-06	2.35252e-05	902.417	1363.34	2421.26	5145.68
CsaV3_6G008320	601.589	-1.43957	0.304801	-4.72297	2.32426e-06	2.354e-05	897.668	860.624	356.972	291.094
CsaV3_3G008890	2277.34	1.63515	0.346273	4.72212	2.33395e-06	2.36241e-05	1152.96	1065.53	4635.51	2255.36
CsaV3_4G037110	880.048	1.52387	0.322729	4.72183	2.3373e-06	2.36439e-05	379.965	528.669	1088.47	1523.09
CsaV3_3G035700	39.5173	4.05698	0.859664	4.71926	2.36703e-06	2.39303e-05	3.56217	5.46428	59.9829	89.0598
CsaV3_3G048260	272.266	-1.99971	0.42402	-4.71608	2.4043e-06	2.42926e-05	330.095	540.964	75.3444	142.661
CsaV3_1G042560	26.5507	7.8235	1.65968	4.71387	2.43051e-06	2.45282e-05	0	0	40.2325	65.9703
CsaV3_3G049410	26.5507	7.8235	1.65968	4.71387	2.43051e-06	2.45282e-05	0	0	40.2325	65.9703
CsaV3_5G012930	50.3176	3.58274	0.760401	4.71164	2.45727e-06	2.47835e-05	4.74957	10.9286	64.3719	121.22
CsaV3_3G012280	100.485	-2.4059	0.510888	-4.70925	2.48628e-06	2.50462e-05	178.109	159.83	21.945	42.056
CsaV3_2G035660	2303.1	1.50489	0.319801	4.70571	2.52984e-06	2.54699e-05	1014.03	1386.56	2620.23	4191.59
CsaV3_1G008150	396.618	1.70535	0.362426	4.70537	2.53406e-06	2.54921e-05	136.55	236.33	617.385	596.206
CsaV3_5G002990	115.963	-2.14201	0.455235	-4.70529	2.53505e-06	2.54921e-05	201.857	176.223	38.7695	47.0038
CsaV3_6G046500	58.4226	3.31032	0.703707	4.70412	2.54962e-06	2.56233e-05	13.0613	8.19642	67.2979	145.135
CsaV3_4G037280	81.212	-2.62983	0.559199	-4.70285	2.56549e-06	2.57675e-05	174.547	105.187	27.797	17.3172
CsaV3_4G007720	55.8511	3.468	0.738056	4.69883	2.61654e-06	2.62647e-05	15.4361	2.73214	91.4374	113.799
CsaV3_6G012490	619.429	-1.59037	0.338504	-4.69824	2.6241e-06	2.63249e-05	831.174	1028.65	237.737	380.154
CsaV3_2G006560	485.165	1.62105	0.34507	4.69776	2.63035e-06	2.63721e-05	192.357	284.143	631.284	832.875
CsaV3_2G032680	34.5941	-7.47534	1.59131	-4.69761	2.63226e-06	2.63756e-05	74.8057	62.8392	0.731499	0
CsaV3_3G048530	26.9096	-5.4697	1.16442	-4.69734	2.63572e-06	2.63946e-05	54.62	50.5446	0	2.47388
CsaV3_5G039980	461.23	1.50104	0.319694	4.69522	2.66315e-06	2.66535e-05	230.354	251.357	621.043	742.165
CsaV3_5G027800	67.2952	-3.13065	0.666818	-4.69491	2.6672e-06	2.66783e-05	65.3065	176.223	9.50949	18.1418
CsaV3_3G014050	829.494	1.45902	0.310814	4.6942	2.67646e-06	2.67551e-05	370.466	515.009	1322.55	1109.95
CsaV3_2G032510	34.5727	-7.46454	1.59022	-4.69403	2.67877e-06	2.67624e-05	75.993	61.4732	0	0.824628
CsaV3_6G045630	83.7004	2.58542	0.550965	4.69252	2.69859e-06	2.69445e-05	28.4974	19.125	121.429	165.75
CsaV3_2G024370	1842.16	1.24998	0.266507	4.69021	2.72922e-06	2.72194e-05	1101.9	1079.2	2637.79	2549.75
CsaV3_6G015660	19.2691	-8.07611	1.72191	-4.6902	2.72934e-06	2.72194e-05	41.5587	35.5178	0	0
CsaV3_5G024900	978.259	-1.48362	0.316593	-4.6862	2.78319e-06	2.77401e-05	1597.04	1285.47	617.385	413.139
CsaV3_5G029810	620.908	1.54414	0.329516	4.68608	2.78486e-06	2.77405e-05	286.161	348.348	1098.71	750.412
CsaV3_3G046920	1286.78	1.29687	0.276764	4.68585	2.78806e-06	2.77538e-05	698.186	790.955	1859.47	1798.51
CsaV3_7G027630	865.771	1.54262	0.329216	4.68574	2.78947e-06	2.77538e-05	333.657	551.892	1193.81	1383.73
CsaV3_2G016740	284.895	1.80532	0.385294	4.68556	2.79195e-06	2.77621e-05	161.485	91.5267	446.215	440.351
CsaV3_6G009270	32.942	-4.37599	0.933991	-4.68527	2.79598e-06	2.77858e-05	80.7426	45.0803	5.1205	0.824628
CsaV3_6G046960	9312.69	1.76265	0.376499	4.68168	2.84529e-06	2.82427e-05	3420.87	5058.56	8530.01	20241.3
CsaV3_5G028650	5248.73	-1.24528	0.266013	-4.68128	2.85086e-06	2.82815e-05	7531.62	7234.71	3444.63	2783.94
CsaV3_3G030210	920.588	1.52825	0.326898	4.67502	2.93929e-06	2.91246e-05	378.778	569.651	1157.23	1576.69
CsaV3_4G024850	1475.73	1.31638	0.281622	4.67429	2.94976e-06	2.92113e-05	881.044	810.08	2328.36	1883.45
CsaV3_6G002870	337.36	-1.63812	0.350652	-4.67164	2.9881e-06	2.95737e-05	584.197	437.143	182.143	145.959
CsaV3_6G045310	208.159	-1.82327	0.39043	-4.6699	3.01339e-06	2.98065e-05	341.969	307.366	108.262	75.0412
CsaV3_4G033560	654	-1.38205	0.295993	-4.6692	3.02381e-06	2.98921e-05	907.167	983.571	378.917	346.344
CsaV3_5G003820	48.0177	-3.22596	0.691075	-4.66804	3.04092e-06	3.00262e-05	62.9317	110.652	10.241	8.24628
CsaV3_6G013680	177.088	2.04303	0.437661	4.66807	3.04046e-06	3.00262e-05	70.0561	68.3035	361.361	208.631
CsaV3_6G022540	108.902	-2.21591	0.474823	-4.6668	3.05921e-06	3.01892e-05	150.799	207.643	35.112	42.056
CsaV3_1G006050	46.8345	-3.36536	0.722202	-4.65985	3.16433e-06	3.12084e-05	64.1191	106.553	5.1205	11.5448
CsaV3_5G033040	388.4	1.87674	0.402889	4.65822	3.1896e-06	3.14392e-05	178.109	154.366	830.252	390.874
CsaV3_2G008720	296.437	-1.61642	0.34705	-4.65759	3.19925e-06	3.15161e-05	495.142	398.893	144.105	147.608
CsaV3_3G043560	1364.81	1.36397	0.292857	4.65745	3.20142e-06	3.15191e-05	769.43	758.169	2274.96	1656.68
CsaV3_4G025940	317.426	-1.88872	0.405732	-4.65508	3.23857e-06	3.18663e-05	493.955	505.446	85.5854	184.717
CsaV3_5G032670	33.4905	-7.41668	1.59465	-4.65099	3.30348e-06	3.24673e-05	59.3696	73.7678	0	0.824628
CsaV3_6G050190	837.01	-1.4966	0.321814	-4.65052	3.31105e-06	3.25228e-05	965.349	1506.78	413.297	462.616
CsaV3_3G038400	283.547	1.66344	0.357869	4.64817	3.34897e-06	3.28762e-05	154.361	117.482	416.223	446.124
CsaV3_1G002110	353.963	1.58498	0.341073	4.64702	3.36761e-06	3.30401e-05	200.669	153	550.088	512.094
CsaV3_2G025300	165.242	-1.98396	0.426958	-4.64673	3.37234e-06	3.30673e-05	317.033	210.375	58.5199	75.0412
CsaV3_7G030600	667.65	-1.46102	0.314442	-4.64639	3.37797e-06	3.31033e-05	825.237	1133.84	331.369	380.154
CsaV3_3G022070	18.6754	-8.03074	1.72898	-4.6448	3.40414e-06	3.33405e-05	39.1839	35.5178	0	0
CsaV3_6G045490	638.653	-1.46698	0.315893	-4.64393	3.4185e-06	3.34618e-05	1097.15	778.66	335.758	343.045
CsaV3_5G004900	331.306	1.83184	0.394488	4.6436	3.42398e-06	3.3496e-05	98.5535	192.616	460.113	573.941
CsaV3_6G007120	1185.52	1.46158	0.314783	4.64314	3.43155e-06	3.35508e-05	508.203	755.437	1520.79	1957.67
CsaV3_1G006910	42.8463	-3.84088	0.827307	-4.64263	3.43997e-06	3.36137e-05	98.5535	61.4732	1.463	9.89554
CsaV3_6G051270	1193.13	1.32495	0.285451	4.64159	3.45743e-06	3.37648e-05	730.246	631.125	1848.5	1562.67
CsaV3_7G032130	78.51	-2.44315	0.526403	-4.64121	3.46369e-06	3.38064e-05	143.674	121.58	24.871	23.9142
CsaV3_2G011110	81.8492	-2.49979	0.538983	-4.63798	3.51826e-06	3.43193e-05	166.235	112.018	28.5285	20.6157
CsaV3_6G038340	28.4423	-4.32408	0.932548	-4.63685	3.5376e-06	3.4488e-05	60.557	47.8125	2.926	2.47388
CsaV3_7G006760	18.6913	-8.03005	1.73427	-4.63023	3.65266e-06	3.55688e-05	29.6848	45.0803	0	0
CsaV3_3G016100	44.0095	-3.57681	0.772771	-4.62855	3.68242e-06	3.5838e-05	72.4309	90.1606	10.9725	2.47388
CsaV3_2G006500	37.8286	-4.16505	0.900226	-4.62667	3.71598e-06	3.61231e-05	92.6165	50.5446	0.731499	7.42165
CsaV3_3G027030	121.556	2.11392	0.456929	4.62636	3.7214e-06	3.6155e-05	47.4957	43.7143	213.598	181.418
CsaV3_2G009000	99.9375	-2.19994	0.475553	-4.62607	3.72664e-06	3.61852e-05	169.797	158.464	34.3805	37.1083
CsaV3_6G052270	379.32	-1.53289	0.331378	-4.6258	3.73153e-06	3.62119e-05	605.57	521.839	176.291	213.579
CsaV3_3G015100	1026.41	1.61027	0.348174	4.62491	3.74769e-06	3.63478e-05	530.764	482.223	2031.37	1061.3
CsaV3_1G003090	343.229	-1.54425	0.334001	-4.6235	3.77325e-06	3.65748e-05	550.95	471.294	166.782	183.892
CsaV3_2G029620	69.4907	2.9661	0.641793	4.62159	3.80807e-06	3.68912e-05	17.8109	13.6607	168.976	77.5151
CsaV3_7G021880	40.9187	4.09458	0.886146	4.62066	3.82513e-06	3.70142e-05	2.37478	6.83035	49.742	104.728
CsaV3_3G040870	534.836	-1.39696	0.302365	-4.6201	3.8355e-06	3.70806e-05	789.615	760.901	291.137	297.691
CsaV3_4G033590	26.0191	-5.41915	1.17296	-4.62005	3.83642e-06	3.70806e-05	51.0578	50.5446	0	2.47388
CsaV3_7G021820	112.046	-2.11248	0.457253	-4.61994	3.83857e-06	3.70806e-05	176.921	187.152	45.353	38.7575
CsaV3_1G005500	25.2694	-6.00391	1.30088	-4.61528	3.92568e-06	3.79005e-05	55.8074	43.7143	0.731499	0.824628
CsaV3_3G030640	1504.27	-1.28227	0.277907	-4.61403	3.94934e-06	3.80424e-05	2104.06	2159.76	789.288	963.99
CsaV3_3G034920	35563.1	1.29643	0.280968	4.61414	3.94728e-06	3.80424e-05	20142.9	21015.6	41162.2	59931.5
CsaV3_5G040280	59.5356	-3.30304	0.715869	-4.61403	3.94936e-06	3.80424e-05	150.799	65.5714	16.8245	4.94777
CsaV3_6G003820	1475.19	1.27569	0.276599	4.61203	3.9875e-06	3.83661e-05	875.107	849.696	2260.33	1915.61
CsaV3_5G013270	129.914	-2.04361	0.443345	-4.60952	4.03604e-06	3.88111e-05	206.606	211.741	59.2514	42.056
CsaV3_3G037580	130.999	-2.04012	0.442674	-4.60863	4.05337e-06	3.89556e-05	213.73	207.643	42.427	60.1979
CsaV3_6G005890	69.3319	2.72589	0.591694	4.60692	4.08673e-06	3.9254e-05	22.5604	13.6607	114.114	126.993
CsaV3_4G001040	56.2121	-2.85059	0.619274	-4.60312	4.16211e-06	3.99553e-05	104.49	92.8928	10.9725	16.4926
CsaV3_1G005060	111.552	-2.24096	0.487114	-4.60048	4.21519e-06	4.04419e-05	186.42	181.687	27.797	50.3023
CsaV3_1G033690	217.171	1.77887	0.386847	4.59838	4.25797e-06	4.08133e-05	105.678	90.1606	291.868	380.978
CsaV3_3G009390	520.434	1.4067	0.305914	4.59834	4.25871e-06	4.08133e-05	287.349	282.777	770.269	741.341
CsaV3_3G037770	41.5092	-3.27486	0.712357	-4.59721	4.28178e-06	4.10111e-05	71.2435	79.2321	7.31499	8.24628
CsaV3_2G002210	26.3829	-4.73423	1.03027	-4.59515	4.32435e-06	4.13721e-05	49.8704	51.9107	2.926	0.824628
CsaV3_6G049840	658.239	1.51139	0.328901	4.59526	4.32212e-06	4.13721e-05	312.284	371.571	779.778	1169.32
CsaV3_2G032910	349.23	1.79672	0.391056	4.59454	4.33713e-06	4.14709e-05	187.608	124.312	681.757	403.243
CsaV3_3G027650	251.916	-1.70579	0.371283	-4.59432	4.34165e-06	4.14907e-05	338.407	433.044	133.133	103.079
CsaV3_4G001670	18.0371	-7.9806	1.7377	-4.59263	4.37702e-06	4.18051e-05	37.9965	34.1518	0	0
CsaV3_1G029780	750.308	1.37928	0.300353	4.5922	4.38608e-06	4.1868e-05	397.776	435.776	1200.39	967.289
CsaV3_1G043930	1099.89	1.5419	0.33581	4.59157	4.39925e-06	4.19701e-05	549.762	575.116	2104.52	1170.15
CsaV3_3G000630	812.733	-1.33912	0.291753	-4.58992	4.43416e-06	4.22793e-05	1257.45	1072.37	440.363	480.758
CsaV3_3G003230	39.4861	-3.36406	0.734052	-4.58286	4.58654e-06	4.3683e-05	78.3678	65.5714	6.58349	7.42165
CsaV3_3G043450	422.009	-1.83784	0.401105	-4.58195	4.60652e-06	4.38487e-05	764.68	554.625	251.636	117.097
CsaV3_5G030480	1405.21	1.45709	0.318093	4.58069	4.63442e-06	4.40895e-05	784.866	715.821	2562.44	1557.72
CsaV3_6G035870	191.364	-1.94895	0.425746	-4.57772	4.70082e-06	4.4671e-05	337.219	270.482	56.3255	101.429
CsaV3_7G030560	4269.46	1.24754	0.272522	4.57776	4.69979e-06	4.4671e-05	2497.08	2564.11	6793.43	5223.2
CsaV3_2G007680	1879.39	1.30416	0.284905	4.57753	4.7049e-06	4.46847e-05	1125.65	1040.95	2293.25	3057.72
CsaV3_2G002870	227.251	-1.9094	0.417346	-4.57511	4.75962e-06	4.51537e-05	341.969	375.669	64.3719	126.993
CsaV3_3G011170	108.325	2.17924	0.476436	4.57403	4.78428e-06	4.53622e-05	42.7461	35.5178	184.338	170.698
CsaV3_4G037670	3559.15	1.3812	0.301988	4.57369	4.79198e-06	4.54099e-05	1557.86	2391.99	4602.59	5684.16
CsaV3_5G003890	851.044	-1.5657	0.34252	-4.57113	4.85113e-06	4.59446e-05	909.542	1635.19	400.13	459.318
CsaV3_1G004550	132.483	-2.15859	0.472369	-4.5697	4.88423e-06	4.62323e-05	192.357	240.428	33.649	63.4964
CsaV3_2G006970	435.922	-1.63489	0.357888	-4.56817	4.91996e-06	4.65445e-05	586.571	732.214	160.198	264.706
CsaV3_3G038950	368.082	-1.49834	0.328048	-4.56745	4.9369e-06	4.66786e-05	508.203	579.214	182.875	202.034
CsaV3_3G035210	414.636	-1.4437	0.316139	-4.56666	4.95559e-06	4.68292e-05	619.818	592.875	222.376	223.474
CsaV3_7G033300	60.0316	-2.7714	0.606946	-4.56614	4.96797e-06	4.692e-05	96.1787	113.384	19.019	11.5448
CsaV3_7G000130	353.62	1.54554	0.33854	4.5653	4.98784e-06	4.70815e-05	179.296	181.687	585.931	467.564
CsaV3_4G037790	47.0758	3.25652	0.713414	4.5647	5.00203e-06	4.71862e-05	8.31174	9.56249	86.3169	84.1121
CsaV3_6G046680	397.192	-1.47815	0.32383	-4.5646	5.00451e-06	4.71862e-05	555.699	613.366	194.579	225.124
CsaV3_2G033180	200.779	2.0122	0.440849	4.56436	5.0101e-06	4.72126e-05	104.49	54.6428	382.574	261.407
CsaV3_1G000520	59.216	-2.91766	0.639542	-4.56211	5.06411e-06	4.7695e-05	99.7409	109.286	8.04649	19.7911
CsaV3_1G043650	234.858	1.74556	0.382805	4.55992	5.11727e-06	4.81689e-05	89.0544	127.045	335.758	387.575
CsaV3_3G033690	37.684	-3.55721	0.780296	-4.5588	5.14478e-06	4.84009e-05	75.993	62.8392	3.6575	8.24628
CsaV3_3G016710	672.068	1.63668	0.359248	4.55585	5.21733e-06	4.90103e-05	290.911	363.375	715.406	1318.58
CsaV3_3G033550	930.617	-1.46846	0.322327	-4.55582	5.21823e-06	4.90103e-05	1445.06	1289.57	609.339	378.504
CsaV3_1G001550	496.299	1.60978	0.353365	4.55557	5.22438e-06	4.90408e-05	191.17	299.169	629.821	865.035
CsaV3_1G046620	1585.2	-1.46185	0.320919	-4.55519	5.23371e-06	4.91012e-05	2622.95	2028.61	644.451	1044.8
CsaV3_4G025620	117.371	-2.41292	0.530004	-4.55265	5.29734e-06	4.96706e-05	231.541	163.928	53.3995	20.6157
CsaV3_3G010300	31.2236	-7.32772	1.60972	-4.55218	5.30934e-06	4.97556e-05	73.6183	50.5446	0.731499	0
CsaV3_1G032300	101.489	-2.62834	0.577526	-4.55104	5.33824e-06	4.99988e-05	181.671	168.027	43.89	12.3694
CsaV3_4G033620	193.638	2.05695	0.452063	4.55013	5.36115e-06	5.01856e-05	53.4326	96.991	234.08	390.049
CsaV3_2G029130	888.169	-1.30924	0.288007	-4.54585	5.47129e-06	5.11601e-05	1263.38	1267.71	467.428	554.15
CsaV3_5G018680	17.7691	-7.96058	1.75114	-4.54593	5.46928e-06	5.11601e-05	45.1209	25.9553	0	0
CsaV3_6G013340	165.14	1.92741	0.424279	4.54279	5.55158e-06	5.18822e-05	77.1804	60.1071	223.107	300.165
CsaV3_5G028940	23.3686	7.6394	1.6817	4.54267	5.55475e-06	5.18831e-05	0	0	36.575	56.8993
CsaV3_2G014650	890.939	-1.39484	0.307118	-4.54171	5.58003e-06	5.20906e-05	1378.56	1203.51	573.496	408.191
CsaV3_7G008480	33.5703	5.06249	1.11481	4.54113	5.59539e-06	5.22052e-05	0	4.09821	52.668	77.5151
CsaV3_4G023210	806.658	1.46941	0.323609	4.54071	5.60657e-06	5.22806e-05	505.829	349.714	1021.17	1349.92
CsaV3_7G026240	67.2541	-2.55921	0.563825	-4.53901	5.65194e-06	5.26747e-05	115.177	114.75	16.8245	22.265
CsaV3_2G028330	1703.32	1.26103	0.277861	4.53835	5.6697e-06	5.2798e-05	911.917	1094.22	2257.41	2549.75
CsaV3_6G049580	1935.85	1.26444	0.278617	4.53828	5.67141e-06	5.2798e-05	1087.65	1188.48	3044.5	2422.76
CsaV3_4G003050	115.699	2.90158	0.640334	4.53135	5.86071e-06	5.45304e-05	16.6235	38.25	86.3169	321.605
CsaV3_5G027310	433.482	1.49662	0.330515	4.52815	5.95022e-06	5.53328e-05	245.79	207.643	564.718	715.777
CsaV3_2G014760	521.563	1.38745	0.306434	4.52774	5.96171e-06	5.54093e-05	287.349	289.607	781.973	727.322
CsaV3_7G027410	42.7843	7.0663	1.56116	4.52632	6.0021e-06	5.5754e-05	1.18739	0	96.5579	73.3919
CsaV3_6G049930	73.0325	-3.46173	0.765193	-4.52399	6.0684e-06	5.6339e-05	128.238	139.339	1.463	23.0896
CsaV3_1G009400	17.4592	-7.93134	1.75432	-4.52104	6.15371e-06	5.7041e-05	26.1226	43.7143	0	0
CsaV3_5G034470	58.737	-2.92517	0.647014	-4.52102	6.15412e-06	5.7041e-05	108.053	99.7231	19.7505	7.42165
CsaV3_4G028540	767.881	2.10566	0.466039	4.51821	6.23657e-06	5.77736e-05	188.795	390.696	621.774	1870.26
CsaV3_6G021920	2953.31	-1.27393	0.28202	-4.51716	6.26751e-06	5.80284e-05	4267.48	4090.01	2003.58	1452.17
CsaV3_3G008240	142.625	-1.92899	0.427136	-4.51611	6.29849e-06	5.82834e-05	246.977	204.911	65.8349	52.7762
CsaV3_4G033460	229.526	-2.23599	0.495136	-4.51591	6.30445e-06	5.83067e-05	352.655	404.357	36.575	124.519
CsaV3_1G034440	58.2999	2.89241	0.640893	4.51308	6.38916e-06	5.89934e-05	16.6235	10.9286	114.114	91.5337
CsaV3_1G042350	35.7266	-3.59913	0.797465	-4.51321	6.38537e-06	5.89934e-05	48.683	83.3303	5.1205	5.7724
CsaV3_2G002490	684.344	1.46973	0.325657	4.51312	6.3882e-06	5.89934e-05	423.899	301.902	1144.07	867.509
CsaV3_3G046000	2217.6	1.73647	0.384803	4.5126	6.40363e-06	5.90949e-05	961.787	1086.03	4912.75	1909.84
CsaV3_3G007340	765.954	1.68481	0.373369	4.51246	6.40795e-06	5.91025e-05	408.463	318.294	1573.46	763.606
CsaV3_1G030990	424.809	-1.44785	0.321114	-4.50883	6.51871e-06	6.00914e-05	669.689	573.75	241.395	214.403
CsaV3_2G001730	24.9094	-4.94145	1.09603	-4.50852	6.52827e-06	6.01467e-05	58.1822	38.25	0.731499	2.47388
CsaV3_1G009430	48.7627	-2.94262	0.652915	-4.5069	6.57814e-06	6.05732e-05	78.3678	94.2589	11.704	10.7202
CsaV3_6G034230	31.7525	-3.789	0.840773	-4.50657	6.58851e-06	6.06357e-05	66.4939	51.9107	3.6575	4.94777
CsaV3_3G042000	144.465	1.97689	0.438684	4.50641	6.59332e-06	6.06471e-05	67.6813	49.1785	252.367	208.631
CsaV3_6G052310	1042.32	-1.34032	0.297568	-4.50427	6.66029e-06	6.12298e-05	1278.82	1710.32	627.626	552.501
CsaV3_5G027390	193.034	1.76555	0.392014	4.50378	6.6754e-06	6.13355e-05	86.6796	88.7946	268.46	328.202
CsaV3_6G031860	1759.31	1.46626	0.325598	4.50326	6.69175e-06	6.14523e-05	934.477	935.758	3310.77	1856.24
CsaV3_4G029150	189.595	-1.78624	0.396826	-4.50132	6.75314e-06	6.19825e-05	269.538	318.294	72.4184	98.1308
CsaV3_7G004210	1189.94	1.25094	0.277932	4.50089	6.76709e-06	6.20769e-05	691.062	717.187	1585.16	1766.35
CsaV3_2G031280	122.696	2.09256	0.464933	4.50077	6.77083e-06	6.20775e-05	42.7461	50.5446	168.245	229.247
CsaV3_3G000730	1003.26	1.38052	0.306794	4.49983	6.80092e-06	6.23197e-05	560.449	553.259	1716.83	1182.52
CsaV3_6G005370	362.392	1.49517	0.332378	4.4984	6.84655e-06	6.27039e-05	201.857	177.589	565.449	504.672
CsaV3_2G016160	99.7981	2.32086	0.51596	4.49814	6.85494e-06	6.27231e-05	40.3713	25.9553	138.253	194.612
CsaV3_4G033930	309.454	-1.74437	0.387883	-4.49715	6.88694e-06	6.29716e-05	383.527	569.651	108.993	175.646
CsaV3_1G005710	120.185	-2.26568	0.5041	-4.49452	6.97278e-06	6.37221e-05	204.231	193.982	57.7885	24.7388
CsaV3_2G034070	190.234	-1.72257	0.383723	-4.4891	7.15248e-06	6.52586e-05	303.972	280.044	93.6319	83.2875
CsaV3_2G032010	36.9416	3.93997	0.878078	4.48703	7.2222e-06	6.58593e-05	2.37478	6.83035	77.5389	61.0225
CsaV3_4G036560	287.946	-1.55245	0.346063	-4.48603	7.25639e-06	6.61354e-05	465.457	393.428	147.763	145.135
CsaV3_6G003940	190.413	1.84064	0.410351	4.48553	7.27333e-06	6.62542e-05	84.3048	81.9642	356.24	239.142
CsaV3_5G034560	512.417	1.57105	0.350277	4.48517	7.28562e-06	6.62948e-05	198.294	318.294	666.396	866.684
CsaV3_7G024040	438.795	-1.56045	0.34791	-4.4852	7.28439e-06	6.62948e-05	540.263	770.464	187.995	256.459
CsaV3_3G002340	506.881	1.45161	0.323737	4.48392	7.32843e-06	6.66486e-05	268.35	274.58	852.928	631.665
CsaV3_1G007210	275.326	1.63437	0.364535	4.48345	7.34465e-06	6.67603e-05	131.8	136.607	479.132	353.766
CsaV3_3G032820	680.456	1.45994	0.325738	4.48195	7.39657e-06	6.71961e-05	371.653	353.812	790.751	1205.61
CsaV3_2G027860	2166.75	1.38935	0.310127	4.47995	7.46616e-06	6.77193e-05	1016.41	1378.37	2525.14	3747.11
CsaV3_7G024890	107.792	-2.15729	0.481965	-4.47604	7.60396e-06	6.89323e-05	163.86	188.518	48.279	30.5112
CsaV3_5G027320	531.169	-1.39441	0.311646	-4.47433	7.66495e-06	6.94108e-05	692.249	846.964	278.701	306.762
CsaV3_3G023610	2960.37	1.22905	0.274715	4.47389	7.68092e-06	6.95183e-05	1787.02	1754.03	4678.67	3621.77
CsaV3_3G048660	663.706	1.70361	0.380908	4.4725	7.7312e-06	6.9936e-05	378.778	244.527	1337.18	694.337
CsaV3_2G029670	210.432	1.709	0.382199	4.47149	7.76771e-06	7.02287e-05	106.865	90.1606	344.536	300.165
CsaV3_5G036420	151.833	-1.92734	0.431081	-4.47095	7.7872e-06	7.03674e-05	252.914	228.134	76.8074	49.4777
CsaV3_3G000800	16.6868	-7.86682	1.76046	-4.46861	7.87302e-06	7.11049e-05	28.4974	38.25	0	0
CsaV3_7G029600	993.342	-1.25428	0.280777	-4.46715	7.92681e-06	7.15144e-05	1430.81	1368.8	561.06	612.699
CsaV3_1G038700	24.2533	-5.96402	1.33513	-4.46699	7.93283e-06	7.15234e-05	36.8091	58.741	1.463	0
CsaV3_2G007490	186.985	1.75468	0.39282	4.4669	7.93625e-06	7.15234e-05	79.5552	91.5267	275.044	301.814
CsaV3_5G040380	986.506	1.35026	0.302395	4.4652	7.99948e-06	7.20549e-05	490.393	621.562	1245.01	1589.06
CsaV3_1G038850	449.841	-1.43886	0.32227	-4.46478	8.01517e-06	7.21263e-05	634.067	680.303	212.866	272.127
CsaV3_3G013580	283.573	-1.61761	0.362306	-4.46476	8.01593e-06	7.21263e-05	407.275	448.071	114.845	164.101
CsaV3_7G027520	907.719	-1.56426	0.350464	-4.4634	8.06705e-06	7.25477e-05	1069.84	1643.38	344.536	573.117
CsaV3_1G000480	399.732	1.46151	0.327584	4.46148	8.13963e-06	7.31228e-05	230.354	195.348	552.282	620.945
CsaV3_5G012510	57.4791	-2.83566	0.635668	-4.46092	8.1609e-06	7.3275e-05	122.301	79.2321	10.241	18.1418
CsaV3_4G022060	144.73	2.08498	0.46745	4.46033	8.18336e-06	7.34377e-05	66.4939	43.7143	288.942	179.769
CsaV3_5G026940	29.0666	-7.21006	1.61664	-4.4599	8.19984e-06	7.35467e-05	49.8704	65.5714	0	0.824628
CsaV3_4G012160	85.2091	-2.39349	0.537196	-4.45553	8.36844e-06	7.50191e-05	175.734	110.652	32.186	22.265
CsaV3_2G007560	1764.14	1.21786	0.27343	4.45401	8.42794e-06	7.55126e-05	1144.65	976.74	2553.66	2381.53
CsaV3_6G015840	2473.34	1.4427	0.324296	4.44871	8.63894e-06	7.73621e-05	1602.98	1057.34	4383.14	2849.92
CsaV3_6G043550	766.496	1.61139	0.362258	4.44818	8.66019e-06	7.75115e-05	274.287	482.223	909.254	1400.22
CsaV3_7G022930	2211.93	-1.26679	0.284849	-4.44723	8.69847e-06	7.7813e-05	3039.72	3210.27	1093.59	1504.12
CsaV3_6G013080	369.886	-7.96271	1.79072	-4.44664	8.72223e-06	7.79843e-05	710.06	763.633	5.85199	0
CsaV3_7G003030	408.057	1.45379	0.326978	4.44613	8.74304e-06	7.81291e-05	203.044	233.598	551.551	644.035
CsaV3_3G004090	16.9995	-7.89182	1.77552	-4.4448	8.79747e-06	7.85326e-05	20.1857	47.8125	0	0
CsaV3_6G019070	147.696	-2.05632	0.462633	-4.44482	8.79647e-06	7.85326e-05	283.787	192.616	73.1499	41.2314
CsaV3_5G030570	655.324	1.43234	0.322408	4.44261	8.88742e-06	7.92843e-05	422.711	285.509	1010.93	902.143
CsaV3_6G008270	698.673	1.31112	0.29513	4.44252	8.89104e-06	7.92843e-05	412.025	390.696	1051.9	940.076
CsaV3_6G022210	438.688	-1.45478	0.327573	-4.4411	8.95018e-06	7.97697e-05	662.564	622.928	200.431	268.829
CsaV3_7G001540	235.275	1.63572	0.368334	4.44087	8.95978e-06	7.98132e-05	121.114	107.92	378.917	333.15
CsaV3_4G001030	28.4338	-7.19076	1.61949	-4.44014	8.99002e-06	8.00405e-05	56.9948	56.0089	0.731499	0
CsaV3_5G025830	366.334	1.45717	0.32829	4.43866	9.05217e-06	8.05515e-05	186.42	204.911	547.893	526.113
CsaV3_1G006080	194.737	-2.24559	0.506142	-4.43669	9.13536e-06	8.12491e-05	389.464	254.089	102.41	32.9851
CsaV3_1G031900	68.0822	-2.53773	0.572007	-4.43654	9.14175e-06	8.12632e-05	98.5535	133.875	23.408	16.4926
CsaV3_2G035870	135.741	-1.90931	0.430507	-4.43503	9.20614e-06	8.17498e-05	237.478	191.25	54.8625	59.3732
CsaV3_6G017200	1119.6	-1.23167	0.277853	-4.43283	9.30054e-06	8.25447e-05	1650.47	1490.38	673.711	663.826
CsaV3_4G027910	700.032	1.32298	0.298538	4.43154	9.35631e-06	8.29962e-05	415.587	383.866	918.763	1081.91
CsaV3_3G037220	149.124	2.0408	0.460536	4.43136	9.36423e-06	8.3023e-05	39.1839	77.866	237.006	242.441
CsaV3_5G037120	434.166	-1.40877	0.317958	-4.4307	9.3929e-06	8.32336e-05	667.314	594.241	251.636	223.474
CsaV3_6G040420	531.923	1.37633	0.310689	4.42992	9.42667e-06	8.34892e-05	318.221	273.214	725.647	810.61
CsaV3_1G009950	3016.5	-1.16553	0.263145	-4.4292	9.45812e-06	8.37115e-05	4438.47	3906.96	1866.79	1853.76
CsaV3_1G028370	214.409	1.71313	0.386797	4.42901	9.46661e-06	8.37115e-05	92.6165	107.92	286.016	371.083
CsaV3_UNG002030	464.94	1.39572	0.315127	4.42908	9.46376e-06	8.37115e-05	274.287	237.696	683.952	663.826
CsaV3_3G026330	85.0895	-2.30915	0.52145	-4.42832	9.49688e-06	8.39353e-05	124.676	158.464	23.408	33.8098
CsaV3_5G010670	320.939	1.70205	0.384552	4.42606	9.59691e-06	8.47752e-05	174.547	127.045	608.607	373.557
CsaV3_3G021600	21.3769	7.51095	1.69865	4.42171	9.7924e-06	8.63969e-05	0	0	34.3805	51.1269
CsaV3_6G015470	1379.61	1.35557	0.306577	4.42163	9.7958e-06	8.63969e-05	807.426	743.142	2392	1575.86
CsaV3_6G042400	744.776	1.2879	0.291377	4.42005	9.8677e-06	8.69857e-05	410.837	454.901	1057.02	1056.35
CsaV3_4G023350	149.996	-7.19778	1.6286	-4.4196	9.88815e-06	8.71207e-05	243.415	352.446	0	4.12314
CsaV3_1G010060	52.8765	-3.23509	0.733753	-4.40897	1.03865e-05	9.14167e-05	108.053	83.3303	16.8245	3.29851
CsaV3_3G041830	15.9591	-7.80307	1.7706	-4.40703	1.04797e-05	9.21888e-05	29.6848	34.1518	0	0
CsaV3_5G038980	1660.53	1.21455	0.275721	4.40499	1.05791e-05	9.30145e-05	978.41	1021.82	2111.11	2530.78
CsaV3_1G042760	1318.44	1.41135	0.320544	4.40297	1.06778e-05	9.38342e-05	689.874	751.339	2392.73	1439.8
CsaV3_2G013120	36.596	-3.79857	0.863081	-4.40117	1.0767e-05	9.45682e-05	90.2417	46.4464	8.04649	1.64926
CsaV3_6G039400	141.385	-1.88022	0.427295	-4.40028	1.08109e-05	9.49054e-05	230.354	214.473	68.7609	51.9516
CsaV3_6G042260	1337.28	-1.21198	0.275585	-4.39783	1.09337e-05	9.59334e-05	1879.64	1856.49	751.25	861.736
CsaV3_3G033640	33.1367	-4.29198	0.97616	-4.39679	1.09861e-05	9.63435e-05	61.7444	64.2053	0	6.59703
CsaV3_3G013180	27.5219	-7.13153	1.62299	-4.39408	1.11245e-05	9.74559e-05	54.62	54.6428	0	0.824628
CsaV3_1G005540	74.8317	2.54587	0.579476	4.39339	1.11596e-05	9.77131e-05	28.4974	15.0268	141.179	114.623
CsaV3_2G027910	320.71	1.51697	0.345462	4.39112	1.12767e-05	9.86874e-05	181.671	150.268	439.631	511.269
CsaV3_1G041650	1980.97	1.42754	0.325123	4.39076	1.12958e-05	9.8803e-05	1162.46	984.937	3679.44	2097.03
CsaV3_5G025710	586.981	1.54594	0.352321	4.38787	1.14464e-05	0.000100017	313.471	285.509	1114.81	634.139
CsaV3_2G004220	580.752	1.61435	0.367946	4.38746	1.14682e-05	0.000100156	331.282	240.428	1128.7	622.594
CsaV3_4G033280	74.4527	2.50245	0.570475	4.38661	1.15131e-05	0.000100496	20.1857	24.5893	149.957	103.079
CsaV3_6G012770	702.01	1.34367	0.306333	4.3863	1.15296e-05	0.000100588	379.965	413.919	1136.75	877.404
CsaV3_5G031170	182.084	-1.89139	0.431251	-4.38581	1.15553e-05	0.000100761	208.981	364.741	68.0294	86.586
CsaV3_3G041230	45.592	-3.2318	0.737111	-4.38442	1.16296e-05	0.000101357	111.615	53.2767	11.704	5.7724
CsaV3_4G034970	97.875	2.39645	0.546681	4.38363	1.16717e-05	0.000101671	17.8109	45.0803	158.735	169.873
CsaV3_3G026570	559.347	1.3765	0.314125	4.382	1.17597e-05	0.000102385	352.655	269.116	808.307	807.311
CsaV3_6G007290	45.876	-2.97242	0.67846	-4.38113	1.18066e-05	0.000102741	89.0544	73.7678	12.4355	8.24628
CsaV3_5G005720	27.0014	-4.03368	0.921027	-4.37954	1.18929e-05	0.000103385	49.8704	51.9107	2.926	3.29851
CsaV3_6G013810	399.956	-1.48776	0.339898	-4.37708	1.20282e-05	0.000104453	552.137	627.026	174.097	246.564
CsaV3_7G002000	421.042	1.48714	0.339757	4.37706	1.20291e-05	0.000104453	197.107	245.893	530.337	710.83
CsaV3_5G020310	1468.99	1.33929	0.306067	4.37582	1.20979e-05	0.000104952	802.677	861.99	2546.35	1664.92
CsaV3_1G032700	610.468	-1.38551	0.316671	-4.37523	1.21306e-05	0.000105182	820.487	945.321	286.016	390.049
CsaV3_3G034680	287.442	-1.5984	0.365358	-4.37489	1.21496e-05	0.000105293	421.524	442.607	114.114	171.523
CsaV3_3G044840	329.169	-1.57416	0.359877	-4.37415	1.21909e-05	0.000105596	403.713	581.946	146.3	184.717
CsaV3_4G027360	535.937	1.39461	0.318977	4.37214	1.23033e-05	0.000106516	257.664	333.321	719.064	833.699
CsaV3_5G036470	1480.85	-1.29335	0.296072	-4.36837	1.25175e-05	0.000108315	1920.01	2286.8	721.258	995.326
CsaV3_4G024920	74.1704	-2.54724	0.583208	-4.36763	1.25601e-05	0.000108628	140.112	113.384	29.9915	13.1941
CsaV3_5G002650	663.853	1.41448	0.323914	4.36685	1.26053e-05	0.000108963	427.461	296.437	866.095	1065.42
CsaV3_3G035660	96.326	-2.09804	0.480614	-4.36533	1.26933e-05	0.000109668	148.424	163.928	35.8435	37.1083
CsaV3_3G040430	715.573	1.44375	0.330878	4.36337	1.28073e-05	0.000110596	379.965	389.33	802.455	1290.54
CsaV3_5G001880	75.3166	-2.4159	0.553705	-4.36315	1.28202e-05	0.000110651	110.427	143.437	29.26	18.1418
CsaV3_7G024740	644.697	-1.2956	0.297119	-4.36056	1.29731e-05	0.000111913	949.913	882.481	394.278	352.116
CsaV3_3G014040	859.215	1.34516	0.308496	4.36039	1.29831e-05	0.000111943	455.958	515.009	1435.93	1029.96
CsaV3_1G007290	35.5288	-3.91732	0.898958	-4.35762	1.31481e-05	0.000113308	59.3696	73.7678	0.731499	8.24628
CsaV3_5G040160	111.847	-2.00962	0.461312	-4.35631	1.32274e-05	0.000113933	169.797	188.518	38.7695	50.3023
CsaV3_2G031290	42.1291	3.57579	0.821119	4.35477	1.33207e-05	0.00011462	2.37478	10.9286	89.2429	65.9703
CsaV3_7G035360	38.9829	-3.64577	0.837341	-4.35399	1.33684e-05	0.000114856	111.615	32.7857	6.58349	4.94777
CsaV3_3G007800	203.927	-1.66496	0.382513	-4.35268	1.34481e-05	0.000115482	337.219	282.777	88.5114	107.202
CsaV3_3G017080	78.3479	2.57165	0.591232	4.34964	1.36361e-05	0.000116977	16.6235	28.6875	96.5579	171.523
CsaV3_1G008930	350.777	1.46367	0.336548	4.34905	1.36727e-05	0.000117232	187.608	185.786	565.449	464.266
CsaV3_3G041780	237.379	-1.6314	0.375268	-4.3473	1.37821e-05	0.00011811	369.279	348.348	95.8264	136.064
CsaV3_4G030800	629.159	1.31011	0.301376	4.34711	1.37945e-05	0.000118157	349.093	374.303	961.19	832.05
CsaV3_1G002280	96.1444	-2.18508	0.502779	-4.346	1.38644e-05	0.000118696	128.238	187.152	39.501	29.6866
CsaV3_4G013490	281.332	-1.4899	0.342962	-4.34423	1.39766e-05	0.000119596	413.212	416.651	147.031	148.433
CsaV3_5G025620	142.149	-1.82379	0.419874	-4.34366	1.40126e-05	0.000119843	231.541	211.741	58.5199	66.7949
CsaV3_5G030730	556.315	-1.45569	0.335313	-4.34127	1.41662e-05	0.000121095	900.043	730.848	357.703	236.668
CsaV3_1G046250	484.523	-1.43171	0.329829	-4.34076	1.41988e-05	0.000121313	718.372	695.33	214.329	310.06
CsaV3_5G039950	209.001	1.70466	0.392996	4.3376	1.44046e-05	0.000122947	83.1174	113.384	288.211	351.292
CsaV3_6G038440	90.3176	-2.34253	0.540336	-4.33532	1.45549e-05	0.000124105	181.671	120.214	38.7695	20.6157
CsaV3_7G007790	1702.16	1.32028	0.304584	4.33471	1.45954e-05	0.000124387	1182.64	763.633	2322.51	2539.85
CsaV3_3G029920	135.073	-2.02249	0.466896	-4.33177	1.47918e-05	0.000125998	222.042	211.741	70.2239	36.2836
CsaV3_4G006590	45.3785	-3.70646	0.855754	-4.33122	1.48287e-05	0.000126186	70.0561	98.3571	0.731499	12.3694
CsaV3_6G036180	639.824	-1.38489	0.319744	-4.33124	1.4827e-05	0.000126186	1009.28	841.499	413.297	295.217
CsaV3_1G036420	29.7983	4.90533	1.13286	4.33005	1.49073e-05	0.000126791	1.18739	2.73214	40.2325	75.0412
CsaV3_3G007790	132.859	-2.44352	0.5646	-4.32789	1.50545e-05	0.000127914	195.92	252.723	16.8245	65.9703
CsaV3_7G031440	208.089	1.71532	0.396444	4.32676	1.51319e-05	0.000128508	77.1804	117.482	321.86	315.833
CsaV3_5G005610	171.98	-1.69991	0.392897	-4.32662	1.51415e-05	0.000128525	271.913	254.089	81.9279	79.9889
CsaV3_6G035710	301.022	1.5218	0.351744	4.32644	1.51539e-05	0.000128565	137.737	173.491	416.223	476.635
CsaV3_7G007250	559.016	-1.34168	0.310346	-4.32319	1.53786e-05	0.000130406	756.368	846.964	283.09	349.642
CsaV3_7G034140	54.1067	-2.67736	0.619347	-4.32288	1.54008e-05	0.00013053	90.2417	96.991	16.8245	12.3694
CsaV3_1G042170	1096.51	1.21468	0.281043	4.32202	1.54604e-05	0.000130925	655.44	665.276	1430.08	1635.24
CsaV3_2G035830	316.383	-1.4799	0.342411	-4.32199	1.54629e-05	0.000130925	473.769	457.634	147.763	186.366
CsaV3_7G029260	2525.37	1.32327	0.306225	4.32122	1.55167e-05	0.000131315	1109.02	1775.89	3845.49	3371.08
CsaV3_3G000330	134.51	-2.03977	0.472148	-4.32019	1.55895e-05	0.000131798	283.787	148.902	53.3995	51.9516
CsaV3_6G005780	310.876	1.66542	0.385487	4.3203	1.55819e-05	0.000131798	172.172	125.678	584.468	361.187
CsaV3_1G009500	456.933	-1.4104	0.326603	-4.31839	1.57174e-05	0.000132814	641.191	687.133	287.479	211.929
CsaV3_4G012140	522.364	1.34811	0.312295	4.31677	1.58327e-05	0.000133721	306.347	282.777	683.952	816.382
CsaV3_5G025730	365.726	1.42818	0.330882	4.31627	1.58687e-05	0.000133892	198.294	198.08	574.227	492.303
CsaV3_1G003520	34.9677	-3.4388	0.796881	-4.31532	1.59374e-05	0.000134404	66.4939	61.4732	3.6575	8.24628
CsaV3_4G023660	15.1579	-7.72766	1.79108	-4.31453	1.59943e-05	0.000134817	23.7478	36.8839	0	0
CsaV3_4G011960	555.553	1.34046	0.310833	4.31248	1.61432e-05	0.000136005	293.286	336.053	863.901	728.971
CsaV3_5G028090	112.139	-2.07538	0.481461	-4.3106	1.62814e-05	0.000137101	149.611	213.107	51.205	34.6344
CsaV3_UNG050360	92.9862	2.19448	0.509343	4.30845	1.64403e-05	0.00013837	39.1839	27.3214	152.883	152.556
CsaV3_2G002140	103.685	-2.02566	0.47023	-4.3078	1.64888e-05	0.000138709	174.547	158.464	44.6215	37.1083
CsaV3_7G030710	294.703	1.5256	0.354168	4.30755	1.65069e-05	0.000138793	149.611	154.366	493.031	381.803
CsaV3_5G039300	25.8068	-7.04934	1.63784	-4.30405	1.67705e-05	0.000140939	45.1209	57.375	0.731499	0
CsaV3_4G013560	15.2156	-7.73718	1.79819	-4.30275	1.68687e-05	0.000141694	40.3713	20.4911	0	0
CsaV3_5G031240	418.592	1.40809	0.327429	4.30045	1.70454e-05	0.000143107	203.044	255.455	580.079	635.788
CsaV3_4G002460	50.4818	-2.97787	0.692618	-4.29943	1.71235e-05	0.000143692	97.3661	81.9642	16.8245	5.7724
CsaV3_6G042140	30.2397	5.56674	1.2951	4.29832	1.72098e-05	0.000144344	2.37478	0	79.0019	39.5822
CsaV3_6G009830	396.471	-1.44257	0.335642	-4.29795	1.72383e-05	0.000144511	666.127	493.151	224.57	202.034
CsaV3_1G012740	27.7152	-4.0489	0.942224	-4.29717	1.7299e-05	0.000144949	59.3696	45.0803	1.463	4.94777
CsaV3_6G046840	26.3028	-7.06729	1.64481	-4.29673	1.73339e-05	0.000145169	68.8687	35.5178	0	0.824628
CsaV3_6G038160	36.5812	3.5495	0.826339	4.29545	1.74337e-05	0.000145933	4.74957	6.83035	62.1774	72.5673
CsaV3_4G000180	197.281	1.69511	0.394748	4.29417	1.75347e-05	0.000146706	108.053	77.866	294.794	308.411
CsaV3_5G035870	694.838	1.36002	0.316822	4.29271	1.76506e-05	0.000147603	404.9	374.303	1175.52	824.628
CsaV3_7G008780	190.376	-1.70333	0.397059	-4.28986	1.78788e-05	0.000149437	284.974	297.803	105.336	73.3919
CsaV3_6G044530	1564.39	1.33924	0.312301	4.28829	1.80057e-05	0.000150349	1031.84	740.41	2634.86	1850.47
CsaV3_6G050920	267.911	-1.51636	0.353603	-4.2883	1.80042e-05	0.000150349	433.398	360.643	144.837	132.765
CsaV3_7G004240	21.4091	-5.14912	1.20108	-4.28707	1.81042e-05	0.000151098	36.8091	46.4464	0.731499	1.64926
CsaV3_2G010270	25.3313	-7.02301	1.63936	-4.284	1.83563e-05	0.000153126	48.683	51.9107	0.731499	0
CsaV3_6G013130	48.871	3.24052	0.756619	4.28289	1.84482e-05	0.000153816	13.0613	5.46428	119.234	57.724
CsaV3_3G006740	87.1054	-2.49898	0.58356	-4.2823	1.8497e-05	0.000154147	192.357	103.821	36.575	15.6679
CsaV3_1G043610	2945.91	-1.24818	0.291543	-4.28131	1.85799e-05	0.000154762	4060.88	4232.09	2085.5	1405.17
CsaV3_5G029160	300.214	1.51399	0.35364	4.28117	1.85917e-05	0.000154784	144.862	166.661	392.084	497.251
CsaV3_5G036850	727.277	1.25761	0.293808	4.28039	1.86565e-05	0.000155248	416.774	441.241	1086.28	964.815
CsaV3_3G034260	164.519	-1.71784	0.401565	-4.27785	1.88704e-05	0.000156951	260.039	244.527	70.2239	83.2875
CsaV3_4G037870	239.964	1.57494	0.368212	4.27726	1.8921e-05	0.000157294	111.615	129.777	386.963	331.501
CsaV3_5G033170	32.3625	-3.65736	0.855271	-4.27626	1.9006e-05	0.000157924	56.9948	62.8392	2.1945	7.42165
CsaV3_6G041250	279.556	1.63756	0.383006	4.27554	1.90675e-05	0.000158356	124.676	147.536	518.633	327.377
CsaV3_2G018050	310.033	-1.49439	0.349547	-4.2752	1.90964e-05	0.000158519	491.58	423.482	141.179	183.892
CsaV3_3G017200	151.855	-1.75318	0.41033	-4.27262	1.9319e-05	0.000160288	218.48	249.991	68.0294	70.918
CsaV3_7G030440	625.51	-1.30764	0.306083	-4.27219	1.93563e-05	0.000160519	812.176	969.91	329.906	390.049
CsaV3_3G006380	179.177	-2.02644	0.47439	-4.27168	1.94002e-05	0.000160725	359.78	215.839	96.5579	44.5299
CsaV3_6G004180	1247.8	1.22816	0.287507	4.27176	1.93935e-05	0.000160725	660.19	833.303	1648.07	1849.64
CsaV3_1G007980	2189.71	-1.23635	0.289802	-4.26618	1.98852e-05	0.000164663	3119.28	3029.94	1537.61	1072.02
CsaV3_1G014930	15.8381	-7.79659	1.82761	-4.26601	1.99e-05	0.000164705	51.0578	12.2946	0	0
CsaV3_1G032940	163.54	1.80497	0.423557	4.26147	2.03091e-05	0.000167927	87.867	57.375	251.636	257.284
CsaV3_2G034870	25.4598	-7.01558	1.64647	-4.26098	2.03529e-05	0.000168207	36.8091	64.2053	0	0.824628
CsaV3_5G035060	66.1947	-2.43376	0.571241	-4.26047	2.03995e-05	0.00016851	94.9913	128.411	18.2875	23.0896
CsaV3_6G022350	199.469	1.7909	0.420469	4.25929	2.05077e-05	0.000169321	80.7426	98.3571	386.232	232.545
CsaV3_3G039810	58.742	-2.8544	0.670335	-4.25817	2.06111e-05	0.000170092	72.4309	133.875	8.04649	20.6157
CsaV3_3G034800	299.126	-1.49329	0.350908	-4.25551	2.0857e-05	0.000172037	479.706	402.991	138.985	174.821
CsaV3_6G036420	25.5965	-7.04124	1.65497	-4.2546	2.09424e-05	0.000172658	68.8687	32.7857	0.731499	0
CsaV3_2G006610	240.593	1.76314	0.414527	4.25339	2.10557e-05	0.000173507	116.364	102.455	261.145	482.408
CsaV3_3G047060	812.22	1.39086	0.327109	4.25197	2.11895e-05	0.000174355	345.531	551.892	1078.23	1273.23
CsaV3_5G024150	178.698	-2.03852	0.479421	-4.25205	2.11824e-05	0.000174355	271.913	303.268	101.678	37.9329
CsaV3_6G036130	420.351	1.42587	0.335404	4.25121	2.12623e-05	0.000174869	199.482	256.821	546.43	678.669
CsaV3_3G012680	678.657	1.28242	0.301738	4.25013	2.13645e-05	0.000175625	352.655	438.509	948.755	974.711
CsaV3_4G035500	20.4692	7.44721	1.75321	4.24776	2.1592e-05	0.000177409	0	0	17.556	64.321
CsaV3_2G035040	14.3409	-7.64899	1.80174	-4.24535	2.18257e-05	0.000179242	27.31	30.0535	0	0
CsaV3_3G012420	31.1383	-3.5079	0.82649	-4.24433	2.19246e-05	0.000179966	65.3065	49.1785	5.1205	4.94777
CsaV3_3G034000	182.028	-1.64395	0.38739	-4.24365	2.19915e-05	0.000180428	283.787	267.75	83.3909	93.183
CsaV3_4G023550	68.9408	-2.49309	0.587654	-4.24245	2.2109e-05	0.000181305	142.487	91.5267	15.3615	26.3881
CsaV3_4G034120	48.2704	-2.83716	0.668781	-4.24228	2.21259e-05	0.000181355	90.2417	79.2321	15.3615	8.24628
CsaV3_6G048630	23.1325	-4.50636	1.06281	-4.24003	2.23488e-05	0.000183094	55.8074	32.7857	1.463	2.47388
CsaV3_6G048100	547.754	-1.3098	0.309006	-4.23874	2.24778e-05	0.000184061	718.372	842.865	293.331	336.448
CsaV3_5G004880	112.628	-1.91395	0.451669	-4.23749	2.26031e-05	0.000184998	175.734	180.321	48.279	46.1792
CsaV3_6G036610	181.51	1.7582	0.414975	4.23689	2.26633e-05	0.000185401	78.3678	87.4285	334.295	225.948
CsaV3_3G044710	223.899	1.56659	0.370019	4.23382	2.2976e-05	0.000187868	113.99	112.018	317.471	352.116
CsaV3_6G002310	37.9348	-3.15228	0.744587	-4.2336	2.29984e-05	0.000187961	73.6183	62.8392	9.50949	5.7724
CsaV3_1G046210	246.228	-1.52644	0.360665	-4.2323	2.31314e-05	0.000188956	389.464	341.518	117.04	136.888
CsaV3_3G042110	250.082	1.66569	0.393793	4.22985	2.33846e-05	0.000190841	123.489	116.116	288.211	472.512
CsaV3_5G001480	453.305	-1.37939	0.326161	-4.22917	2.34552e-05	0.000191325	654.253	655.714	289.674	213.579
CsaV3_6G052350	239.784	1.57962	0.373758	4.22633	2.37538e-05	0.000193668	137.737	102.455	376.722	342.221
CsaV3_3G014060	1782.53	1.26211	0.29864	4.22621	2.37665e-05	0.000193678	1035.41	1062.8	3011.58	2020.34
CsaV3_5G011180	1375.07	-1.20762	0.285786	-4.22562	2.38284e-05	0.000194089	2172.93	1665.24	831.715	830.401
CsaV3_1G000600	1436.93	1.50621	0.356508	4.2249	2.39048e-05	0.000194618	583.009	913.901	1503.96	2746.84
CsaV3_1G007610	117.99	-2.25024	0.532834	-4.22316	2.40905e-05	0.000196035	197.107	192.616	21.2135	61.0225
CsaV3_5G025260	1499.38	1.28082	0.30331	4.22282	2.41267e-05	0.000196235	805.051	943.955	2525.87	1722.65
CsaV3_1G004170	40.8837	3.31013	0.784068	4.22174	2.42424e-05	0.000197081	10.6865	4.09821	68.7609	79.9889
CsaV3_6G011220	774.204	1.42928	0.338577	4.22144	2.42746e-05	0.000197249	465.457	372.937	1407.4	851.016
CsaV3_4G002340	24.3552	-4.63501	1.09841	-4.21975	2.44576e-05	0.00019864	48.683	45.0803	3.6575	0
CsaV3_5G031670	2005.98	1.12765	0.267301	4.21865	2.45773e-05	0.000199421	1315.63	1203.51	2833.83	2670.97
CsaV3_6G001390	363.951	-1.41735	0.336041	-4.2178	2.46699e-05	0.000200077	586.571	472.66	214.329	182.243
CsaV3_6G006390	23.3056	-4.49775	1.06662	-4.21681	2.47782e-05	0.000200859	42.7461	46.4464	0.731499	3.29851
CsaV3_3G001680	156.596	-1.70522	0.404436	-4.21629	2.48352e-05	0.000201224	245.79	233.598	76.0759	70.918
CsaV3_2G033450	195.394	-1.61035	0.382148	-4.21394	2.50951e-05	0.000203233	299.223	289.607	105.336	87.4106
CsaV3_6G046240	839.667	1.25938	0.298899	4.21341	2.51541e-05	0.000203613	466.645	523.205	1324.01	1044.8
CsaV3_4G036430	686.518	1.24137	0.29473	4.21189	2.53248e-05	0.000204897	394.214	422.116	925.347	1004.4
CsaV3_6G009850	153.769	-1.77389	0.421222	-4.21129	2.53919e-05	0.000205342	214.918	260.919	59.2514	79.9889
CsaV3_7G030480	289.034	1.49186	0.354391	4.20963	2.55784e-05	0.000206751	154.361	148.902	477.669	375.206
CsaV3_7G029030	1215.15	1.29614	0.30793	4.20922	2.56255e-05	0.000207034	656.627	749.973	1389.12	2064.87
CsaV3_3G049320	181.933	-1.70958	0.406217	-4.20854	2.57024e-05	0.000207556	226.792	330.589	80.4649	89.8845
CsaV3_2G033140	184.424	-1.74876	0.41557	-4.20811	2.57521e-05	0.000207858	260.039	308.732	104.604	64.321
CsaV3_1G031720	189.385	-1.62453	0.386536	-4.20279	2.6364e-05	0.000212696	311.097	260.919	97.2894	88.2352
CsaV3_6G043690	23.8703	-6.92297	1.64943	-4.19719	2.70247e-05	0.000217819	42.7461	51.9107	0	0.824628
CsaV3_7G015090	913.605	1.18888	0.283276	4.19691	2.70576e-05	0.000217979	575.885	538.232	1253.06	1287.24
CsaV3_5G030260	99.7625	2.25903	0.538317	4.19646	2.7112e-05	0.000218314	20.1857	49.1785	169.708	159.978
CsaV3_6G043790	442.029	1.54692	0.368671	4.19594	2.71746e-05	0.000218714	264.788	185.786	817.816	499.725
CsaV3_6G005050	190.597	-1.7478	0.41695	-4.19188	2.76649e-05	0.000222555	288.536	299.169	111.188	63.4964
CsaV3_7G001360	554.96	1.34046	0.31997	4.18934	2.79768e-05	0.000224957	318.221	310.098	673.711	917.811
CsaV3_2G029770	265.847	-1.63962	0.391607	-4.18691	2.82772e-05	0.000227103	416.774	387.964	92.9004	165.75
CsaV3_3G007760	108.221	1.98402	0.473869	4.18686	2.82839e-05	0.000227103	46.3083	40.9821	187.264	158.329
CsaV3_3G026650	235.772	-1.54078	0.367993	-4.18699	2.82683e-05	0.000227103	327.72	374.303	133.864	107.202
CsaV3_2G026530	1059.49	1.19495	0.285575	4.18437	2.85957e-05	0.000229388	699.374	588.776	1540.54	1409.29
CsaV3_6G001070	710.975	1.25269	0.299492	4.18271	2.88052e-05	0.00023096	432.21	408.455	1099.44	903.793
CsaV3_3G016400	67.7423	-2.45581	0.587246	-4.18191	2.89075e-05	0.000231671	121.114	107.92	13.8985	28.0374
CsaV3_5G024600	265.179	-1.5867	0.379539	-4.18059	2.90757e-05	0.000232908	469.02	326.491	112.651	152.556
CsaV3_6G043330	14.9216	-7.70262	1.84285	-4.17974	2.91844e-05	0.000233668	11.8739	47.8125	0	0
CsaV3_3G014550	359.918	1.43042	0.342273	4.17917	2.92569e-05	0.000234138	178.109	211.741	588.857	460.967
CsaV3_6G012250	158.167	1.8021	0.43129	4.17839	2.93574e-05	0.000234721	60.557	80.5982	207.014	284.497
CsaV3_4G037450	223.053	-1.59092	0.380792	-4.17792	2.94182e-05	0.000235095	388.277	281.411	104.604	117.922
CsaV3_3G015390	76.9085	-2.26999	0.543449	-4.177	2.95384e-05	0.000235945	130.613	124.312	32.9175	19.7911
CsaV3_6G014600	113.942	-2.0277	0.485584	-4.17579	2.96957e-05	0.00023709	165.047	200.812	32.186	57.724
CsaV3_1G014150	144.154	-2.00732	0.480795	-4.17501	2.9797e-05	0.000237786	309.909	151.634	48.279	66.7949
CsaV3_6G031560	210.482	-1.56175	0.374139	-4.17425	2.98972e-05	0.000238473	341.969	286.875	107.53	105.552
CsaV3_3G020110	1660.42	-1.16649	0.279467	-4.17399	2.99317e-05	0.000238636	2045.88	2549.09	1068.72	978.009
CsaV3_6G016190	277.55	-1.52644	0.365715	-4.17386	2.99487e-05	0.000238659	407.275	416.651	115.577	170.698
CsaV3_4G005770	279.949	-1.56101	0.374024	-4.17355	2.99895e-05	0.000238872	389.464	446.705	110.456	173.172
CsaV3_3G007280	272.222	-1.67396	0.401174	-4.17265	3.01072e-05	0.000239697	300.41	528.669	109.725	150.082
CsaV3_3G036100	1241.88	1.16503	0.279221	4.17241	3.01395e-05	0.000239841	786.053	745.874	1591.74	1843.87
CsaV3_3G050010	33.0931	-3.45386	0.828138	-4.17063	3.03756e-05	0.000241607	56.9948	64.2053	2.926	8.24628
CsaV3_3G032620	328.602	-1.39513	0.334611	-4.16943	3.05367e-05	0.000242774	470.207	482.223	194.579	167.4
CsaV3_4G006230	533.257	1.42577	0.342001	4.16892	3.06051e-05	0.000243203	322.97	255.455	937.782	616.822
CsaV3_1G001580	32.0064	-3.8563	0.92582	-4.16528	3.10973e-05	0.000246768	74.8057	45.0803	7.31499	0.824628
CsaV3_2G004490	94.1996	2.09911	0.503932	4.16546	3.10719e-05	0.000246768	34.4343	36.8839	133.133	172.347
CsaV3_3G037760	2147.83	-1.11564	0.26784	-4.16532	3.10912e-05	0.000246768	2803.43	3075.02	1283.78	1429.08
CsaV3_6G002770	1454.03	1.15604	0.277679	4.16324	3.13765e-05	0.000248866	863.234	938.49	2168.9	1845.52
CsaV3_6G033760	305.715	1.46353	0.351565	4.1629	3.14233e-05	0.000249121	141.3	184.42	473.28	423.859
CsaV3_1G024160	248.084	-1.50158	0.36083	-4.16145	3.16234e-05	0.00025059	382.34	351.08	142.642	116.273
CsaV3_1G000100	3044.18	1.13182	0.272104	4.1595	3.18942e-05	0.000252499	1813.15	2002.66	4624.54	3736.39
CsaV3_4G028450	28.5238	-3.80773	0.915491	-4.15922	3.19341e-05	0.000252697	45.1209	61.4732	5.85199	1.64926
CsaV3_7G005650	6821.68	-1.15771	0.278412	-4.15826	3.20682e-05	0.000253522	10735.2	8106.26	4609.91	3835.35
[truncated: 1,931 more rows]

## Sheet: melon
Table S2 Differentially expressed genes between two stages
Gene id	BaseMean	Log2FoldChange	LfcSE	Stat	Pvalue	Padj	Immature_rep1	Immature_rep2	Ripe_rep1	Ripe_rep2
MELO3C003752.2	10396.9	8.56636	0.355645	24.0868	3.43646e-128	5.99284e-124	41.5828	67.76	19998.6	21479.5
MELO3C018492.2	3242.73	8.44083	0.387557	21.7796	3.62242e-105	3.15857e-101	20.7914	16.456	6304.26	6629.42
MELO3C010312.2	6718.4	-7.55063	0.391161	-19.3031	5.05727e-83	2.93979e-79	10075.9	16653.5	86.266	57.9507
MELO3C012016.2	2479.21	-7.74919	0.420935	-18.4094	1.10344e-75	4.81071e-72	4017.69	5851.56	30.1246	17.455
MELO3C023519.2	1264.82	-8.06971	0.459769	-17.5517	5.77742e-69	2.01505e-65	2498.93	2541	10.9544	8.37842
MELO3C013954.2	8509.94	-7.00523	0.411633	-17.0181	6.02489e-65	1.75113e-61	10752.1	23024.9	128.714	134.055
MELO3C018880.2	7546.77	-8.22446	0.494293	-16.6388	3.64592e-62	9.08303e-59	8233.4	21854.5	35.6018	63.5363
MELO3C009108.2	17803.7	-7.61985	0.463902	-16.4256	1.25499e-60	2.73572e-57	19733	51123	141.038	217.839
MELO3C005577.2	1224.48	5.34689	0.336725	15.8791	8.8427e-57	1.71342e-53	58.414	59.048	2370.26	2410.19
MELO3C016540.2	1116.94	8.69183	0.549955	15.8046	2.89097e-56	5.04157e-53	6.93047	3.872	2381.21	2075.75
MELO3C023987.2	877.068	-6.12699	0.395403	-15.4956	3.71692e-54	5.89267e-51	1875.19	1584.62	20.5395	27.9281
MELO3C012055.2	2135.24	4.73798	0.316311	14.9788	1.00978e-50	1.40388e-47	163.361	145.2	3849.11	4383.31
MELO3C017005.2	981.614	-5.41593	0.361629	-14.9765	1.04653e-50	1.40388e-47	1872.22	1963.1	52.0334	39.0993
MELO3C012108.2	1005.87	-8.33936	0.560641	-14.8747	4.81373e-50	5.99619e-47	1564.31	2448.07	2.7386	8.37842
MELO3C002128.2	1339.42	-6.2082	0.418197	-14.8452	7.47675e-50	8.69246e-47	2220.72	3067.59	23.2781	46.0813
MELO3C012454.2	1317.37	-9.86853	0.675171	-14.6163	2.20961e-48	2.40834e-45	2573.18	2690.07	4.1079	2.0946
MELO3C024951.2	2037.1	4.40565	0.314893	13.9909	1.77078e-44	1.8165e-41	188.113	179.08	3575.25	4205.97
MELO3C012987.2	2335.13	6.75291	0.491267	13.7459	5.39007e-43	5.22208e-40	23.7616	61.952	6130.36	3124.45
MELO3C021972.2	674.726	5.39181	0.405785	13.2873	2.74161e-40	2.51636e-37	38.6126	24.2	1462.41	1173.68
MELO3C005858.2	417.815	6.39959	0.493411	12.9701	1.80809e-38	1.57656e-35	9.90067	9.68	718.883	932.797
MELO3C011329.2	417.633	-5.98522	0.463233	-12.9205	3.4469e-38	2.86241e-35	781.163	864.424	9.58511	15.3604
MELO3C015580.2	1055.31	-5.90183	0.458693	-12.8666	6.93697e-38	5.49881e-35	1349.46	2801.39	41.079	29.3245
MELO3C025791.2	538.434	-5.08816	0.397335	-12.8057	1.52312e-37	1.15486e-34	1028.68	1064.8	24.6474	35.6083
MELO3C024306.2	2080.19	-4.85598	0.380027	-12.778	2.17557e-37	1.58083e-34	3582.06	4463.45	98.5897	176.645
MELO3C011293.2	411.672	-7.25163	0.570628	-12.7082	5.32707e-37	3.71595e-34	828.686	808.28	2.7386	6.98202
MELO3C023485.2	439.286	-5.87695	0.464676	-12.6474	1.15646e-36	7.75672e-34	833.636	892.496	20.5395	10.473
MELO3C025264.2	6541.3	3.89576	0.310635	12.5413	4.4377e-36	2.7639e-33	803.934	843.128	13894.3	10623.8
MELO3C007263.2	343.966	-5.82702	0.470413	-12.387	3.07208e-35	1.84738e-32	697.007	655.336	10.9544	12.5676
MELO3C021978.2	385.009	5.95541	0.482338	12.347	5.05885e-35	2.94071e-32	7.92054	16.456	747.638	768.022
MELO3C013103.2	2596.37	-6.36005	0.518153	-12.2745	1.24185e-34	6.76772e-32	3270.19	6988	94.4818	32.8155
MELO3C011271.2	6930.66	-4.1928	0.342512	-12.2413	1.86941e-34	9.58841e-32	10508.6	15775.5	798.303	640.251
MELO3C011100.2	13535.8	-4.84518	0.404903	-11.9663	5.33774e-33	2.58569e-30	24512.1	27807.7	1251.54	571.827
MELO3C019810.2	642.573	-5.0836	0.426087	-11.9309	8.16985e-33	3.85065e-30	1148.48	1350.36	23.2781	48.1759
MELO3C023255.2	468.901	5.19664	0.439698	11.8187	3.12633e-32	1.43474e-29	16.8311	32.912	843.49	982.37
MELO3C002550.2	1249.89	4.28961	0.363388	11.8045	3.70065e-32	1.65476e-29	93.0663	150.04	2489.39	2267.06
MELO3C025027.2	37689.6	4.07323	0.346911	11.7414	7.81683e-32	3.40794e-29	3740.47	4713.19	86990.3	55314.3
MELO3C021249.2	320.295	6.64316	0.576837	11.5165	1.08918e-30	4.63274e-28	2.9702	9.68	569.629	698.9
MELO3C026755.2	2042.97	-4.6326	0.403166	-11.4906	1.47152e-30	6.10995e-28	2947.43	4905.83	198.549	120.091
MELO3C022430.2	2245.68	-3.44095	0.3002	-11.4622	2.0426e-30	8.28394e-28	4169.17	4055.92	384.774	372.84
MELO3C020429.2	1683	-3.51839	0.309327	-11.3744	5.6107e-30	2.22375e-27	2937.53	3254.42	264.275	275.79
MELO3C017503.2	1912.15	3.76817	0.331972	11.3509	7.34214e-30	2.78347e-27	266.328	256.52	4132.55	2993.19
MELO3C025324.2	702.016	-6.02947	0.531136	-11.352	7.24533e-30	2.78347e-27	782.153	1982.46	27.386	16.0586
MELO3C012477.2	4390.54	-4.65401	0.410394	-11.3403	8.28174e-30	3.07288e-27	5349.33	11542.4	312.201	358.177
MELO3C009495.2	339.705	6.4272	0.567663	11.3222	1.01879e-29	3.62585e-27	3.96027	11.616	534.027	809.216
MELO3C007269.2	4084.66	4.3575	0.385384	11.3069	1.21271e-29	4.22968e-27	258.407	501.424	8404.77	7174.02
MELO3C004477.2	275.959	-5.36939	0.475826	-11.2843	1.56801e-29	5.36168e-27	573.249	504.328	13.693	12.5676
MELO3C025026.2	600.833	5.94593	0.529355	11.2324	2.82678e-29	9.48004e-27	29.702	8.712	1476.11	888.811
MELO3C024012.2	421.798	-4.87111	0.435647	-11.1813	5.03344e-29	1.65619e-26	742.55	890.56	19.1702	34.9101
MELO3C010183.2	261.679	6.72767	0.603712	11.1438	7.67324e-29	2.47803e-26	3.96027	5.808	523.073	513.876
MELO3C005363.2	539.364	-4.26967	0.384161	-11.1143	1.06935e-28	3.39061e-26	914.822	1137.4	45.1869	60.0453
MELO3C018862.2	536.618	-5.04976	0.455861	-11.0774	1.61462e-28	5.0281e-26	713.838	1369.72	31.4939	31.4191
MELO3C002608.2	279.617	-6.97518	0.63278	-11.0231	2.95781e-28	9.04935e-26	500.974	609.84	1.3693	6.28381
MELO3C005769.2	1144.12	-3.53391	0.32898	-10.742	6.46336e-27	1.94335e-24	1954.39	2257.38	198.549	166.172
MELO3C002437.2	556.261	-6.22799	0.582793	-10.6864	1.17794e-26	3.48172e-24	762.352	1435.54	4.1079	23.0407
MELO3C021766.2	821.754	-3.78874	0.355137	-10.6684	1.43101e-26	4.15924e-24	1303.92	1761.76	105.436	115.901
MELO3C002624.2	352.755	-6.07346	0.57032	-10.6492	1.75848e-26	5.02724e-24	430.679	960.256	8.21581	11.8694
MELO3C018888.2	702.769	-5.1841	0.487864	-10.6261	2.25299e-26	6.33709e-24	789.083	1946.65	38.3404	37.0047
MELO3C014482.2	2072.89	3.57905	0.338597	10.5702	4.09512e-26	1.13357e-23	360.384	279.752	4381.76	3269.68
MELO3C022507.2	598.788	-4.30067	0.408324	-10.5325	6.12041e-26	1.66771e-23	1153.43	1123.85	76.6809	41.1939
MELO3C023839.2	372.998	5.59632	0.534616	10.4679	1.21272e-25	3.25364e-23	5.9404	24.2	714.775	747.076
MELO3C004054.2	210.071	-6.4713	0.62036	-10.4315	1.77994e-25	4.70308e-23	437.61	393.008	5.4772	4.18921
MELO3C002079.2	448.878	-4.25416	0.410548	-10.3622	3.68546e-25	9.59264e-23	773.242	931.216	56.1413	34.9101
MELO3C023445.2	1593.27	3.67998	0.356384	10.3259	5.38207e-25	1.38026e-22	285.139	176.176	2994.66	2917.09
MELO3C015831.2	230.699	-6.11942	0.59291	-10.321	5.663e-25	1.43126e-22	395.037	515.944	2.7386	9.07662
MELO3C012004.2	200.549	-5.56229	0.5406	-10.2891	7.89098e-25	1.96587e-22	372.265	413.336	8.21581	8.37842
MELO3C005602.2	296.764	-5.95526	0.583947	-10.1983	2.01779e-24	4.95608e-22	753.441	416.24	4.1079	13.2658
MELO3C021447.2	4938.07	-4.83198	0.474697	-10.1791	2.4583e-24	5.9542e-22	4841.43	14240.3	371.081	299.528
MELO3C020541.2	271.715	-5.38123	0.531656	-10.1216	4.42969e-24	1.05821e-21	494.043	569.184	5.4772	18.1532
MELO3C027040.2	613.823	-5.42945	0.536511	-10.1199	4.50769e-24	1.06229e-21	832.646	1569.13	12.3237	41.1939
MELO3C018590.2	528.12	-4.09822	0.408805	-10.0249	1.18496e-23	2.75528e-21	1217.78	777.304	65.7265	51.6669
MELO3C010822.2	303.02	-7.97433	0.7956	-10.023	1.20731e-23	2.77029e-21	410.878	795.696	4.1079	1.3964
MELO3C026184.2	245.477	4.78774	0.478365	10.0085	1.39792e-23	3.16602e-21	16.8311	17.424	554.567	393.087
MELO3C007872.2	1895.5	-3.81135	0.3823	-9.96955	2.07166e-23	4.63176e-21	4508.77	2570.04	223.196	279.979
MELO3C011016.2	715.549	-4.55078	0.457302	-9.95136	2.48751e-23	5.49109e-21	1393.02	1349.39	86.266	33.5137
MELO3C012149.2	964.048	-3.85673	0.387685	-9.9481	2.57046e-23	5.60329e-21	1325.7	2281.58	123.237	125.676
MELO3C022978.2	1976.36	3.07028	0.309014	9.93574	2.91017e-23	6.26549e-21	434.639	406.56	3253.46	3810.78
MELO3C018994.2	964.336	3.39045	0.345971	9.79979	1.12816e-22	2.39927e-20	178.212	157.784	1500.75	2020.6
MELO3C004445.2	475.731	-3.51997	0.359714	-9.78546	1.30008e-22	2.73158e-20	896.011	854.744	72.573	79.595
MELO3C007702.2	227.644	-7.60302	0.77956	-9.75296	1.79166e-22	3.67586e-20	377.216	528.528	2.7386	2.0946
MELO3C004385.2	348.46	3.85664	0.396993	9.71464	2.6117e-22	5.23511e-20	39.6027	50.336	687.389	616.512
MELO3C009941.2	1474.81	3.53281	0.364195	9.70033	3.00521e-22	5.95543e-20	289.1	180.048	2989.18	2440.91
MELO3C000776.2	241.008	-7.2647	0.752742	-9.65098	4.86904e-22	9.43457e-20	310.881	647.592	1.3693	4.18921
MELO3C013960.2	367.318	-3.6567	0.381402	-9.58753	9.02213e-22	1.72898e-19	712.848	648.56	53.4027	54.4597
MELO3C012702.2	518.307	-3.54872	0.371662	-9.54823	1.31926e-21	2.50072e-19	1077.19	833.448	75.3116	87.2752
MELO3C006866.2	223.053	4.33679	0.454961	9.53222	1.53959e-21	2.85627e-19	18.8113	23.232	435.438	414.732
MELO3C015515.2	213.51	-7.13217	0.748173	-9.53277	1.53137e-21	2.85627e-19	368.305	478.192	6.84651	0.698202
MELO3C026754.2	206.277	-7.28393	0.768228	-9.48147	2.50732e-21	4.60265e-19	480.182	340.736	0	4.18921
MELO3C005561.2	378.789	-3.5552	0.37535	-9.47169	2.75339e-21	5.00171e-19	712.848	683.408	60.2493	58.6489
MELO3C021407.2	1392.19	3.68768	0.391708	9.41436	4.75982e-21	8.55738e-19	137.619	263.296	2764.62	2403.21
MELO3C002122.2	516.884	-4.48319	0.477674	-9.38545	6.26505e-21	1.1036e-18	1125.71	855.712	23.2781	62.8381
MELO3C002480.2	183.935	-5.51791	0.587855	-9.38651	6.20196e-21	1.1036e-18	303.951	417.208	4.1079	10.473
MELO3C009782.2	4869.6	-2.72048	0.290196	-9.37461	6.94311e-21	1.21081e-18	8385.87	8526.15	1315.9	1250.48
MELO3C020803.2	300.165	-4.96375	0.530421	-9.35813	8.11615e-21	1.39514e-18	395.037	769.56	12.3237	23.7389
MELO3C024633.2	383.194	-3.83067	0.409366	-9.35756	8.16011e-21	1.39514e-18	649.484	781.176	61.6186	40.4957
MELO3C007592.2	219.424	4.66318	0.498918	9.34659	9.05208e-21	1.53261e-18	21.7815	11.616	379.296	465.002
MELO3C027288.2	837.511	-3.50753	0.375413	-9.34313	9.35254e-21	1.56826e-18	1886.08	1193.54	130.084	140.339
MELO3C005578.2	1446.42	3.25527	0.349507	9.31389	1.23231e-20	2.04668e-18	298.01	250.712	2129.26	3107.7
MELO3C008429.2	512.086	3.367	0.36252	9.28775	1.57577e-20	2.59244e-18	81.1855	99.7041	999.59	867.865
MELO3C017400.2	664.762	-4.04202	0.43535	-9.28453	1.62426e-20	2.64724e-18	914.822	1590.42	95.8511	57.9507
MELO3C018785.2	273.736	-8.62123	0.930269	-9.26746	1.90636e-20	3.07824e-18	490.083	602.096	1.3693	1.3964
MELO3C006092.2	726.805	-3.45865	0.373393	-9.26275	1.99224e-20	3.18741e-18	1216.79	1446.19	147.885	96.3518
MELO3C025505.2	650.296	-3.40696	0.368106	-9.25538	2.13476e-20	3.38438e-18	1087.09	1288.41	132.822	92.8608
MELO3C005379.2	1287.2	2.86138	0.310036	9.22919	2.72694e-20	4.28424e-18	319.792	302.984	2314.12	2211.9
MELO3C026342.2	256.527	-3.93229	0.426543	-9.21897	2.99969e-20	4.67068e-18	450.48	512.072	34.2325	29.3245
MELO3C024483.2	18605.8	-3.79241	0.411498	-9.21609	3.08118e-20	4.7551e-18	23164.6	46247.2	3048.06	1963.34
MELO3C002421.2	335.659	3.95321	0.429491	9.20441	3.43564e-20	5.25562e-18	44.553	36.784	758.593	502.705
MELO3C008214.2	358.461	4.32176	0.469896	9.19726	3.67193e-20	5.56824e-18	25.7417	42.592	502.534	862.977
MELO3C006338.2	767.017	-3.16758	0.344908	-9.18383	4.16013e-20	6.25419e-18	1331.64	1427.8	175.271	133.356
MELO3C024603.2	1617.84	-3.08363	0.336995	-9.15038	5.67323e-20	8.45602e-18	3394.94	2393.87	332.74	349.799
MELO3C012133.2	228.814	-4.045	0.442194	-9.14756	5.82351e-20	8.60645e-18	401.967	460.768	27.386	25.1353
MELO3C013366.2	1078.79	13.5482	1.48267	9.13774	6.37683e-20	9.34501e-18	0	0	2314.12	2001.05
MELO3C008417.2	166.197	-6.16126	0.675969	-9.11471	7.88829e-20	1.14637e-17	237.616	418.176	4.1079	4.88741
MELO3C024508.2	333.26	-3.66429	0.402191	-9.11082	8.17615e-20	1.17838e-17	685.126	549.824	53.4027	44.6849
MELO3C023678.2	1318.74	-12.4392	1.36825	-9.09134	9.78281e-20	1.39838e-17	2675.16	2599.08	0	0.698202
MELO3C022987.2	248.88	-4.43833	0.489256	-9.07158	1.17303e-19	1.66313e-17	421.769	531.432	13.693	28.6263
MELO3C002360.2	628.549	3.58424	0.397175	9.02433	1.80795e-19	2.54265e-17	74.255	119.064	1337.81	983.068
MELO3C009708.2	227.032	-4.70588	0.522098	-9.0134	1.9977e-19	2.76491e-17	325.732	549.824	12.3237	20.2478
MELO3C014678.2	769.218	3.81737	0.424083	9.00146	2.22738e-19	3.05852e-17	65.3444	138.424	1304.94	1568.16
MELO3C021367.2	218.888	-4.7142	0.525119	-8.97741	2.77218e-19	3.77688e-17	316.821	525.624	20.5395	12.5676
MELO3C012724.2	148.197	-6.20812	0.691688	-8.97531	2.82564e-19	3.79251e-17	269.298	316.536	1.3693	5.58561
MELO3C023496.2	305.932	-3.79974	0.423358	-8.97525	2.82715e-19	3.79251e-17	498.994	643.72	34.2325	46.7795
MELO3C014290.2	143.402	-6.46652	0.722408	-8.95134	3.51196e-19	4.67519e-17	309.891	257.488	2.7386	3.49101
MELO3C013710.2	1612.36	3.15658	0.354127	8.91369	4.93602e-19	6.52115e-17	285.139	364.936	3452.01	2347.35
MELO3C003616.2	439.878	-3.73713	0.420799	-8.88105	6.62349e-19	8.68021e-17	972.246	663.08	75.3116	48.8741
MELO3C012023.2	326.613	-3.45008	0.388511	-8.88027	6.66981e-19	8.68021e-17	570.279	626.296	57.5106	52.3651
MELO3C012791.2	146.733	-6.53954	0.737675	-8.86508	7.6452e-19	9.8759e-17	329.692	251.68	1.3693	4.18921
MELO3C022181.2	133.845	5.6065	0.633235	8.85375	8.46295e-19	1.08519e-16	4.95034	5.808	268.383	256.24
MELO3C013699.2	140.676	-5.36827	0.60728	-8.83986	9.58392e-19	1.21996e-16	278.209	272.008	4.1079	8.37842
MELO3C025608.2	249.213	-4.56909	0.517745	-8.82499	1.09472e-18	1.38339e-16	319.792	636.944	19.1702	20.946
MELO3C022464.2	224.668	-8.37208	0.94883	-8.82358	1.10854e-18	1.39078e-16	487.113	409.464	0	2.0946
MELO3C018867.2	378.581	-3.28669	0.375368	-8.75592	2.02451e-18	2.52182e-16	639.583	733.744	72.573	68.4238
MELO3C007279.2	307.228	-4.7673	0.549298	-8.67891	3.99597e-18	4.92568e-16	327.712	857.648	21.9088	21.6442
MELO3C018700.2	1750.67	2.70637	0.311848	8.67848	4.01082e-18	4.92568e-16	432.659	497.552	3235.66	2836.79
MELO3C003721.2	190.251	4.6957	0.54232	8.65854	4.77842e-18	5.82734e-16	8.9106	19.36	301.246	431.489
MELO3C025259.2	251.426	-3.6394	0.42047	-8.65556	4.90501e-18	5.94017e-16	485.133	445.28	41.079	34.2119
MELO3C026740.2	165.263	-7.52766	0.870257	-8.64994	5.15283e-18	6.19725e-16	304.941	353.32	0	2.79281
MELO3C022356.2	456.282	3.51929	0.407103	8.64471	5.39399e-18	6.44286e-16	54.4537	91.96	764.07	914.644
MELO3C007601.2	5911.82	-3.93619	0.457242	-8.60856	7.39866e-18	8.77723e-16	7370.06	14824.9	985.897	466.399
MELO3C018843.2	151.265	-5.86444	0.682583	-8.59154	8.58108e-18	1.01112e-15	260.388	332.992	9.58511	2.0946
MELO3C002874.2	1005.35	-2.70145	0.315579	-8.56029	1.12587e-17	1.31772e-15	1772.22	1713.36	267.014	268.808
MELO3C010188.2	568.781	2.96452	0.346548	8.55441	1.18474e-17	1.37738e-15	121.778	136.488	1070.79	946.063
MELO3C018579.2	1495.81	-3.38228	0.396079	-8.53942	1.34898e-17	1.55794e-15	1917.76	3542.88	228.673	293.943
MELO3C006228.2	188.845	-4.42889	0.519506	-8.5252	1.52548e-17	1.75019e-15	291.08	431.728	12.3237	20.2478
MELO3C004373.2	520.529	2.99646	0.35196	8.51364	1.6856e-17	1.92125e-15	113.858	118.096	850.336	999.825
MELO3C017100.2	2218.66	2.68028	0.315025	8.50814	1.76744e-17	2.00146e-15	527.706	669.856	4003.84	3673.24
MELO3C003980.2	780.421	-3.09344	0.364477	-8.48733	2.11433e-17	2.36358e-15	1499.95	1296.15	130.084	195.496
MELO3C010813.2	145.63	-5.42543	0.639613	-8.48237	2.20648e-17	2.45087e-15	211.874	358.16	4.1079	8.37842
MELO3C010782.2	169.71	-4.88425	0.575967	-8.48008	2.25031e-17	2.48374e-15	380.186	277.816	5.4772	15.3604
MELO3C016499.2	199.851	-4.11643	0.487947	-8.43622	3.27757e-17	3.59482e-15	353.454	403.656	15.0623	27.2299
MELO3C003098.2	164.454	4.37297	0.518945	8.42665	3.55708e-17	3.87699e-15	14.851	15.488	257.429	370.047
MELO3C002778.2	170.651	-4.07083	0.484966	-8.39406	4.6965e-17	5.0871e-15	298.01	346.544	17.8009	20.2478
MELO3C010838.2	133.706	-5.21013	0.620882	-8.39149	4.80024e-17	5.16737e-15	299	222.64	4.1079	9.07662
MELO3C005458.2	221.774	-3.80842	0.454331	-8.38248	5.18239e-17	5.54453e-15	479.192	348.48	31.4939	27.9281
MELO3C020979.2	270.183	-3.71837	0.444219	-8.37059	5.73311e-17	6.09632e-15	416.818	586.608	45.1869	32.1173
MELO3C021319.2	142.503	-7.22948	0.865112	-8.3567	6.4495e-17	6.81654e-15	242.566	323.312	2.7386	1.3964
MELO3C004693.2	491.924	-12.4174	1.48967	-8.3357	7.70405e-17	8.09343e-15	900.961	1066.74	0	0
MELO3C022704.2	1167.47	-2.85356	0.344115	-8.29247	1.10923e-16	1.15832e-14	1728.66	2374.51	258.798	307.907
MELO3C026227.2	111.879	-5.58038	0.673793	-8.28205	1.21075e-16	1.2568e-14	217.815	220.704	4.1079	4.88741
MELO3C002457.2	17895.6	-2.55198	0.308236	-8.27931	1.23896e-16	1.27848e-14	34801.8	26351.9	5389.57	5038.92
MELO3C023644.2	1152.76	3.00432	0.364687	8.23807	1.75015e-16	1.79534e-14	201.974	308.792	2305.9	1794.38
MELO3C007774.2	607.314	-11.3209	1.37594	-8.22777	1.90738e-16	1.93829e-14	1296	1132.56	0	0.698202
MELO3C018472.2	117.193	-5.87095	0.713602	-8.22721	1.91625e-16	1.93829e-14	220.785	241.032	1.3693	5.58561
MELO3C016513.2	359.8	3.18974	0.387802	8.22516	1.94925e-16	1.95362e-14	82.1756	60.016	647.679	649.327
MELO3C003242.2	461.237	3.09195	0.376584	8.21052	2.2024e-16	2.18226e-14	83.1656	110.352	907.847	743.585
MELO3C014005.2	243.626	-3.46368	0.422858	-8.19112	2.58812e-16	2.54995e-14	424.739	469.48	35.6018	44.6849
MELO3C018667.2	432.511	-3.02334	0.369236	-8.18809	2.65401e-16	2.60018e-14	699.977	841.192	87.6353	101.239
MELO3C011860.2	203.135	-7.85559	0.960583	-8.17794	2.88732e-16	2.81296e-14	196.033	613.712	0	2.79281
MELO3C019955.2	139.227	5.02646	0.614856	8.17501	2.95843e-16	2.86623e-14	3.96027	12.584	249.213	291.15
MELO3C025405.2	366.096	-3.30659	0.405031	-8.1638	3.24642e-16	3.12786e-14	555.428	775.368	58.8799	74.7076
MELO3C010849.2	384.695	-3.41423	0.418914	-8.15018	3.63387e-16	3.48192e-14	844.527	563.376	54.772	76.104
MELO3C018664.2	2482.98	-2.40803	0.295726	-8.14277	3.86328e-16	3.68151e-14	4201.84	4155.63	776.394	798.044
MELO3C024498.2	142.789	-4.50498	0.553314	-8.14181	3.8941e-16	3.69071e-14	233.656	312.664	15.0623	9.77482
MELO3C004536.2	596.423	-2.74922	0.337803	-8.13852	4.00124e-16	3.77176e-14	1037.59	1039.63	147.885	160.586
MELO3C002449.2	221.84	-3.71949	0.458768	-8.10756	5.16454e-16	4.81628e-14	351.474	472.384	36.9711	26.5317
MELO3C018008.2	538.576	-11.1477	1.37651	-8.0985	5.56428e-16	5.13415e-14	1033.63	1119.98	0	0.698202
MELO3C017478.2	264.204	-3.45067	0.427109	-8.07912	6.5234e-16	5.98745e-14	404.937	563.376	43.8176	44.6849
MELO3C005413.2	189.411	-3.63856	0.451156	-8.06497	7.32546e-16	6.68842e-14	354.444	346.544	30.1246	26.5317
MELO3C010668.2	981.135	-2.83118	0.351266	-8.05995	7.63262e-16	6.93256e-14	1869.25	1570.1	284.815	200.384
MELO3C005465.2	537.665	-2.83205	0.353262	-8.01686	1.08481e-15	9.80208e-14	915.812	968.968	147.885	117.996
MELO3C023573.2	177.308	-4.00207	0.50092	-7.98944	1.35557e-15	1.21854e-13	267.318	399.784	23.2781	18.8514
MELO3C024143.2	235.696	-3.93461	0.493601	-7.97123	1.57097e-15	1.40493e-13	318.802	565.312	34.2325	24.4371
MELO3C002312.2	344.008	11.8998	1.4932	7.96932	1.59546e-15	1.41956e-13	0	0	676.435	699.598
MELO3C020653.2	268.805	-4.74818	0.595931	-7.96766	1.61706e-15	1.43147e-13	334.643	703.736	8.21581	28.6263
MELO3C016852.2	740.603	2.96273	0.371923	7.96598	1.63914e-15	1.44369e-13	158.411	178.112	1589.76	1036.13
MELO3C025771.2	194.187	-3.99566	0.501943	-7.96038	1.71509e-15	1.50299e-13	272.268	458.832	21.9088	23.7389
MELO3C009252.2	363	3.00588	0.377913	7.9539	1.80728e-15	1.57586e-13	87.1259	73.568	688.758	602.548
MELO3C005636.2	102.912	-5.64055	0.709738	-7.94738	1.90499e-15	1.64461e-13	190.093	213.928	2.7386	4.88741
MELO3C018872.2	434.852	2.84537	0.358154	7.94455	1.94891e-15	1.67424e-13	103.957	108.416	807.888	719.148
MELO3C021449.2	371.128	-3.19211	0.404288	-7.89565	2.88817e-15	2.46896e-13	547.507	789.888	80.7888	66.3291
MELO3C018819.2	162.462	3.95912	0.501623	7.89263	2.95877e-15	2.51697e-13	23.7616	15.488	334.109	276.488
MELO3C021416.2	351.44	-4.03895	0.512284	-7.8842	3.1655e-15	2.67977e-13	378.206	946.704	42.4483	38.4011
MELO3C003730.2	1501.83	3.25091	0.412555	7.87992	3.27579e-15	2.75774e-13	391.076	180.048	2787.9	2648.28
MELO3C017497.2	110.939	-5.32413	0.675702	-7.87941	3.28924e-15	2.75774e-13	188.113	243.936	8.21581	3.49101
MELO3C024344.2	1112.36	3.0189	0.383487	7.87225	3.48333e-15	2.90649e-13	238.606	249.744	2530.47	1430.61
MELO3C016569.2	153.895	-6.10087	0.77646	-7.85729	3.92548e-15	3.24438e-13	144.55	462.704	2.7386	5.58561
MELO3C015118.2	300.516	-4.21514	0.536569	-7.85574	3.97411e-15	3.26908e-13	314.841	825.704	31.4939	30.0227
MELO3C024466.2	173.863	-4.21177	0.536453	-7.85113	4.12299e-15	3.37563e-13	316.821	344.608	9.58511	24.4371
MELO3C009127.2	181.524	-4.11855	0.525001	-7.84485	4.33476e-15	3.53242e-13	290.09	397.848	12.3237	25.8335
MELO3C018237.2	108.608	5.16463	0.658799	7.83947	4.52454e-15	3.66993e-13	7.92054	3.872	235.52	187.118
MELO3C019611.2	128.695	-4.61027	0.588683	-7.83151	4.82056e-15	3.89193e-13	205.934	289.432	6.84651	12.5676
MELO3C015337.2	103.569	4.97835	0.636135	7.82593	5.0391e-15	4.04963e-13	6.93047	5.808	208.134	193.402
MELO3C002314.2	133.16	4.71497	0.60288	7.82074	5.25138e-15	4.20086e-13	10.8907	8.712	183.486	329.551
MELO3C021455.2	1789.94	2.58366	0.33039	7.82004	5.28073e-15	4.20505e-13	527.706	495.616	3565.66	2570.78
MELO3C006964.2	234.084	-3.24949	0.415694	-7.81702	5.40898e-15	4.2876e-13	441.57	405.592	45.1869	43.9867
MELO3C005564.2	393.025	2.9222	0.37447	7.80356	6.01834e-15	4.72765e-13	102.967	80.344	666.85	721.94
MELO3C004244.2	491.826	-11.0195	1.41337	-7.79666	6.35664e-15	4.97101e-13	1373.22	593.384	0	0.698202
MELO3C003603.2	143.601	-4.06512	0.522166	-7.7851	6.96568e-15	5.42297e-13	238.606	303.952	13.693	18.1532
MELO3C003015.2	147.872	-7.78208	1.00019	-7.7806	7.21813e-15	5.59453e-13	211.874	377.52	0	2.0946
MELO3C022802.2	106.18	-4.77293	0.614467	-7.76759	7.99913e-15	6.17243e-13	219.795	189.728	8.21581	6.98202
MELO3C019884.2	241.509	-3.29529	0.424713	-7.75885	8.57002e-15	6.58381e-13	383.156	493.68	43.8176	45.3831
MELO3C021534.2	240.902	3.27919	0.422734	7.75711	8.68847e-15	6.64553e-13	46.5331	43.56	384.774	488.741
MELO3C009872.2	2544.16	-2.56988	0.331587	-7.75024	9.17181e-15	6.98459e-13	3603.84	5105.23	779.132	688.427
MELO3C009581.2	429.879	2.94097	0.379795	7.74359	9.66517e-15	7.3283e-13	116.828	81.312	776.394	744.981
MELO3C025758.2	3043.98	2.90549	0.375391	7.73989	9.95026e-15	7.5118e-13	863.338	570.152	6565.8	4176.64
MELO3C026103.2	130.81	-4.7726	0.619417	-7.70499	1.30854e-14	9.83608e-13	257.417	245.872	15.0623	4.88741
MELO3C008269.2	468.157	-3.11502	0.404428	-7.70228	1.33661e-14	1.00039e-12	679.186	1000.91	79.4195	113.109
MELO3C010132.2	2606.39	-10.2936	1.33842	-7.69087	1.46137e-14	1.0891e-12	3778.1	6638.55	8.21581	0.698202
MELO3C007221.2	434.023	-2.74315	0.356838	-7.68738	1.50181e-14	1.11447e-12	783.143	726.968	117.76	108.221
MELO3C025580.2	333.162	-3.16982	0.412644	-7.68174	1.56946e-14	1.15973e-12	490.083	708.576	73.9423	60.0453
MELO3C015430.2	135.571	-7.60411	0.991351	-7.67045	1.71398e-14	1.26119e-12	189.103	350.416	1.3693	1.3964
MELO3C013989.2	103.345	-5.33977	0.696506	-7.66651	1.76733e-14	1.29498e-12	202.964	199.408	8.21581	2.79281
MELO3C017651.2	155.387	-4.14088	0.541593	-7.64574	2.0775e-14	1.51588e-12	308.901	280.72	9.58511	22.3424
MELO3C008413.2	115.124	-4.72932	0.619327	-7.63621	2.23704e-14	1.62549e-12	184.152	260.392	5.4772	10.473
MELO3C009469.2	102.291	-4.78165	0.626634	-7.6307	2.33483e-14	1.68951e-12	190.093	205.216	5.4772	8.37842
MELO3C024348.2	157.35	-3.62916	0.475816	-7.62724	2.39827e-14	1.72401e-12	288.109	294.272	23.2781	23.7389
MELO3C026590.2	2552.78	-2.26602	0.297723	-7.61118	2.71599e-14	1.94116e-12	4056.3	4397.63	855.813	901.378
MELO3C023027.2	398.131	-3.86575	0.508045	-7.60907	2.76067e-14	1.96503e-12	600.971	891.528	26.0167	74.0094
MELO3C022338.2	175.517	-4.38188	0.57626	-7.604	2.87119e-14	2.0354e-12	205.934	463.672	17.8009	14.6622
MELO3C015151.2	668.895	2.81828	0.371183	7.59269	3.13322e-14	2.20698e-12	149.5	182.952	954.403	1388.72
MELO3C015618.2	172.697	-4.48378	0.591072	-7.58585	3.30326e-14	2.31347e-12	199.003	462.704	12.3237	16.7568
MELO3C004434.2	491.449	3.21516	0.425421	7.5576	4.10579e-14	2.85262e-12	94.0564	96.8	1158.43	616.512
MELO3C014238.2	241.963	-11.3938	1.5102	-7.54457	4.53766e-14	3.14017e-12	384.146	583.704	0	0
MELO3C006152.2	188.736	-3.83457	0.50859	-7.53961	4.71376e-14	3.24914e-12	313.851	390.104	34.2325	16.7568
MELO3C009182.2	168.507	-8.5354	1.13375	-7.52848	5.13348e-14	3.5107e-12	385.136	287.496	0	1.3964
MELO3C015949.2	336.981	-3.00713	0.399411	-7.52893	5.11588e-14	3.5107e-12	567.308	630.168	89.0046	61.4417
MELO3C007321.2	103.656	-6.86447	0.912135	-7.52572	5.24323e-14	3.57174e-12	193.063	218.768	0	2.79281
MELO3C006455.2	138.634	3.79977	0.505375	7.51872	5.53144e-14	3.75342e-12	16.8311	20.328	246.474	270.902
MELO3C015963.2	429.501	-3.29407	0.438686	-7.50895	5.96047e-14	4.02886e-12	730.669	830.544	50.6641	106.127
MELO3C018681.2	343.893	-2.98382	0.397658	-7.5035	6.2137e-14	4.18381e-12	509.885	711.48	75.3116	78.8968
MELO3C011196.2	495.081	2.80953	0.374683	7.49842	6.45902e-14	4.32966e-12	146.53	100.672	907.847	825.274
MELO3C014315.2	997.895	2.43409	0.324633	7.498	6.47996e-14	4.32966e-12	343.553	279.752	1685.61	1682.67
MELO3C026581.2	332.467	2.88712	0.385587	7.4876	7.01427e-14	4.66877e-12	69.3047	89.056	568.26	603.246
MELO3C004597.2	292.355	-3.28914	0.439559	-7.48282	7.2743e-14	4.82344e-12	526.716	532.4	71.2037	39.0993
MELO3C024317.2	333.029	2.87988	0.385066	7.47893	7.49314e-14	4.94973e-12	72.2749	87.12	542.243	630.476
MELO3C014239.2	175.03	-4.01598	0.538555	-7.45695	8.85455e-14	5.80505e-12	222.765	436.568	20.5395	20.2478
MELO3C026270.2	170.006	-3.49422	0.469524	-7.44206	9.91288e-14	6.47456e-12	303.951	321.376	23.2781	31.4191
MELO3C021941.2	102.678	-6.85348	0.921216	-7.4396	1.0099e-13	6.5715e-12	234.646	173.272	0	2.79281
MELO3C010425.2	97.505	-5.33515	0.717465	-7.43611	1.03693e-13	6.72232e-12	186.133	195.536	1.3693	6.98202
MELO3C013889.2	265.185	-2.9521	0.397423	-7.42811	1.10162e-13	7.11522e-12	484.143	454.96	62.9879	58.6489
MELO3C021998.2	169.723	-5.12582	0.690575	-7.42254	1.14897e-13	7.39369e-12	160.391	500.456	5.4772	12.5676
MELO3C015184.2	2414.37	-3.03989	0.409915	-7.41589	1.20809e-13	7.74554e-12	5109.74	3503.19	350.541	694.012
MELO3C014656.2	704.724	-3.44113	0.465054	-7.39942	1.36776e-13	8.73716e-12	889.08	1694	79.4195	156.397
MELO3C019553.2	92.9338	-5.26583	0.712119	-7.39459	1.41843e-13	9.02773e-12	218.805	143.264	5.4772	4.18921
MELO3C018450.2	163.06	-3.49092	0.472371	-7.39021	1.46602e-13	9.29668e-12	310.881	287.496	30.1246	23.7389
MELO3C006379.2	143.912	-4.52634	0.613716	-7.3753	1.63974e-13	1.03606e-11	290.09	263.296	4.1079	18.1532
MELO3C010644.2	1357.71	2.37909	0.323063	7.36418	1.78235e-13	1.12211e-11	448.5	426.888	2555.12	2000.35
MELO3C014554.2	838.46	2.40412	0.326522	7.36281	1.80072e-13	1.1296e-11	279.199	253.616	1502.12	1318.9
MELO3C022763.2	236.395	-3.07181	0.418306	-7.34346	2.08143e-13	1.301e-11	461.371	383.328	53.4027	47.4777
MELO3C021253.2	370.88	2.794	0.380683	7.33944	2.14484e-13	1.33585e-11	99.9968	87.12	572.368	724.035
MELO3C002319.2	452.228	-2.56731	0.350208	-7.33082	2.28751e-13	1.41964e-11	772.252	775.368	132.822	128.469
MELO3C016836.2	200.079	-3.15958	0.431398	-7.32405	2.40603e-13	1.4879e-11	358.404	361.064	42.4483	38.4011
MELO3C004914.2	128.232	-6.98731	0.95423	-7.32246	2.43473e-13	1.50033e-11	126.729	381.392	4.1079	0.698202
MELO3C019239.2	272.862	-10.1672	1.38867	-7.32153	2.45164e-13	1.50543e-11	512.855	577.896	0	0.698202
MELO3C018749.2	242.719	-3.20575	0.43912	-7.30039	2.86944e-13	1.75579e-11	448.5	428.824	35.6018	57.9507
MELO3C012079.2	713.883	-2.69481	0.369302	-7.29705	2.94142e-13	1.79354e-11	1371.24	1100.62	228.673	155.001
MELO3C023632.2	90.7992	-6.1159	0.838493	-7.29393	3.01049e-13	1.82927e-11	168.311	190.696	0	4.18921
MELO3C008314.2	184.194	10.998	1.50826	7.29183	3.05768e-13	1.85149e-11	0	0	379.296	357.479
MELO3C014723.2	1372.67	-2.24446	0.307982	-7.28764	3.1543e-13	1.90338e-11	2160.33	2373.54	479.255	477.57
MELO3C012701.2	1890.86	-3.36428	0.462587	-7.27275	3.5224e-13	2.11817e-11	2533.58	4362.78	197.179	469.89
MELO3C005748.2	1458.04	-2.33778	0.321926	-7.26186	3.8179e-13	2.28798e-11	2144.49	2724.92	462.824	499.912
MELO3C003990.2	10396.1	2.56118	0.354503	7.22471	5.02172e-13	2.98886e-11	2586.06	3439.31	13786.1	21772.7
MELO3C002343.2	789.831	-2.35035	0.325405	-7.22284	5.09137e-13	3.01098e-11	1357.38	1284.54	245.105	272.299
MELO3C016497.2	111.683	-5.12017	0.708891	-7.22278	5.09341e-13	3.01098e-11	173.262	262.328	1.3693	9.77482
MELO3C020617.2	148.266	3.63971	0.504271	7.21775	5.28531e-13	3.11387e-11	25.7417	18.392	239.628	309.303
MELO3C014294.2	244.62	3.72722	0.518033	7.19495	6.24845e-13	3.6566e-11	48.5133	20.328	358.757	550.881
MELO3C019540.2	80.1673	-5.39017	0.749789	-7.18891	6.53108e-13	3.80922e-11	148.51	164.56	4.1079	3.49101
MELO3C003066.2	117.936	-4.21508	0.586894	-7.18201	6.86925e-13	3.9931e-11	174.252	273.944	9.58511	13.964
MELO3C009405.2	104.081	4.42301	0.617686	7.16061	8.03187e-13	4.65341e-11	8.9106	9.68	153.362	244.371
MELO3C020146.2	83.2355	-5.57289	0.77948	-7.1495	8.70947e-13	5.02929e-11	179.202	146.168	5.4772	2.0946
MELO3C003760.2	113.952	-3.95305	0.553464	-7.14238	9.17284e-13	5.27938e-11	215.835	212.96	10.9544	16.0586
MELO3C011474.2	265.709	-4.3832	0.614674	-7.13094	9.96829e-13	5.71832e-11	454.441	557.568	42.4483	8.37842
MELO3C023962.2	1163.92	-2.21545	0.310929	-7.12525	1.03891e-12	5.9402e-11	1870.24	1960.2	425.853	399.371
MELO3C022318.2	209.03	-3.05053	0.428509	-7.11893	1.08765e-12	6.19855e-11	342.563	403.656	43.8176	46.0813
MELO3C022377.2	154.478	-10.7463	1.51438	-7.0962	1.28236e-12	7.28439e-11	318.802	299.112	0	0
MELO3C026210.2	785.52	2.32002	0.327107	7.09253	1.31685e-12	7.45601e-11	245.537	278.784	1259.76	1358
MELO3C026509.2	135.884	-3.71504	0.52447	-7.08342	1.40637e-12	7.93711e-11	253.457	252.648	13.693	23.7389
MELO3C019537.2	514.472	-2.57702	0.363846	-7.08273	1.41347e-12	7.95145e-11	954.425	809.248	127.345	166.87
MELO3C008806.2	1009.31	2.55579	0.361146	7.07689	1.47427e-12	8.26682e-11	298.01	288.464	2103.25	1347.53
MELO3C025298.2	286.918	-2.74448	0.388453	-7.06514	1.60456e-12	8.96857e-11	520.775	478.192	71.2037	77.5004
MELO3C017356.2	1002.05	-2.21411	0.313505	-7.06243	1.63611e-12	9.11572e-11	1629.65	1667.86	356.018	354.686
MELO3C010951.2	89.2788	-4.81936	0.683234	-7.05375	1.74164e-12	9.67276e-11	133.659	211.024	6.84651	5.58561
MELO3C011146.2	876.622	-2.71067	0.384403	-7.05162	1.76851e-12	9.7908e-11	1123.73	1918.58	217.719	246.465
MELO3C013851.2	407.627	-2.77177	0.393168	-7.04983	1.79138e-12	9.85486e-11	769.282	651.464	125.976	83.7842
MELO3C026685.2	342.902	-2.73239	0.387578	-7.04992	1.79022e-12	9.85486e-11	516.815	675.664	86.266	92.8608
MELO3C006689.2	102.95	-4.19109	0.59557	-7.03711	1.96264e-12	1.07631e-10	171.282	219.736	8.21581	12.5676
MELO3C007834.2	1982.72	2.31149	0.328611	7.03412	2.00518e-12	1.09618e-10	668.295	661.144	3847.74	2753.71
MELO3C010846.2	585.414	-2.73674	0.390441	-7.00935	2.3942e-12	1.3007e-10	777.203	1258.4	164.316	141.735
MELO3C025111.2	178.667	3.35618	0.478814	7.00936	2.39407e-12	1.3007e-10	24.7517	38.72	364.234	286.961
MELO3C020536.2	167.276	-3.26224	0.46576	-7.00412	2.48535e-12	1.34602e-10	269.298	336.864	30.1246	32.8155
MELO3C005796.2	83.3336	-5.38464	0.768935	-7.00273	2.51016e-12	1.35525e-10	137.619	188.76	1.3693	5.58561
MELO3C014644.2	567.567	-2.48881	0.355639	-6.99813	2.59405e-12	1.39622e-10	998.978	929.28	146.515	195.496
MELO3C021982.2	398.227	-2.54416	0.363683	-6.99555	2.64218e-12	1.41775e-10	731.66	628.232	115.021	117.996
MELO3C004059.2	152.038	-10.7233	1.53769	-6.97359	3.08946e-12	1.64762e-10	401.967	206.184	0	0
MELO3C002508.2	760.807	2.64374	0.379618	6.96421	3.30248e-12	1.75585e-10	155.441	264.264	1321.38	1302.15
MELO3C003455.2	286.572	3.38651	0.486364	6.96291	3.33325e-12	1.76147e-10	49.5034	50.336	713.406	333.042
MELO3C021406.2	740.049	2.66447	0.382644	6.96332	3.32354e-12	1.76147e-10	167.321	236.192	1029.71	1526.97
MELO3C007673.2	2315.26	-2.29531	0.32967	-6.96243	3.34445e-12	1.76205e-10	3184.06	4509.91	759.962	807.121
MELO3C015962.2	93.8479	-5.99893	0.861824	-6.96073	3.38503e-12	1.77806e-10	103.957	265.232	4.1079	2.0946
MELO3C009534.2	331.346	2.60711	0.374696	6.95793	3.45314e-12	1.80839e-10	87.1259	99.7041	575.106	563.449
MELO3C026623.2	588.187	-2.4981	0.359155	-6.9555	3.51308e-12	1.83427e-10	1125.71	874.104	158.839	194.1
MELO3C004435.2	1433.48	2.27421	0.327159	6.95141	3.61649e-12	1.88263e-10	496.024	485.936	2716.69	2035.26
MELO3C020791.2	159.74	-10.7948	1.55517	-6.94123	3.88712e-12	2.01638e-10	177.222	461.736	0	0
MELO3C020626.2	829.609	-2.82114	0.406733	-6.9361	4.03064e-12	2.07959e-10	1066.3	1842.1	167.055	242.974
MELO3C009122.2	84.3689	-4.60016	0.663394	-6.93428	4.08308e-12	2.10044e-10	146.53	177.144	8.21581	5.58561
MELO3C011046.2	239.279	-2.85761	0.412439	-6.92857	4.25122e-12	2.1805e-10	451.471	390.104	53.4027	62.1399
MELO3C010817.2	1949.24	2.56464	0.370564	6.9209	4.48773e-12	2.29506e-10	619.782	507.232	4196.91	2473.03
MELO3C010244.2	221.273	2.86802	0.415113	6.90902	4.88025e-12	2.4885e-10	49.5034	57.112	388.882	389.596
MELO3C016541.2	616.941	2.82952	0.410511	6.89269	5.47463e-12	2.78344e-10	107.917	196.504	936.602	1226.74
MELO3C002925.2	106.675	-4.69284	0.683334	-6.86757	6.53064e-12	3.3011e-10	161.381	250.712	2.7386	11.8694
MELO3C006904.2	342.586	2.6822	0.392677	6.83055	8.45883e-12	4.24684e-10	88.116	96.8	499.795	685.634
MELO3C018801.2	80.8054	4.4956	0.659378	6.81794	9.23534e-12	4.61476e-10	6.93047	6.776	165.685	143.83
MELO3C023606.2	10083.5	-2.34131	0.343835	-6.80941	9.79999e-12	4.88292e-10	14691.6	18993.1	3998.36	2651.07
MELO3C018597.2	134.049	-10.5418	1.54905	-6.80537	1.00792e-11	5.00771e-10	170.292	365.904	0	0
MELO3C009966.2	782.018	-2.38412	0.351228	-6.78797	1.13721e-11	5.63404e-10	1092.04	1533.31	246.474	256.24
MELO3C014519.2	1849.56	2.28507	0.336674	6.7872	1.1433e-11	5.64645e-10	687.107	572.088	3575.25	2563.8
MELO3C015313.2	82.6118	-6.88456	1.0144	-6.78684	1.14619e-11	5.64645e-10	196.033	131.648	1.3693	1.3964
MELO3C014652.2	76.2717	-5.0615	0.746076	-6.78417	1.16757e-11	5.73557e-10	139.599	155.848	6.84651	2.79281
MELO3C012073.2	244.667	2.8779	0.424393	6.78122	1.19169e-11	5.83762e-10	48.5133	68.728	395.728	465.7
MELO3C007425.2	80.9356	-6.52014	0.962307	-6.77553	1.23954e-11	6.03807e-10	198.013	122.936	0	2.79281
MELO3C023714.2	138.517	3.30622	0.488428	6.7691	1.29589e-11	6.29497e-10	22.7715	28.072	256.059	247.163
MELO3C002853.2	727.074	-2.27755	0.336845	-6.76141	1.36652e-11	6.60155e-10	1251.44	1160.63	221.827	274.393
MELO3C010474.2	631.967	-2.2642	0.3349	-6.76081	1.37223e-11	6.60155e-10	997.988	1093.84	228.673	207.366
MELO3C021366.2	1309.29	-2.32967	0.344562	-6.76126	1.36792e-11	6.60155e-10	1794.99	2573.91	402.575	465.7
MELO3C025677.2	160.068	3.17941	0.470284	6.76061	1.37414e-11	6.60155e-10	28.7119	34.848	317.678	259.033
MELO3C016287.2	620.594	-2.3643	0.349844	-6.75816	1.39753e-11	6.69549e-10	1166.3	911.856	213.611	190.609
MELO3C009203.2	3516.27	-2.13436	0.316157	-6.75093	1.46896e-11	7.01839e-10	5636.45	5817.68	1498.02	1112.93
MELO3C012471.2	252.42	4.68141	0.694057	6.74499	1.53039e-11	7.29195e-10	4.95034	32.912	286.184	685.634
MELO3C017220.2	1787.92	-2.94598	0.437374	-6.73562	1.63234e-11	7.75653e-10	1847.47	4482.81	406.682	414.732
MELO3C022716.2	75.506	-6.41632	0.953075	-6.73224	1.67076e-11	7.88693e-10	135.639	163.592	0	2.79281
MELO3C025950.2	95.1552	4.4548	0.662967	6.7195	1.82355e-11	8.57167e-10	3.96027	12.584	195.81	168.267
MELO3C016551.2	96.5404	-3.93295	0.585383	-6.7186	1.8348e-11	8.57831e-10	200.984	161.656	10.9544	12.5676
MELO3C018584.2	92.3973	3.94676	0.587409	6.71893	1.83069e-11	8.57831e-10	10.8907	11.616	172.532	174.55
MELO3C024446.2	594.817	2.56223	0.381492	6.71635	1.86331e-11	8.68829e-10	206.924	137.456	1147.47	887.414
MELO3C002047.2	1313.35	-2.25113	0.335295	-6.71388	1.89522e-11	8.79011e-10	2366.26	1973.75	521.704	391.691
MELO3C012453.2	86.0037	-4.30698	0.641481	-6.71412	1.89208e-11	8.79011e-10	155.441	171.336	10.9544	6.28381
MELO3C005252.2	998.292	2.26607	0.337751	6.7093	1.95566e-11	9.04635e-10	382.166	304.92	1829.39	1476.7
MELO3C005806.2	112.871	-3.57754	0.533304	-6.70825	1.96968e-11	9.08712e-10	217.815	198.44	19.1702	16.0586
MELO3C007576.2	120.543	-4.17824	0.623893	-6.69705	2.12673e-11	9.78577e-10	234.646	220.704	20.5395	6.28381
MELO3C019906.2	107.35	3.9908	0.596793	6.68708	2.27666e-11	1.04481e-09	7.92054	17.424	221.827	182.231
MELO3C021544.2	78.8956	-4.6333	0.693928	-6.67691	2.44027e-11	1.11695e-09	181.182	121.968	6.84651	5.58561
MELO3C023484.2	89.439	-5.53989	0.831061	-6.66605	2.62781e-11	1.19964e-09	146.53	202.312	8.21581	0.698202
MELO3C010763.2	712.102	2.35638	0.353716	6.66178	2.7053e-11	1.23179e-09	235.636	229.416	1391.21	992.144
MELO3C006909.2	112.606	-3.58817	0.539664	-6.64889	2.95305e-11	1.33762e-09	214.845	200.376	20.5395	14.6622
MELO3C008666.2	104.047	-10.1762	1.53275	-6.63917	3.15459e-11	1.42152e-09	214.845	201.344	0	0
MELO3C016263.2	96.4647	-7.73609	1.16516	-6.63949	3.14779e-11	1.42152e-09	181.182	203.28	0	1.3964
MELO3C011987.2	209.237	-3.39682	0.511691	-6.63842	3.17064e-11	1.42507e-09	424.739	337.832	52.0334	22.3424
MELO3C009791.2	355.388	2.49859	0.376756	6.63186	3.31479e-11	1.48603e-09	118.808	94.864	635.356	572.525
MELO3C011238.2	97.1034	-4.41298	0.66546	-6.63147	3.32354e-11	1.48613e-09	132.669	239.096	5.4772	11.1712
MELO3C011912.2	1301	2.14511	0.323754	6.62573	3.45527e-11	1.54108e-09	539.587	420.112	2049.84	2194.45
MELO3C006476.2	1480.19	-2.16396	0.326713	-6.62342	3.50975e-11	1.56139e-09	2769.22	2071.52	534.027	545.994
MELO3C002809.2	88.3586	-4.04578	0.611304	-6.61827	3.6342e-11	1.61264e-09	147.52	185.856	9.58511	10.473
MELO3C005652.2	159.188	-4.71068	0.712196	-6.6143	3.73314e-11	1.65234e-09	237.616	377.52	1.3693	20.2478
MELO3C006564.2	1034.01	-2.46393	0.372959	-6.60642	3.93723e-11	1.73826e-09	1308.87	2192.52	317.678	316.984
MELO3C015249.2	1229.4	2.35589	0.356727	6.60419	3.9971e-11	1.76024e-09	309.891	493.68	2069.01	2045.03
MELO3C006198.2	118.311	-3.46252	0.525177	-6.59305	4.30876e-11	1.88795e-09	209.894	224.576	16.4316	22.3424
MELO3C025143.2	212.465	-3.36268	0.510948	-6.58125	4.665e-11	2.03892e-09	275.239	500.456	27.386	46.7795
MELO3C009344.2	707.009	-2.26448	0.344215	-6.57867	4.74679e-11	2.05919e-09	1043.53	1298.09	223.196	263.222
MELO3C021465.2	1556.59	-2.06158	0.313361	-6.57895	4.73797e-11	2.05919e-09	2270.22	2752.99	592.907	610.228
MELO3C007494.2	117.159	-3.60101	0.547931	-6.57202	4.96374e-11	2.14796e-09	174.252	258.456	19.1702	16.7568
MELO3C004555.2	113.475	3.70513	0.563806	6.57165	4.97607e-11	2.14796e-09	12.8709	19.36	249.213	172.456
MELO3C005746.2	608.845	-2.25066	0.342672	-6.56798	5.1004e-11	2.1962e-09	905.911	1106.42	214.98	208.064
MELO3C015638.2	766.59	-2.46967	0.376324	-6.56261	5.2873e-11	2.27106e-09	1044.52	1551.7	269.752	200.384
MELO3C011037.2	717.469	-2.37583	0.362405	-6.55574	5.53649e-11	2.37226e-09	1106.89	1300.99	187.594	274.393
MELO3C015021.2	66.9427	-6.11599	0.93384	-6.54929	5.781e-11	2.47095e-09	145.54	118.096	2.7386	1.3964
MELO3C012874.2	218.579	-2.78324	0.425828	-6.53606	6.31614e-11	2.69308e-09	377.216	385.264	64.3572	47.4777
MELO3C015238.2	550.266	3.17754	0.486751	6.52805	6.66303e-11	2.83406e-09	87.1259	131.648	1406.27	576.016
MELO3C018689.2	760.443	2.156	0.330862	6.51631	7.20563e-11	3.0574e-09	302.961	254.584	1198.14	1286.09
MELO3C003428.2	138.472	-4.32134	0.66443	-6.50383	7.82997e-11	3.29823e-09	362.365	166.496	5.4772	19.5496
MELO3C015939.2	1249.95	-2.02008	0.310583	-6.50414	7.81365e-11	3.29823e-09	1895.98	2115.08	488.841	499.912
MELO3C001938.2	6385.03	1.94487	0.299519	6.49331	8.39718e-11	3.52864e-09	2395.96	2870.12	9682.33	10591.7
MELO3C015079.2	397.336	-2.49692	0.38481	-6.4887	8.65825e-11	3.62299e-09	594.04	755.04	136.93	103.334
MELO3C018470.2	997.569	-2.7236	0.419751	-6.48861	8.66326e-11	3.62299e-09	1142.54	2322.23	294.4	231.105
MELO3C027337.2	88.9084	-4.57439	0.705045	-6.48808	8.69365e-11	3.627e-09	205.934	136.488	2.7386	10.473
MELO3C017493.2	89.278	6.50162	1.00288	6.48293	8.99589e-11	3.74414e-09	1.98013	1.936	75.3116	277.884
MELO3C000210.2	150.308	-3.40009	0.525368	-6.47184	9.68195e-11	4.02008e-09	251.477	299.112	16.4316	34.2119
MELO3C026279.2	639.537	2.3968	0.371419	6.4531	1.09588e-10	4.53944e-09	243.556	164.56	1185.81	964.216
MELO3C025599.2	405.08	-2.4523	0.380109	-6.45157	1.10698e-10	4.57457e-09	796.014	574.024	124.606	125.676
MELO3C009567.2	1304.55	-2.1007	0.325651	-6.45077	1.1128e-10	4.58775e-09	2128.64	2101.53	561.413	426.601
MELO3C021616.2	392.94	2.5123	0.389501	6.45006	1.11808e-10	4.59333e-09	126.729	107.448	784.61	552.976
MELO3C025219.2	1627.2	-9.19663	1.42586	-6.44987	1.11943e-10	4.59333e-09	2949.41	3547.72	10.9544	0.698202
MELO3C007058.2	105.752	-4.18938	0.64968	-6.44838	1.13054e-10	4.62805e-09	150.49	251.68	5.4772	15.3604
MELO3C012440.2	100.928	-4.06362	0.630652	-6.44352	1.16732e-10	4.75627e-09	208.904	173.272	5.4772	16.0586
MELO3C020942.2	126.616	3.54233	0.549809	6.44283	1.17266e-10	4.76691e-09	12.8709	27.104	242.366	224.123
MELO3C015436.2	606.757	2.47273	0.383863	6.4417	1.18139e-10	4.79122e-09	190.093	180.048	1270.71	786.175
MELO3C005592.2	73.4007	5.19681	0.806802	6.44125	1.18493e-10	4.79442e-09	0.990067	6.776	127.345	158.492
MELO3C025166.2	89.4665	-9.95829	1.54612	-6.44082	1.18827e-10	4.79683e-09	203.954	153.912	0	0
MELO3C006256.2	293.328	-2.86166	0.444444	-6.43874	1.20468e-10	4.85183e-09	537.606	495.616	47.9255	92.1626
MELO3C012034.2	107.24	-3.5829	0.556533	-6.43789	1.21143e-10	4.86777e-09	183.162	211.992	20.5395	13.2658
MELO3C004110.2	3711.07	1.88941	0.294054	6.4254	1.31527e-10	5.27288e-09	1530.64	1624.3	6100.24	5589.1
MELO3C004349.2	1061.89	2.1322	0.332408	6.41441	1.41369e-10	5.65443e-09	444.54	344.608	1611.67	1846.74
MELO3C019588.2	168.139	-2.993	0.466769	-6.41216	1.43476e-10	5.72559e-09	313.851	284.592	30.1246	43.9867
MELO3C010341.2	86.2811	-9.90613	1.54686	-6.40402	1.51334e-10	6.02539e-09	153.46	191.664	0	0
MELO3C001937.2	176.36	3.28022	0.512366	6.4021	1.53257e-10	6.08806e-09	37.6225	28.072	413.529	226.217
MELO3C012960.2	293.758	2.62557	0.410608	6.39434	1.61241e-10	6.39063e-09	99.0067	64.856	520.334	490.836
MELO3C007744.2	294.162	-2.49579	0.390882	-6.38503	1.71364e-10	6.77644e-09	531.666	468.512	79.4195	97.05
MELO3C010624.2	288.667	-2.88501	0.452332	-6.37808	1.79318e-10	7.07496e-09	452.461	566.28	46.5562	89.3698
MELO3C017263.2	128.033	-3.24579	0.510099	-6.36305	1.97785e-10	7.7684e-09	261.378	202.312	21.9088	26.5317
MELO3C012052.2	1076.39	2.13162	0.335205	6.35916	2.02857e-10	7.94972e-09	380.186	420.112	1502.12	2003.14
MELO3C003745.2	100.159	-7.80612	1.22906	-6.35129	2.13519e-10	8.34878e-09	105.937	293.304	0	1.3964
MELO3C004861.2	144.715	-3.19004	0.502666	-6.34625	2.20631e-10	8.60757e-09	221.775	299.112	34.2325	23.7389
MELO3C026947.2	86.5323	-5.0007	0.78814	-6.34493	2.22524e-10	8.66206e-09	182.172	154.88	0	9.07662
MELO3C008152.2	124.792	3.26341	0.514443	6.34358	2.2449e-10	8.71911e-09	23.7616	23.232	260.167	192.005
MELO3C009548.2	136.605	-3.08466	0.486391	-6.34192	2.26917e-10	8.79378e-09	224.745	264.264	27.386	30.0227
MELO3C014080.2	74.1657	-4.6431	0.732519	-6.33855	2.31939e-10	8.9685e-09	101.977	182.952	6.84651	4.88741
MELO3C004103.2	81.2216	-4.21069	0.664715	-6.33458	2.37984e-10	9.18188e-09	180.192	128.744	5.4772	10.473
MELO3C015418.2	71.052	-6.7367	1.06389	-6.33216	2.41752e-10	9.2879e-09	105.937	176.176	0	2.0946
MELO3C026604.2	1624.96	-2.17568	0.343593	-6.33213	2.41798e-10	9.2879e-09	3060.3	2260.28	670.958	508.291
MELO3C010300.2	2016.84	2.27052	0.358949	6.32545	2.52498e-10	9.67759e-09	851.458	533.368	3702.59	2979.92
MELO3C008433.2	154.332	2.9752	0.470948	6.31748	2.65855e-10	1.01672e-08	38.6126	30.976	299.877	247.862
MELO3C003491.2	263.277	2.74826	0.435294	6.31358	2.72655e-10	1.03817e-08	75.2451	60.984	557.306	359.574
MELO3C015407.2	6671.92	2.05238	0.325141	6.31228	2.74958e-10	1.04466e-08	2830.6	2353.21	12489.4	9014.48
MELO3C014466.2	64.1958	-4.95313	0.785314	-6.30719	2.84139e-10	1.0772e-08	103.957	145.2	2.7386	4.88741
MELO3C023195.2	208.562	-2.68102	0.42552	-6.30057	2.96548e-10	1.1218e-08	322.762	398.816	57.5106	55.1579
MELO3C006042.2	706.044	2.81549	0.44698	6.29891	2.99745e-10	1.13144e-08	113.858	237.16	1510.34	962.82
MELO3C006947.2	496.854	-3.12221	0.496462	-6.28892	3.1969e-10	1.20412e-08	788.093	992.2	153.362	53.7615
MELO3C014698.2	900.231	-2.08179	0.331189	-6.28581	3.26151e-10	1.22317e-08	1388.07	1523.63	383.404	305.812
MELO3C010810.2	391.269	2.74236	0.437117	6.27374	3.5248e-10	1.31625e-08	82.1756	121	861.29	500.611
MELO3C017942.2	1571.53	2.31595	0.369374	6.26993	3.61199e-10	1.34593e-08	645.524	405.592	3004.25	2230.75
MELO3C008682.2	63.5345	-4.69689	0.749176	-6.26941	3.6242e-10	1.3476e-08	110.888	133.584	5.4772	4.18921
MELO3C011340.2	63.0434	-5.26767	0.841355	-6.26094	3.82675e-10	1.41687e-08	90.0961	155.848	2.7386	3.49101
MELO3C010893.2	75.3674	-5.23596	0.836626	-6.25843	3.88884e-10	1.43399e-08	82.1756	211.024	5.4772	2.79281
MELO3C017706.2	495.768	-2.79174	0.446078	-6.2584	3.88942e-10	1.43399e-08	1110.86	620.488	157.47	94.2572
MELO3C024673.2	323.274	-2.88189	0.460553	-6.25746	3.91301e-10	1.43964e-08	760.371	378.488	73.9423	80.2932
MELO3C016068.2	1831.32	-1.92317	0.307833	-6.24747	4.17166e-10	1.53157e-08	2972.18	2823.66	828.427	700.994
MELO3C004104.2	447.703	-2.37246	0.380122	-6.2413	4.33944e-10	1.58982e-08	615.822	884.752	151.992	138.244
MELO3C019517.2	130.088	-3.15285	0.506065	-6.23013	4.66041e-10	1.70384e-08	256.427	211.992	21.9088	30.0227
MELO3C024163.2	350.956	-11.9302	1.91575	-6.22745	4.74095e-10	1.72965e-08	357.414	1046.41	0	0
MELO3C005347.2	72.0221	-4.38721	0.704807	-6.2247	4.82469e-10	1.75653e-08	117.818	157.784	4.1079	8.37842
MELO3C023338.2	2955.22	2.06744	0.332796	6.21235	5.21994e-10	1.89647e-08	1073.23	1204.19	3894.29	5649.15
MELO3C026292.2	733.688	2.02362	0.325845	6.2104	5.28513e-10	1.91616e-08	276.229	302.984	1209.09	1146.45
MELO3C016232.2	666.558	2.25881	0.363766	6.20951	5.31505e-10	1.92301e-08	248.507	211.992	1299.47	906.266
MELO3C016244.2	78.8185	-4.16797	0.671713	-6.20498	5.47038e-10	1.97511e-08	110.888	187.792	8.21581	8.37842
MELO3C015084.2	172.566	-3.56388	0.574561	-6.20278	5.54735e-10	1.99877e-08	200.984	436.568	17.8009	34.9101
MELO3C009597.2	357.646	-2.43346	0.392574	-6.19874	5.69161e-10	2.04652e-08	507.904	699.864	101.328	121.487
MELO3C005794.2	223.864	-3.83631	0.619708	-6.19052	5.99671e-10	2.15178e-08	199.003	638.88	19.1702	38.4011
MELO3C017021.2	875.546	2.01863	0.326364	6.18521	6.20191e-10	2.21106e-08	342.563	350.416	1534.99	1274.22
MELO3C018368.2	490.811	2.47317	0.399869	6.18494	6.21262e-10	2.21106e-08	109.897	189.728	785.979	877.639
MELO3C026828.2	134.213	-3.17359	0.51308	-6.18536	6.1961e-10	2.21106e-08	269.298	214.896	20.5395	32.1173
MELO3C018003.2	75.8634	-9.72058	1.57183	-6.18426	6.2394e-10	2.21607e-08	107.917	195.536	0	0
MELO3C020263.2	74.9881	-3.95203	0.639218	-6.1826	6.30538e-10	2.23495e-08	142.57	139.392	8.21581	9.77482
MELO3C018051.2	144.242	-3.21002	0.519303	-6.1814	6.35362e-10	2.24748e-08	207.914	313.632	21.9088	33.5137
MELO3C018565.2	150.072	-3.14557	0.509263	-6.1767	6.54541e-10	2.31064e-08	283.159	257.488	20.5395	39.0993
MELO3C017674.2	407.022	-2.70604	0.438308	-6.17384	6.665e-10	2.3481e-08	749.481	660.176	146.515	71.9148
MELO3C007650.2	85.327	3.63257	0.589014	6.1672	6.95089e-10	2.44388e-08	12.8709	12.584	162.947	152.906
MELO3C004367.2	105.87	-4.04499	0.656585	-6.16064	7.24501e-10	2.54217e-08	251.477	149.072	5.4772	17.455
MELO3C007564.2	532.253	-2.49562	0.405415	-6.15572	7.47353e-10	2.61709e-08	782.153	1028.02	117.76	201.082
MELO3C018795.2	92.2835	-3.91656	0.636396	-6.15427	7.5422e-10	2.63292e-08	119.798	226.512	10.9544	11.8694
MELO3C007715.2	850.509	-2.0143	0.327658	-6.14755	7.86867e-10	2.73896e-08	1354.41	1373.59	303.985	370.047
MELO3C012433.2	353.292	-2.31595	0.376814	-6.14613	7.9396e-10	2.75814e-08	597.01	580.8	102.698	132.658
MELO3C002961.2	69.8306	-9.60081	1.56235	-6.1451	7.99143e-10	2.77063e-08	154.45	124.872	0	0
MELO3C015230.2	301.202	-2.51417	0.409607	-6.13801	8.35601e-10	2.89128e-08	507.904	518.848	69.8344	108.221
MELO3C017453.2	56.3645	-5.55697	0.905647	-6.13591	8.4671e-10	2.92392e-08	126.729	93.896	2.7386	2.0946
MELO3C007694.2	664.011	-2.56276	0.41841	-6.12499	9.06909e-10	3.11945e-08	1215.8	1058.02	125.976	256.24
MELO3C017973.2	61.2734	-6.52123	1.06467	-6.12513	9.06074e-10	3.11945e-08	131.679	111.32	0	2.0946
MELO3C014271.2	1137.75	2.0711	0.338494	6.11857	9.44186e-10	3.24127e-08	505.924	368.808	1963.58	1712.69
MELO3C008775.2	681.306	2.15301	0.35255	6.10697	1.01543e-09	3.47901e-08	215.835	284.592	1006.44	1218.36
MELO3C010731.2	1613.85	2.22144	0.36419	6.09966	1.06295e-09	3.63465e-08	716.809	423.016	2742.71	2572.87
MELO3C007104.2	2308.08	3.01858	0.495701	6.08953	1.13243e-09	3.86467e-08	764.332	249.744	4988.36	3229.88
MELO3C006253.2	70.3004	-7.28511	1.19648	-6.0888	1.1376e-09	3.87474e-08	132.669	147.136	0	1.3964
MELO3C013347.2	2932.83	-2.21287	0.363627	-6.08555	1.16093e-09	3.94647e-08	4031.55	5616.34	1270.71	812.707
MELO3C003628.2	95.252	-3.70319	0.608699	-6.08378	1.1738e-09	3.98247e-08	192.073	160.688	19.1702	9.07662
MELO3C025601.2	889.676	2.0069	0.329965	6.08216	1.18574e-09	4.01519e-08	316.821	392.04	1492.54	1357.3
MELO3C013471.2	62.158	-4.63307	0.762414	-6.07685	1.22569e-09	4.14241e-08	109.897	129.712	2.7386	6.28381
MELO3C016297.2	361.304	-2.69648	0.443784	-6.07612	1.23128e-09	4.15324e-08	466.322	786.984	75.3116	116.6
MELO3C002702.2	122.491	-4.13891	0.682071	-6.06815	1.29391e-09	4.35609e-08	143.56	321.376	5.4772	19.5496
MELO3C007536.2	140.449	-3.38158	0.557532	-6.06527	1.31732e-09	4.42635e-08	320.782	190.696	32.8632	17.455
MELO3C010608.2	116.566	-3.15421	0.520422	-6.06087	1.35389e-09	4.54046e-08	205.934	213.928	19.1702	27.2299
MELO3C020457.2	87.0118	-4.51151	0.744526	-6.05958	1.36478e-09	4.56822e-08	96.0365	238.128	4.1079	9.77482
MELO3C018126.2	348.813	2.60971	0.430887	6.05661	1.39022e-09	4.64446e-08	128.709	67.76	601.123	597.661
MELO3C010714.2	219.635	2.57108	0.424973	6.04998	1.44866e-09	4.83044e-08	70.2948	56.144	416.268	335.835
MELO3C014991.2	2053.87	2.44466	0.404321	6.04633	1.48183e-09	4.93161e-08	445.53	829.576	2774.2	4166.17
MELO3C003817.2	497.156	2.43939	0.403922	6.03927	1.5481e-09	5.14235e-08	112.868	196.504	913.324	765.927
MELO3C017754.2	187.14	2.68656	0.444917	6.03834	1.55712e-09	5.16248e-08	41.5828	59.048	317.678	330.249
MELO3C018504.2	94.4833	-8.6078	1.42776	-6.02889	1.65089e-09	5.45263e-08	174.252	202.312	1.3693	0
MELO3C023043.2	81.3751	-4.49019	0.744767	-6.02899	1.64986e-09	5.45263e-08	143.56	169.4	1.3693	11.1712
MELO3C020567.2	353.153	2.39462	0.39723	6.02829	1.65708e-09	5.46273e-08	131.679	93.896	665.48	521.557
MELO3C023417.2	901.683	2.01193	0.33409	6.02212	1.72143e-09	5.66415e-08	344.543	371.712	1626.73	1263.74
MELO3C014002.2	61.9506	-4.37211	0.726204	-6.02049	1.73887e-09	5.71076e-08	124.748	111.32	6.84651	4.88741
MELO3C009869.2	58.237	-6.44917	1.07142	-6.01925	1.75222e-09	5.74379e-08	107.917	122.936	0	2.0946
MELO3C010580.2	369.423	2.42959	0.403734	6.01779	1.76814e-09	5.78512e-08	90.0961	141.328	565.521	680.747
MELO3C020554.2	139.461	2.8352	0.471593	6.01197	1.83278e-09	5.98535e-08	34.6523	33.88	253.321	235.992
MELO3C013854.2	668.156	2.24544	0.373871	6.00592	1.90247e-09	6.20133e-08	236.626	228.448	1348.76	858.788
MELO3C002746.2	481.855	-2.08036	0.346421	-6.00529	1.9099e-09	6.21396e-08	779.183	780.208	172.532	195.496
MELO3C009926.2	830.935	-3.64416	0.606863	-6.00491	1.91438e-09	6.21693e-08	1338.57	1736.59	210.872	37.7029
MELO3C003225.2	104.31	-3.46063	0.57674	-6.00033	1.96915e-09	6.38289e-08	143.56	239.096	16.4316	18.1532
MELO3C013945.2	131.741	2.94187	0.490969	5.99198	2.07305e-09	6.69481e-08	26.7318	33.88	249.213	217.141
MELO3C009934.2	330.95	2.23632	0.373485	5.9877	2.12832e-09	6.86059e-08	106.927	124.872	528.55	563.449
MELO3C024377.2	105.887	-3.67138	0.613543	-5.9839	2.17854e-09	7.00952e-08	251.477	140.36	20.5395	11.1712
MELO3C006969.2	73.2971	-3.88421	0.64922	-5.98289	2.1921e-09	7.04015e-08	156.431	118.096	9.58511	9.07662
MELO3C005476.2	66.1393	-4.42329	0.73976	-5.97935	2.24027e-09	7.18163e-08	151.48	100.672	8.21581	4.18921
MELO3C000129.2	98.192	-4.06053	0.680202	-5.96959	2.37846e-09	7.61062e-08	225.735	146.168	4.1079	16.7568
MELO3C006703.2	421.755	2.12286	0.355824	5.96603	2.43091e-09	7.76422e-08	145.54	169.4	699.713	672.368
MELO3C012217.2	222.897	2.6573	0.445823	5.96043	2.51575e-09	8.0205e-08	51.4835	70.664	316.309	453.133
MELO3C016281.2	57.5118	-5.01017	0.841402	-5.95455	2.60791e-09	8.29915e-08	95.0464	128.744	1.3693	4.88741
MELO3C010765.2	1435.67	-2.62705	0.441254	-5.95359	2.62324e-09	8.33273e-08	1436.59	3506.1	394.359	405.655
MELO3C002591.2	52.1481	-5.50964	0.92588	-5.95071	2.66978e-09	8.40403e-08	95.0464	109.384	1.3693	2.79281
MELO3C007762.2	628.448	-1.99749	0.33563	-5.95145	2.65771e-09	8.40403e-08	1081.15	929.28	249.213	254.145
MELO3C007862.2	160.013	-2.76899	0.46526	-5.95149	2.65712e-09	8.40403e-08	315.831	242	43.8176	38.4011
MELO3C008791.2	3094.65	1.90967	0.320913	5.95074	2.66928e-09	8.40403e-08	1199.96	1401.66	5571.69	4205.27
MELO3C011392.2	519.444	2.42043	0.406726	5.951	2.66512e-09	8.40403e-08	211.874	115.192	901	849.711
MELO3C018845.2	96.4784	-8.67079	1.45767	-5.94841	2.70763e-09	8.50781e-08	258.407	126.808	0	0.698202
MELO3C011302.2	97.5372	-4.61202	0.776372	-5.94048	2.84184e-09	8.89746e-08	86.1358	289.432	4.1079	10.473
MELO3C007749.2	1244.31	1.87371	0.315904	5.93125	3.0063e-09	9.3955e-08	485.133	581.768	1990.96	1919.36
MELO3C026765.2	212.737	-3.35861	0.567311	-5.92023	3.21486e-09	1.00293e-07	537.606	239.096	23.2781	50.9687
MELO3C005383.2	209.89	2.72954	0.461576	5.91352	3.34878e-09	1.04099e-07	70.2948	39.688	390.251	339.326
MELO3C008261.2	110.67	-3.30299	0.558525	-5.91377	3.34368e-09	1.04099e-07	240.586	160.688	24.6474	16.7568
MELO3C024582.2	841.306	2.07431	0.350892	5.91154	3.3892e-09	1.05168e-07	291.08	354.288	1569.22	1150.64
MELO3C015411.2	223.311	-2.42436	0.410365	-5.90782	3.46668e-09	1.07381e-07	364.345	389.136	64.3572	75.4058
MELO3C015098.2	510.149	-2.40383	0.407026	-5.90585	3.50836e-09	1.08479e-07	960.365	754.072	206.764	119.392
MELO3C015760.2	475.186	2.02484	0.342996	5.9034	3.56085e-09	1.09908e-07	188.113	186.824	764.07	761.738
MELO3C000650.2	57.2514	-9.31435	1.57799	-5.90265	3.5771e-09	1.10214e-07	111.878	117.128	0	0
MELO3C023188.2	551.673	-2.08607	0.354069	-5.8917	3.82244e-09	1.17565e-07	1011.85	774.4	205.395	215.046
MELO3C013859.2	316.598	2.18607	0.37127	5.8881	3.90668e-09	1.19945e-07	115.838	112.288	527.181	511.084
MELO3C010840.2	71.7918	3.85658	0.655023	5.8877	3.91613e-09	1.20023e-07	7.92054	10.648	116.391	152.208
MELO3C017811.2	56.7067	-9.30062	1.58153	-5.88075	4.08405e-09	1.2495e-07	100.987	125.84	0	0
MELO3C003568.2	56.5971	-9.29768	1.58137	-5.8795	4.11499e-09	1.25677e-07	124.748	101.64	0	0
MELO3C006929.2	741.829	-2.28604	0.388897	-5.87828	4.14562e-09	1.26391e-07	915.812	1545.9	276.599	229.01
MELO3C013681.2	370.917	-2.35368	0.400677	-5.87425	4.24754e-09	1.29272e-07	523.745	718.256	101.328	140.339
MELO3C005992.2	52.9142	5.12552	0.873742	5.86617	4.45972e-09	1.35493e-07	3.96027	1.936	116.391	89.3698
MELO3C016525.2	1112.77	-2.46701	0.420961	-5.86041	4.6172e-09	1.40034e-07	1378.17	2392.9	249.213	430.79
MELO3C013946.2	125.302	2.88612	0.492555	5.8595	4.64269e-09	1.40562e-07	27.7219	31.944	232.781	208.762
MELO3C013606.2	82.5694	-3.45007	0.589135	-5.85615	4.73708e-09	1.43171e-07	157.421	145.2	13.693	13.964
MELO3C027061.2	839.154	2.20285	0.376228	5.85509	4.76744e-09	1.4384e-07	236.626	362.032	1584.28	1173.68
MELO3C019983.2	2504.25	2.37747	0.406405	5.84999	4.91607e-09	1.48068e-07	552.457	1063.83	5011.64	3389.07
MELO3C025034.2	150.988	-3.33592	0.570759	-5.84471	5.07458e-09	1.52579e-07	233.656	317.504	13.693	39.0993
MELO3C025102.2	371.954	2.19446	0.376195	5.83329	5.43436e-09	1.62835e-07	115.838	151.008	573.737	647.233
MELO3C001944.2	1075.57	1.83751	0.315133	5.83091	5.51251e-09	1.64893e-07	474.242	466.576	1570.59	1790.89
MELO3C005368.2	1316.43	-2.30808	0.396002	-5.82846	5.59413e-09	1.67048e-07	1623.71	2758.8	353.28	529.935
MELO3C016809.2	78.6594	-4.76843	0.818601	-5.8251	5.70784e-09	1.70152e-07	127.719	177.144	0	9.77482
MELO3C015336.2	4336.81	1.71949	0.295226	5.82433	5.73412e-09	1.70644e-07	1927.66	2113.15	6308.37	6998.07
MELO3C012630.2	115.639	-3.77622	0.648543	-5.82262	5.79338e-09	1.72114e-07	115.838	315.568	13.693	17.455
MELO3C004549.2	431.79	-3.22833	0.556618	-5.79991	6.6352e-09	1.96788e-07	418.798	1140.3	116.391	51.6669
MELO3C009522.2	210.044	-2.47047	0.426089	-5.79802	6.71037e-09	1.98679e-07	309.891	401.72	65.7265	62.8381
MELO3C021150.2	54.2157	-9.23559	1.59372	-5.79499	6.8327e-09	2.01958e-07	131.679	85.184	0	0
MELO3C005607.2	48.9954	-5.651	0.976072	-5.78953	7.05838e-09	2.08276e-07	95.0464	96.8	2.7386	1.3964
MELO3C026557.2	50.5587	-4.94057	0.853788	-5.78665	7.18047e-09	2.11521e-07	107.917	88.088	2.7386	3.49101
MELO3C021231.2	291.09	2.92318	0.505767	5.7797	7.48349e-09	2.20075e-07	81.1855	54.208	714.775	314.191
MELO3C007037.2	112.297	-3.73572	0.646545	-5.77798	7.56047e-09	2.21965e-07	214.845	201.344	26.0167	6.98202
MELO3C019585.2	55.3877	-4.79401	0.831046	-5.76864	7.99122e-09	2.33824e-07	116.828	97.768	1.3693	5.58561
MELO3C022376.2	76.8253	-8.34077	1.44695	-5.76439	8.19541e-09	2.39397e-07	162.371	144.232	0	0.698202
MELO3C005288.2	208.58	2.65367	0.460459	5.7631	8.25851e-09	2.40836e-07	43.5629	70.664	410.79	309.303
MELO3C022354.2	371.824	3.01458	0.523458	5.75897	8.46287e-09	2.46384e-07	42.5729	121	814.734	508.989
MELO3C007367.2	56.111	-4.43181	0.769722	-5.75768	8.52775e-09	2.47859e-07	123.758	90.992	4.1079	5.58561
MELO3C005972.2	57.8168	-5.27645	0.917399	-5.75153	8.84385e-09	2.56619e-07	65.3444	159.72	4.1079	2.0946
MELO3C016221.2	471.556	2.27881	0.396407	5.74865	8.99597e-09	2.60599e-07	153.46	168.432	969.465	594.868
MELO3C022436.2	198.222	-2.66199	0.463188	-5.7471	9.07868e-09	2.62559e-07	340.583	342.672	69.8344	39.7975
MELO3C017620.2	2005.62	2.16624	0.37721	5.74281	9.31196e-09	2.6886e-07	514.835	946.704	3390.39	3170.53
MELO3C000279.2	159.924	2.71899	0.473887	5.73763	9.60082e-09	2.76551e-07	41.5828	42.592	330.002	225.519
MELO3C005732.2	101.857	-3.6228	0.631461	-5.73717	9.62733e-09	2.76551e-07	205.934	172.304	6.84651	22.3424
MELO3C021377.2	48.9324	-5.72459	0.997853	-5.73691	9.64178e-09	2.76551e-07	113.858	78.408	1.3693	2.0946
MELO3C018536.2	51.4198	9.15403	1.59588	5.73603	9.69216e-09	2.77539e-07	0	0	120.499	85.1806
MELO3C009639.2	343.724	-2.18995	0.381811	-5.7357	9.71123e-09	2.7763e-07	490.083	637.912	119.129	127.771
MELO3C009714.2	167.217	2.77479	0.483871	5.73457	9.77629e-09	2.79032e-07	53.4636	31.944	258.798	324.664
MELO3C007806.2	66.9168	-3.84505	0.670801	-5.73202	9.92407e-09	2.8278e-07	129.699	120.032	10.9544	6.98202
MELO3C004396.2	385.464	2.0623	0.360299	5.72386	1.04131e-08	2.95757e-07	158.411	139.392	642.202	601.85
MELO3C005084.2	335.871	2.27147	0.397055	5.7208	1.06025e-08	3.00646e-07	102.967	127.776	468.301	644.44
MELO3C019919.2	159.045	-2.97562	0.520255	-5.71954	1.06811e-08	3.02384e-07	362.365	201.344	42.4483	30.0227
MELO3C014984.2	286.139	-2.27682	0.398794	-5.70925	1.13473e-08	3.20723e-07	439.59	508.2	112.283	84.4824
MELO3C013983.2	110.34	-3.06681	0.537196	-5.70892	1.13697e-08	3.20836e-07	233.656	160.688	23.2781	23.7389
MELO3C008011.2	157.787	3.00682	0.526797	5.70773	1.1449e-08	3.22551e-07	44.553	25.168	349.172	212.253
MELO3C002050.2	218.676	-2.37604	0.41656	-5.70396	1.17056e-08	3.29247e-07	367.315	366.872	61.6186	78.8968
MELO3C020934.2	48.9241	-9.08759	1.59516	-5.69698	1.21949e-08	3.42458e-07	94.0564	101.64	0	0
MELO3C012822.2	180.482	-2.62421	0.460866	-5.69408	1.24038e-08	3.47764e-07	371.275	249.744	52.0334	48.8741
MELO3C006722.2	97.6295	-3.34089	0.587807	-5.68364	1.31857e-08	3.68502e-07	187.123	169.4	10.9544	23.0407
MELO3C023272.2	257.892	-2.34793	0.413442	-5.679	1.35487e-08	3.7804e-07	458.401	402.688	99.959	70.5184
MELO3C010540.2	48.6104	-9.0784	1.60163	-5.66821	1.44298e-08	4.01983e-07	81.1855	113.256	0	0
MELO3C023537.2	2107.6	1.76814	0.312075	5.66574	1.46391e-08	4.06515e-07	920.762	992.2	3612.22	2905.22
MELO3C021154.2	49.69	-5.29353	0.93548	-5.65862	1.52594e-08	4.23066e-07	114.848	78.408	4.1079	1.3964
MELO3C016434.2	160.279	-2.91411	0.515055	-5.65786	1.53275e-08	4.24279e-07	369.295	196.504	39.7097	35.6083
MELO3C015877.2	237.904	2.25753	0.399186	5.65534	1.55538e-08	4.2986e-07	85.1458	79.376	412.16	374.934
MELO3C026843.2	73.5149	3.52884	0.62414	5.65392	1.5683e-08	4.32748e-07	10.8907	12.584	121.868	148.717
MELO3C013654.2	288.26	-2.20422	0.389897	-5.65333	1.57368e-08	4.33545e-07	500.974	447.216	91.7432	113.109
MELO3C012241.2	47.4817	-6.07683	1.07498	-5.65297	1.57699e-08	4.33773e-07	101.977	85.184	1.3693	1.3964
MELO3C027406.2	1924.67	2.55639	0.45225	5.6526	1.5804e-08	4.34025e-07	567.308	551.76	1810.22	4769.41
MELO3C018882.2	397.589	-3.4957	0.61848	-5.65208	1.58515e-08	4.34644e-07	536.616	926.376	20.5395	106.825
MELO3C023320.2	127.181	3.49871	0.619641	5.64634	1.63898e-08	4.487e-07	25.7417	15.488	332.74	134.753
MELO3C008114.2	305.656	2.30001	0.407772	5.64043	1.69623e-08	4.6343e-07	85.1458	121	569.629	446.849
MELO3C022310.2	359.019	2.45073	0.434508	5.64024	1.6981e-08	4.6343e-07	141.58	80.344	706.559	507.593
MELO3C002691.2	4527.4	1.73441	0.307878	5.63343	1.76659e-08	4.81369e-07	1863.31	2321.27	7403.81	6521.2
MELO3C016857.2	56.6522	6.26042	1.1116	5.6319	1.78231e-08	4.84893e-07	0.990067	1.936	57.5106	166.172
MELO3C021279.2	68.661	-3.75287	0.667109	-5.62557	1.84892e-08	5.01451e-07	104.947	151.008	8.21581	10.473
MELO3C002144.2	853.45	-2.17732	0.387142	-5.62408	1.86496e-08	5.04258e-07	1220.75	1576.87	228.673	387.502
MELO3C014655.2	90.9111	-3.6051	0.641011	-5.62407	1.86505e-08	5.04258e-07	147.52	189.728	6.84651	19.5496
MELO3C018456.2	617.426	2.08585	0.371061	5.62131	1.89516e-08	5.10815e-07	204.944	266.2	831.166	1167.39
MELO3C003321.2	219.606	-2.4431	0.434739	-5.61969	1.91296e-08	5.14817e-07	316.821	425.92	58.8799	76.8022
MELO3C014104.2	61.1689	-5.58747	0.995046	-5.61529	1.96235e-08	5.27293e-07	62.3742	178.112	0	4.18921
MELO3C017132.2	247.64	-2.39353	0.426407	-5.61324	1.98577e-08	5.32768e-07	491.073	341.704	71.2037	86.577
MELO3C006859.2	45.9649	-8.99762	1.60388	-5.6099	2.02444e-08	5.42307e-07	84.1557	99.7041	0	0
MELO3C022306.2	464.765	-1.99382	0.355459	-5.60913	2.03344e-08	5.43882e-07	799.974	685.344	201.287	172.456
MELO3C012045.2	77.7199	-3.45279	0.61587	-5.60637	2.06614e-08	5.51782e-07	160.391	124.872	10.9544	14.6622
MELO3C003695.2	305.92	2.23203	0.39842	5.60221	2.11639e-08	5.64337e-07	112.868	101.64	586.061	423.11
MELO3C026404.2	998.456	-2.05802	0.367643	-5.59789	2.16983e-08	5.77704e-07	1606.88	1615.59	290.292	481.061
MELO3C000538.2	643.89	1.88985	0.337662	5.59687	2.18251e-08	5.80196e-07	288.109	259.424	929.755	1098.27
MELO3C011308.2	416.863	2.29469	0.410088	5.59561	2.19853e-08	5.82677e-07	104.947	177.144	769.547	615.814
MELO3C017581.2	713.902	-2.16349	0.386627	-5.5958	2.19609e-08	5.82677e-07	1072.24	1264.21	191.702	327.457
MELO3C014442.2	62.0756	-5.79273	1.03768	-5.58237	2.37258e-08	6.26901e-07	167.321	75.504	5.4772	0
MELO3C024982.2	601.46	-2.01977	0.36181	-5.58241	2.37202e-08	6.26901e-07	923.733	1007.69	194.441	279.979
MELO3C002270.2	347.537	-2.11672	0.37965	-5.57545	2.46891e-08	6.49402e-07	496.024	634.04	123.237	136.848
MELO3C015214.2	92.827	8.5662	1.53728	5.57231	2.51379e-08	6.60211e-07	0	0.968	161.578	208.762
MELO3C022789.2	55.233	-4.46202	0.800796	-5.57198	2.51865e-08	6.60493e-07	83.1656	128.744	2.7386	6.28381
MELO3C018580.2	256.449	-2.79696	0.503104	-5.55941	2.70684e-08	7.08777e-07	409.888	488.84	35.6018	91.4644
MELO3C002228.2	1017.09	1.78753	0.321611	5.55805	2.72801e-08	7.1325e-07	423.749	489.808	1677.39	1477.39
MELO3C006334.2	562.183	2.00856	0.361462	5.55677	2.74806e-08	7.17415e-07	204.944	242.968	768.178	1032.64
MELO3C013751.2	921.521	-1.76793	0.318297	-5.55433	2.78671e-08	7.26419e-07	1480.15	1369.72	399.836	436.376
MELO3C003918.2	111.165	4.1754	0.752026	5.55221	2.82088e-08	7.34228e-07	1.98013	21.296	193.071	228.312
MELO3C014224.2	65.8581	-8.11917	1.46331	-5.54849	2.88153e-08	7.48897e-07	148.51	114.224	0	0.698202
MELO3C010760.2	417.68	-2.01177	0.36283	-5.54467	2.94514e-08	7.62144e-07	697.997	639.848	184.856	148.019
MELO3C016354.2	504.451	1.97959	0.357028	5.54464	2.94561e-08	7.62144e-07	214.845	193.6	705.19	904.171
MELO3C003305.2	337.922	-2.10893	0.381031	-5.5348	3.11579e-08	8.04983e-07	608.891	487.872	136.93	117.996
MELO3C024857.2	47.5045	-9.04532	1.63444	-5.5342	3.12657e-08	8.0538e-07	56.4338	133.584	0	0
MELO3C015762.2	732.066	-2.45905	0.4445	-5.53216	3.16314e-08	8.13598e-07	1661.33	815.056	275.23	176.645
MELO3C022268.2	70.4569	-3.46765	0.627212	-5.52868	3.22656e-08	8.28689e-07	124.748	133.584	12.3237	11.1712
MELO3C011041.2	940.699	-1.75066	0.316883	-5.52464	3.30166e-08	8.45486e-07	1390.05	1511.05	417.637	444.056
MELO3C010262.2	99.7453	-3.25988	0.590243	-5.52295	3.33348e-08	8.52383e-07	142.57	217.8	24.6474	13.964
MELO3C017481.2	440.399	2.84034	0.515193	5.51317	3.52432e-08	8.98546e-07	71.2848	144.232	1080.38	465.7
MELO3C010601.2	596.528	-1.97217	0.35777	-5.51241	3.53945e-08	9.01088e-07	796.014	1105.46	242.366	242.276
MELO3C026500.2	437.702	1.97604	0.358991	5.50443	3.70374e-08	9.41537e-07	191.083	163.592	754.485	641.647
MELO3C008424.2	636.73	-2.71882	0.494041	-5.50322	3.72909e-08	9.46603e-07	622.752	1589.46	127.345	207.366
MELO3C026781.2	996.106	2.00517	0.364898	5.49515	3.90378e-08	9.89505e-07	484.143	310.728	1437.77	1751.79
MELO3C004428.2	3436.8	1.67637	0.305165	5.49332	3.94443e-08	9.98359e-07	1483.12	1792.74	5516.91	4954.44
MELO3C020264.2	49.735	6.65196	1.21186	5.48905	4.0411e-08	1.01987e-06	0.990067	0.968	101.328	95.6536
MELO3C027379.2	367.74	-3.05635	0.556853	-5.4886	4.05122e-08	1.02094e-06	508.894	806.344	34.2325	121.487
MELO3C017591.2	79.7005	-3.50309	0.638518	-5.48628	4.10482e-08	1.03296e-06	184.152	108.416	15.0623	11.1712
MELO3C002403.2	720.321	1.95104	0.355884	5.48222	4.20019e-08	1.05543e-06	270.288	321.376	1329.59	960.027
MELO3C017631.2	67.1649	-8.10291	1.47856	-5.48028	4.24657e-08	1.06555e-06	179.202	88.088	1.3693	0
MELO3C011354.2	180.743	-2.44054	0.446006	-5.472	4.44978e-08	1.11494e-06	264.348	346.544	52.0334	60.0453
MELO3C013343.2	280.815	2.54501	0.46528	5.46985	4.50423e-08	1.12696e-06	62.3742	101.64	603.862	355.385
MELO3C018727.2	124.862	2.65362	0.48518	5.46936	4.51675e-08	1.12848e-06	34.6523	33.88	205.395	225.519
MELO3C012524.2	607.421	1.85835	0.341205	5.44642	5.13942e-08	1.27946e-06	236.626	288.464	992.743	911.851
MELO3C014390.2	676	-2.37399	0.435891	-5.44629	5.14309e-08	1.27946e-06	713.838	1552.67	225.935	211.555
MELO3C012456.2	464.984	-2.24205	0.411952	-5.44251	5.25359e-08	1.30509e-06	887.1	646.624	204.026	122.185
MELO3C010588.2	47.796	-4.55536	0.837349	-5.44021	5.32174e-08	1.32014e-06	85.1458	97.768	5.4772	2.79281
MELO3C015327.2	705.293	1.84233	0.339112	5.43282	5.54718e-08	1.37411e-06	274.249	340.736	1170.75	1035.43
MELO3C010979.2	489.033	-2.55959	0.471433	-5.42939	5.65476e-08	1.39877e-06	640.573	1033.82	87.6353	194.1
MELO3C026738.2	46.0624	5.94344	1.09535	5.42607	5.76089e-08	1.423e-06	0.990067	1.936	116.391	64.9327
MELO3C005655.2	182.841	-3.5762	0.659276	-5.42444	5.81356e-08	1.43398e-06	538.596	135.52	35.6018	21.6442
MELO3C024938.2	1157.74	-2.07418	0.382661	-5.4204	5.94656e-08	1.46472e-06	2031.62	1708.52	569.629	321.173
MELO3C005673.2	1072.4	-2.03985	0.376454	-5.41857	6.00773e-08	1.4777e-06	1796.97	1651.41	534.027	307.209
MELO3C019782.2	919.307	1.87651	0.346503	5.41556	6.10974e-08	1.50067e-06	376.225	410.432	1692.46	1198.11
MELO3C019717.2	523.076	2.26373	0.418234	5.4126	6.21171e-08	1.52357e-06	234.646	125.84	973.573	758.247
MELO3C013603.2	72.8245	-3.36206	0.621493	-5.40964	6.315e-08	1.54456e-06	122.768	142.296	15.0623	11.1712
MELO3C022678.2	136.116	-3.0107	0.55668	-5.40831	6.36213e-08	1.55391e-06	161.381	322.344	35.6018	25.1353
MELO3C014266.2	404.947	-2.27391	0.420688	-5.4052	6.47363e-08	1.57893e-06	579.189	764.72	101.328	174.55
MELO3C016119.2	656.787	-1.95924	0.362747	-5.40112	6.62252e-08	1.61074e-06	1233.62	856.68	250.582	286.263
MELO3C026207.2	149.995	2.76268	0.511746	5.39853	6.71888e-08	1.6319e-06	25.7417	51.304	247.844	275.091
MELO3C012788.2	1254.81	1.67276	0.309995	5.39608	6.81122e-08	1.65203e-06	599.981	598.224	2022.46	1798.57
MELO3C006754.2	325.46	2.01437	0.373344	5.39549	6.83377e-08	1.6529e-06	130.689	127.776	480.625	562.75
MELO3C023658.2	126.244	3.22963	0.598574	5.39555	6.83147e-08	1.6529e-06	14.851	33.88	160.208	296.037
MELO3C003418.2	207.127	2.35565	0.437572	5.38346	7.30683e-08	1.76487e-06	81.1855	54.208	362.865	330.249
MELO3C005751.2	43.3371	-6.03165	1.12233	-5.37424	7.69083e-08	1.85505e-06	83.1656	88.088	0	2.0946
MELO3C017864.2	268.423	-2.49024	0.463614	-5.37138	7.81374e-08	1.8821e-06	325.732	586.608	67.0958	94.2572
MELO3C021779.2	190.519	-2.60203	0.484531	-5.37021	7.8647e-08	1.89176e-06	236.626	418.176	47.9255	59.3471
MELO3C001997.2	125.218	-2.70942	0.50473	-5.36806	7.95887e-08	1.90914e-06	254.447	180.048	32.8632	33.5137
MELO3C009870.2	158.661	-3.9723	0.739979	-5.36812	7.95611e-08	1.90914e-06	224.745	373.648	2.7386	33.5137
MELO3C016174.2	42.3728	-8.88041	1.65496	-5.36592	8.05355e-08	1.9292e-06	47.5232	121.968	0	0
MELO3C016666.2	38.1713	-8.72952	1.62734	-5.36428	8.12727e-08	1.94419e-06	75.2451	77.44	0	0
MELO3C025347.2	344.875	2.29618	0.428116	5.36346	8.16408e-08	1.95032e-06	104.947	128.744	420.375	725.431
MELO3C007108.2	183.61	2.4646	0.459579	5.36274	8.19692e-08	1.95549e-06	67.3246	45.496	271.122	350.497
MELO3C007566.2	44.6334	-5.67972	1.06126	-5.35185	8.70585e-08	2.07406e-06	67.3246	108.416	0	2.79281
MELO3C011705.2	306.064	2.11564	0.395354	5.35124	8.73512e-08	2.0782e-06	125.739	103.576	564.152	430.79
MELO3C009125.2	189.701	-2.38896	0.446998	-5.34444	9.06951e-08	2.15481e-06	319.792	318.472	47.9255	72.613
MELO3C006914.2	80.1036	-3.25698	0.610078	-5.33863	9.36512e-08	2.22202e-06	127.719	161.656	19.1702	11.8694
MELO3C020370.2	78.5696	8.32734	1.55995	5.33822	9.38631e-08	2.22402e-06	0	0.968	115.021	198.289
MELO3C009118.2	356.661	2.04495	0.383211	5.33635	9.48371e-08	2.24405e-06	137.619	140.36	664.111	484.552
MELO3C017438.2	198.989	2.82565	0.529693	5.3345	9.58096e-08	2.26399e-06	71.2848	27.104	384.774	312.794
MELO3C018849.2	135.282	-2.51428	0.471491	-5.33263	9.68029e-08	2.28436e-06	238.606	221.672	42.4483	38.4011
MELO3C008890.2	359.666	-1.97525	0.370524	-5.33096	9.76974e-08	2.30236e-06	623.742	523.688	136.93	154.303
MELO3C011727.2	44.9207	-6.08959	1.14269	-5.32917	9.86608e-08	2.32192e-06	63.3643	114.224	0	2.0946
MELO3C021923.2	264.539	2.31504	0.434439	5.32881	9.88563e-08	2.32339e-06	71.2848	105.512	517.596	363.763
MELO3C006558.2	2611.96	1.81139	0.340312	5.32273	1.02223e-07	2.39881e-06	916.802	1399.73	4229.77	3901.55
MELO3C023203.2	57.75	-7.93134	1.49015	-5.32252	1.02341e-07	2.39881e-06	83.1656	147.136	0	0.698202
MELO3C010264.2	103.143	-2.93358	0.551438	-5.31988	1.03837e-07	2.43063e-06	154.45	211.024	19.1702	27.9281
MELO3C010174.2	40.5677	-5.84633	1.0994	-5.31777	1.05047e-07	2.45566e-06	77.2252	82.28	1.3693	1.3964
MELO3C013925.2	1385.76	1.9603	0.368656	5.31744	1.05237e-07	2.4568e-06	525.726	606.936	2759.14	1651.25
MELO3C026432.2	103.099	-2.90558	0.547536	-5.30664	1.11662e-07	2.59635e-06	217.815	146.168	23.2781	25.1353
MELO3C010045.2	40.6337	-5.06971	0.956286	-5.30146	1.14882e-07	2.66769e-06	83.1656	74.536	2.7386	2.0946
MELO3C010982.2	432.704	2.15042	0.405742	5.29998	1.15818e-07	2.68585e-06	129.699	188.76	569.629	842.729
MELO3C017257.2	95.6212	-3.14883	0.594411	-5.29739	1.17469e-07	2.72051e-06	222.765	121	19.1702	19.5496
MELO3C026908.2	275.979	-3.01035	0.568403	-5.29615	1.18268e-07	2.73537e-06	315.831	667.92	31.4939	88.6716
MELO3C000099.2	104.171	-3.17198	0.599397	-5.29195	1.2102e-07	2.79407e-06	144.55	229.416	28.7553	13.964
MELO3C012601.2	302.278	-2.01419	0.380625	-5.29179	1.21126e-07	2.79407e-06	511.865	457.864	110.913	128.469
MELO3C010233.2	436.64	-1.92093	0.363624	-5.28275	1.27262e-07	2.92786e-06	748.491	634.04	162.947	201.082
MELO3C007652.2	43.1678	4.59379	0.871155	5.27322	1.34053e-07	3.07599e-06	3.96027	2.904	89.0046	76.8022
MELO3C010314.2	1861.02	-1.60901	0.305248	-5.27117	1.35558e-07	3.10644e-06	2657.34	2949.5	868.137	969.104
MELO3C008350.2	79.0933	3.13903	0.595827	5.26836	1.37646e-07	3.15015e-06	12.8709	19.36	142.407	141.735
MELO3C006993.2	315.756	-2.0709	0.393199	-5.26681	1.38814e-07	3.16856e-06	587.11	432.696	128.714	114.505
MELO3C009810.2	187.987	-2.62802	0.498972	-5.26686	1.38776e-07	3.16856e-06	263.358	385.264	35.6018	67.7256
MELO3C026879.2	120.155	-2.6241	0.498437	-5.26465	1.4046e-07	3.20194e-06	199.994	212.96	38.3404	29.3245
MELO3C018385.2	167.262	-2.39414	0.454988	-5.26198	1.42513e-07	3.2445e-06	256.427	304.92	61.6186	46.0813
MELO3C009260.2	4650.23	1.58203	0.300897	5.2577	1.45866e-07	3.31219e-06	2095.97	2561.33	6957.42	6986.2
MELO3C016259.2	145.763	2.61217	0.496812	5.25787	1.45733e-07	3.31219e-06	36.6325	45.496	195.81	305.114
MELO3C016841.2	172.3	-2.38248	0.453252	-5.25643	1.46881e-07	3.3309e-06	314.841	264.264	46.5562	63.5363
MELO3C003229.2	451.349	-1.93455	0.36836	-5.25178	1.50633e-07	3.41154e-06	762.352	669.856	158.839	214.348
MELO3C003277.2	622.584	2.24927	0.428552	5.24854	1.53311e-07	3.46769e-06	159.401	272.976	1287.14	770.815
MELO3C018247.2	85.6129	-3.55877	0.678203	-5.24736	1.54298e-07	3.4855e-06	158.411	155.848	21.9088	6.28381
MELO3C026658.2	344.633	-2.64398	0.504163	-5.2443	1.56879e-07	3.53465e-06	723.739	462.704	136.93	55.1579
MELO3C005711.2	207.225	2.37687	0.453454	5.2417	1.59101e-07	3.57546e-06	49.5034	84.216	364.234	330.948
MELO3C017181.2	135.972	-3.46237	0.660527	-5.24183	1.58992e-07	3.57546e-06	157.421	342.672	9.58511	34.2119
MELO3C020932.2	934.851	-2.42374	0.462424	-5.24139	1.59369e-07	3.57688e-06	984.127	2166.39	372.45	216.442
MELO3C026782.2	306.642	-2.07149	0.395274	-5.24064	1.6002e-07	3.58688e-06	566.318	423.984	127.345	108.919
MELO3C014250.2	35.0363	-8.60579	1.64266	-5.23895	1.61495e-07	3.6153e-06	77.2252	62.92	0	0
MELO3C018757.2	1706.19	1.73114	0.330462	5.23853	1.61859e-07	3.61879e-06	905.911	673.728	2845.41	2399.72
MELO3C008557.2	134.887	-2.46662	0.471545	-5.23093	1.6866e-07	3.76602e-06	231.676	225.544	38.3404	43.9867
MELO3C017644.2	46.2133	-4.95405	0.947577	-5.22813	1.71237e-07	3.81868e-06	83.1656	96.8	0	4.88741
MELO3C006578.2	73.1705	-3.54707	0.678923	-5.22455	1.74581e-07	3.88332e-06	104.947	165.528	6.84651	15.3604
MELO3C024241.2	291.433	-2.46563	0.472228	-5.22127	1.777e-07	3.94766e-06	668.295	318.472	94.4818	84.4824
MELO3C026569.2	47.786	-4.13799	0.793274	-5.21635	1.82481e-07	4.04871e-06	76.2352	104.544	5.4772	4.88741
MELO3C025634.2	328.28	-2.12268	0.406999	-5.21543	1.83394e-07	4.06379e-06	607.901	458.832	145.146	101.239
MELO3C018476.2	51.0393	-4.11558	0.789568	-5.21245	1.86361e-07	4.1243e-06	93.0663	100.672	2.7386	7.68022
MELO3C007724.2	91.1049	2.89571	0.555919	5.20887	1.89996e-07	4.19943e-06	24.7517	18.392	171.163	150.113
MELO3C002921.2	50.5866	-4.69976	0.903974	-5.199	2.00366e-07	4.42302e-06	51.4835	143.264	4.1079	3.49101
MELO3C026766.2	35.6141	-8.62925	1.66019	-5.19776	2.0171e-07	4.44705e-06	94.0564	48.4	0	0
MELO3C023074.2	91.8534	-3.07461	0.591603	-5.19708	2.02446e-07	4.45765e-06	137.619	191.664	13.693	24.4371
MELO3C010275.2	233.507	2.28464	0.439687	5.19606	2.03559e-07	4.4765e-06	64.3544	94.864	327.263	447.547
MELO3C002450.2	210.44	-2.20123	0.423781	-5.19425	2.05545e-07	4.51448e-06	364.345	326.216	86.266	64.9327
MELO3C014767.2	35.1183	-8.60945	1.66082	-5.18387	2.17329e-07	4.76131e-06	48.5133	91.96	0	0
MELO3C021245.2	477.831	-1.95684	0.377777	-5.17988	2.22026e-07	4.8581e-06	721.759	799.568	156.1	233.898
MELO3C019506.2	33.9469	-8.56044	1.65282	-5.17929	2.2273e-07	4.86741e-06	55.4438	80.344	0	0
MELO3C006854.2	116.547	2.66604	0.514853	5.17826	2.23966e-07	4.87979e-06	25.7417	37.752	184.856	217.839
MELO3C010434.2	176.82	-2.65793	0.5133	-5.17812	2.24136e-07	4.87979e-06	322.762	289.432	28.7553	66.3291
MELO3C013869.2	56.6566	3.65265	0.705396	5.17815	2.24093e-07	4.87979e-06	9.90067	6.776	116.391	93.559
MELO3C009213.2	245.978	-2.08488	0.40267	-5.17765	2.24697e-07	4.8859e-06	406.918	390.104	82.1581	104.73
MELO3C007657.2	117.488	-2.55751	0.494001	-5.17713	2.25327e-07	4.88742e-06	208.904	192.632	35.6018	32.8155
MELO3C021206.2	46.8798	-5.19813	1.00404	-5.17721	2.25234e-07	4.88742e-06	60.3941	122.936	0	4.18921
MELO3C014870.2	303.975	2.46281	0.476075	5.17316	2.30168e-07	4.9862e-06	110.888	75.504	687.389	342.119
MELO3C025365.2	169.771	-2.55869	0.494646	-5.17276	2.30657e-07	4.99061e-06	270.288	311.696	32.8632	64.2345
MELO3C019206.2	1153.11	1.69732	0.32825	5.1708	2.3309e-07	5.03701e-06	490.083	597.256	1593.87	1931.23
MELO3C004287.2	110.999	-3.0405	0.588819	-5.16373	2.42079e-07	5.22477e-06	194.053	200.376	35.6018	13.964
MELO3C022028.2	34.3923	-8.57931	1.66223	-5.16134	2.45191e-07	5.27888e-06	48.5133	89.056	0	0
MELO3C016050.2	294.461	-1.94373	0.37678	-5.15878	2.48561e-07	5.34482e-06	454.441	480.128	125.976	117.298
MELO3C021517.2	51.6557	-4.13583	0.801843	-5.15791	2.49726e-07	5.36326e-06	116.828	79.376	2.7386	7.68022
MELO3C014241.2	1288.52	-2.38961	0.463372	-5.15699	2.50953e-07	5.38298e-06	1580.15	2750.09	249.213	574.62
MELO3C013961.2	246.765	-2.29368	0.444897	-5.15554	2.52898e-07	5.41805e-06	515.825	303.952	84.8967	82.3878
MELO3C007808.2	2319.88	2.05572	0.398889	5.15361	2.55517e-07	5.46744e-06	599.981	1199.35	3334.25	4145.92
MELO3C022098.2	193.582	2.49657	0.484514	5.15274	2.56711e-07	5.48625e-06	72.2749	44.528	256.059	401.466
MELO3C010784.2	77.6783	-3.14828	0.611524	-5.14825	2.62925e-07	5.61217e-06	165.341	114.224	13.693	17.455
MELO3C004455.2	101.082	-3.26935	0.635123	-5.14759	2.63854e-07	5.61918e-06	104.947	261.36	19.1702	18.8514
MELO3C012426.2	1179.07	-2.29513	0.445867	-5.14756	2.63898e-07	5.61918e-06	2126.66	1788.86	569.629	231.105
MELO3C021759.2	546.501	1.73716	0.337588	5.1458	2.66385e-07	5.66522e-06	266.328	238.128	832.535	849.013
MELO3C018509.2	66.3999	3.30177	0.64174	5.14502	2.67492e-07	5.68185e-06	9.90067	14.52	125.976	115.203
MELO3C005359.2	128.045	-3.06191	0.595904	-5.13827	2.77286e-07	5.86781e-06	132.669	324.28	31.4939	23.7389
MELO3C012266.2	43.144	-4.30501	0.83776	-5.13872	2.76623e-07	5.86781e-06	74.255	90.024	4.1079	4.18921
MELO3C016707.2	157.329	-2.31481	0.450509	-5.13821	2.77366e-07	5.86781e-06	283.159	241.032	50.6641	54.4597
MELO3C005685.2	5596.88	-1.7931	0.349083	-5.13659	2.79775e-07	5.90678e-06	6600.78	10773.8	2373	2639.9
MELO3C014680.2	56.6399	-4.50609	0.877952	-5.1325	2.85916e-07	6.02184e-06	103.957	114.224	0	8.37842
MELO3C004219.2	619.508	1.8872	0.368351	5.12338	3.00112e-07	6.31322e-06	209.894	317.504	924.278	1026.36
MELO3C018758.2	238.887	-2.13722	0.417698	-5.11666	3.10988e-07	6.53413e-06	408.898	370.744	72.573	103.334
MELO3C016956.2	816.394	-1.73182	0.338654	-5.11383	3.15694e-07	6.62502e-06	1428.67	1081.26	377.927	377.727
MELO3C008342.2	32.1073	8.47517	1.65871	5.10948	3.23039e-07	6.77101e-06	0	0	72.573	55.8561
MELO3C009624.2	97.505	-2.74498	0.537287	-5.10897	3.23917e-07	6.78067e-06	179.202	159.72	28.7553	22.3424
MELO3C026835.2	206.491	2.10672	0.412373	5.10876	3.24278e-07	6.78067e-06	81.1855	74.536	319.047	351.195
MELO3C021886.2	267.477	-2.26759	0.443942	-5.10786	3.25832e-07	6.80501e-06	473.252	414.304	64.3572	117.996
MELO3C002188.2	66.3218	-3.22159	0.631146	-5.10434	3.3195e-07	6.92449e-06	113.858	125.84	12.3237	13.2658
MELO3C026892.2	40.4228	-4.81668	0.94419	-5.10139	3.37176e-07	7.02511e-06	57.4239	98.736	2.7386	2.79281
MELO3C013952.2	63.085	-3.52621	0.69162	-5.09848	3.42387e-07	7.12516e-06	85.1458	147.136	9.58511	10.473
MELO3C020268.2	33.8341	8.56141	1.67979	5.09671	3.45616e-07	7.18379e-06	0	0	41.079	94.2572
MELO3C006371.2	44.1409	-4.25649	0.835923	-5.09197	3.54365e-07	7.35688e-06	78.2153	90.024	2.7386	5.58561
MELO3C007889.2	1862.04	1.87605	0.368532	5.0906	3.56925e-07	7.40121e-06	641.563	953.48	2357.94	3495.2
MELO3C009584.2	256.397	2.02298	0.397544	5.0887	3.60521e-07	7.45804e-06	104.947	97.768	368.342	454.529
MELO3C022176.2	179.586	2.23932	0.440041	5.0889	3.60143e-07	7.45804e-06	71.2848	54.208	313.57	279.281
MELO3C014733.2	526.579	1.7395	0.342036	5.08573	3.66219e-07	7.56693e-06	229.696	255.552	854.444	766.625
MELO3C020105.2	96.132	-2.84462	0.559454	-5.08463	3.68342e-07	7.6018e-06	143.56	194.568	19.1702	27.2299
MELO3C008768.2	56.7445	-3.70206	0.728294	-5.0832	3.71134e-07	7.65035e-06	131.679	79.376	6.84651	9.07662
MELO3C020514.2	90.3813	-3.03928	0.598201	-5.0807	3.76051e-07	7.74257e-06	176.232	147.136	12.3237	25.8335
MELO3C014112.2	109.946	-2.81957	0.555366	-5.07697	3.83506e-07	7.88674e-06	180.192	206.184	17.8009	35.6083
MELO3C002131.2	152.987	-2.63641	0.51987	-5.07129	3.95128e-07	8.10371e-06	267.318	261.36	26.0167	57.2525
MELO3C010598.2	72.3467	3.26314	0.643473	5.07114	3.9545e-07	8.10371e-06	12.8709	14.52	97.2204	164.776
MELO3C018007.2	31.2684	-8.44185	1.66506	-5.06999	3.97832e-07	8.14295e-06	52.4736	72.6	0	0
MELO3C022753.2	1613.32	-1.82012	0.359106	-5.06847	4.01018e-07	8.19853e-06	2995.94	2031.83	822.95	602.548
MELO3C007177.2	756.825	1.95885	0.386829	5.06388	4.10814e-07	8.38898e-06	370.285	248.776	1439.14	969.104
MELO3C026410.2	118.471	-2.50412	0.494847	-5.06038	4.18416e-07	8.53422e-06	217.815	184.888	36.9711	34.2119
MELO3C004484.2	240.797	2.45637	0.485605	5.05838	4.22838e-07	8.61434e-06	102.967	45.496	427.222	387.502
MELO3C024519.2	3204.09	-1.49731	0.296153	-5.05588	4.28401e-07	8.71748e-06	4536.49	4928.09	1602.08	1749.69
MELO3C019904.2	140.946	2.90814	0.575392	5.05419	4.32216e-07	8.78487e-06	16.8311	49.368	258.798	238.785
MELO3C017348.2	387.966	-1.88672	0.37375	-5.04809	4.46256e-07	9.05968e-06	534.636	686.312	178.009	152.906
MELO3C012917.2	384.344	-2.07122	0.410386	-5.04701	4.48783e-07	9.10038e-06	678.196	565.312	109.544	184.325
MELO3C008296.2	331.7	1.9635	0.389587	5.03995	4.65645e-07	9.43134e-06	155.441	115.192	575.106	481.061
MELO3C006684.2	840.003	1.67622	0.332629	5.03931	4.6722e-07	9.45227e-06	449.49	351.384	1258.39	1300.75
MELO3C012389.2	874.527	1.66623	0.330675	5.03888	4.6826e-07	9.46232e-06	462.361	375.584	1410.38	1249.78
MELO3C007807.2	1353.8	1.57095	0.311832	5.0378	4.70908e-07	9.50481e-06	718.789	644.688	2149.8	1901.9
MELO3C016089.2	144.257	2.41204	0.47893	5.0363	4.74609e-07	9.56845e-06	48.5133	42.592	283.445	202.478
MELO3C013101.2	498.918	-1.94167	0.38569	-5.03428	4.79643e-07	9.65878e-06	828.686	753.104	254.69	159.19
MELO3C014523.2	107.888	-2.85341	0.567209	-5.03061	4.88924e-07	9.8343e-06	137.619	242	21.9088	30.0227
MELO3C023022.2	713.755	1.78028	0.353953	5.02972	4.91202e-07	9.85738e-06	268.308	375.584	1026.98	1184.15
MELO3C013309.2	408.628	1.76877	0.352201	5.02204	5.11262e-07	1.02247e-05	182.172	188.76	607.97	655.611
MELO3C022201.2	40.6113	5.76375	1.14767	5.02214	5.10987e-07	1.02247e-05	2.9702	0	56.1413	103.334
MELO3C003886.2	44.7841	-4.51683	0.899786	-5.01989	5.17017e-07	1.03161e-05	52.4736	119.064	4.1079	3.49101
MELO3C005275.2	272.79	-2.63791	0.525827	-5.01669	5.25686e-07	1.04771e-05	348.504	593.384	42.4483	106.825
MELO3C011114.2	49.2205	3.73804	0.74534	5.01522	5.29732e-07	1.05457e-05	7.92054	5.808	94.4818	88.6716
MELO3C007161.2	518.996	-1.76491	0.351967	-5.01444	5.31893e-07	1.05766e-05	709.878	894.432	227.304	244.371
MELO3C024292.2	1856.38	-1.73007	0.345063	-5.01377	5.33743e-07	1.06013e-05	3286.03	2420.97	728.468	990.05
MELO3C022429.2	474.856	1.8825	0.375541	5.01276	5.36552e-07	1.0645e-05	239.596	165.528	803.78	690.521
MELO3C002048.2	255.659	-2.11923	0.422837	-5.01192	5.38888e-07	1.06792e-05	458.401	371.712	115.021	77.5004
MELO3C010532.2	102.989	2.67196	0.533294	5.0103	5.43442e-07	1.0745e-05	25.7417	30.008	205.395	150.812
MELO3C017965.2	118.356	-3.09013	0.616732	-5.01049	5.42923e-07	1.0745e-05	279.199	143.264	35.6018	15.3604
MELO3C025332.2	52.281	3.93956	0.786563	5.00858	5.48324e-07	1.08292e-05	6.93047	5.808	131.453	64.9327
MELO3C005603.2	37.7091	-5.43862	1.08622	-5.00691	5.53097e-07	1.09112e-05	84.1557	63.888	0	2.79281
MELO3C008574.2	233.792	-1.99277	0.398233	-5.00402	5.6146e-07	1.10636e-05	366.325	381.392	89.0046	98.4464
MELO3C009503.2	36.5789	5.61582	1.12345	4.99874	5.77076e-07	1.13585e-05	0.990067	1.936	57.5106	85.8788
MELO3C003413.2	94.9907	-2.70364	0.540894	-4.99847	5.77862e-07	1.13611e-05	146.53	182.952	24.6474	25.8335
MELO3C022746.2	123.34	3.33841	0.668004	4.99758	5.80537e-07	1.14009e-05	33.6623	10.648	312.201	136.848
MELO3C009956.2	2087.96	1.64182	0.328828	4.99295	5.94629e-07	1.16645e-05	887.1	1139.34	3542.38	2783.03
MELO3C016823.2	359.797	-1.88341	0.377232	-4.99271	5.95369e-07	1.16659e-05	593.05	538.208	175.271	132.658
MELO3C021282.2	43.9008	-7.53571	1.51002	-4.99047	6.02331e-07	1.17891e-05	73.265	101.64	0	0.698202
MELO3C025464.2	89.6792	2.84149	0.569625	4.98835	6.08985e-07	1.19059e-05	16.8311	27.104	146.515	168.267
MELO3C010786.2	47.668	-7.65691	1.53557	-4.98638	6.15209e-07	1.20142e-05	54.4537	135.52	0	0.698202
MELO3C012890.2	59.1387	-3.80982	0.764134	-4.9858	6.17052e-07	1.20367e-05	70.2948	151.008	5.4772	9.77482
MELO3C006172.2	440.753	1.9822	0.397737	4.9837	6.23803e-07	1.21277e-05	220.785	135.52	643.572	763.134
MELO3C011576.2	1372.91	2.06092	0.413523	4.98382	6.2342e-07	1.21277e-05	335.633	726	2190.88	2239.13
MELO3C026734.2	307.422	-2.80346	0.562506	-4.98387	6.23243e-07	1.21277e-05	265.338	811.184	57.5106	95.6536
MELO3C023603.2	1872.28	-1.51382	0.304091	-4.97818	6.41841e-07	1.24644e-05	2941.49	2604.89	1005.07	937.685
MELO3C007224.2	44.1396	-4.12696	0.829741	-4.97379	6.56564e-07	1.27362e-05	90.0961	77.44	2.7386	6.28381
MELO3C016459.2	124.459	2.79887	0.562973	4.97159	6.64077e-07	1.28676e-05	19.8013	42.592	258.798	176.645
MELO3C017994.2	137.433	2.33303	0.469602	4.96811	6.76099e-07	1.3086e-05	41.5828	49.368	243.736	215.046
MELO3C020785.2	37.7778	-6.40418	1.28948	-4.96649	6.81746e-07	1.31807e-05	72.2749	77.44	0	1.3964
MELO3C023359.2	651.618	-1.70639	0.343865	-4.96239	6.96306e-07	1.34473e-05	1038.58	955.416	345.064	267.411
MELO3C021655.2	155.294	-2.36945	0.477531	-4.96188	6.98141e-07	1.34678e-05	289.1	232.32	39.7097	60.0453
MELO3C010996.2	818.136	1.58138	0.318913	4.95867	7.09771e-07	1.36619e-05	423.749	395.912	1229.63	1223.25
MELO3C016060.2	53.4136	-4.68697	0.945802	-4.95555	7.21245e-07	1.3837e-05	65.3444	141.328	0	6.98202
MELO3C011980.2	556.751	-2.20496	0.444977	-4.95522	7.22476e-07	1.38453e-05	573.249	1256.46	210.872	186.42
MELO3C002515.2	1222.34	1.71117	0.345352	4.95486	7.23826e-07	1.3856e-05	675.226	468.512	2022.46	1723.16
MELO3C017131.2	344.573	2.12819	0.429785	4.95175	7.35481e-07	1.40637e-05	89.106	167.464	543.613	578.111
MELO3C012122.2	48.1824	-3.98006	0.805018	-4.94406	7.6513e-07	1.45986e-05	114.848	66.792	4.1079	6.98202
MELO3C010966.2	320.135	1.88191	0.381441	4.93369	8.06923e-07	1.53792e-05	132.669	140.36	564.152	443.358
MELO3C015575.2	1264.48	-1.62449	0.329323	-4.9328	8.10587e-07	1.54321e-05	1952.41	1868.24	527.181	710.071
MELO3C016394.2	260.731	-2.04353	0.414296	-4.93254	8.11691e-07	1.54363e-05	358.404	480.128	115.021	89.3698
MELO3C021144.2	78.5616	-3.3411	0.67813	-4.92693	8.35304e-07	1.58508e-05	114.848	172.304	6.84651	20.2478
MELO3C024345.2	1369.28	1.90205	0.386034	4.92714	8.34414e-07	1.58508e-05	751.461	404.624	2299.06	2021.99
MELO3C022039.2	247.023	-2.16116	0.438964	-4.92332	8.5086e-07	1.61284e-05	420.778	385.264	115.021	67.0273
MELO3C005430.2	45.5716	-4.30954	0.876053	-4.91928	8.6865e-07	1.64418e-05	117.818	56.144	2.7386	5.58561
MELO3C016934.2	82.3828	-2.85567	0.580522	-4.91913	8.69279e-07	1.64418e-05	158.411	131.648	16.4316	23.0407
MELO3C018873.2	254.819	-2.04682	0.416256	-4.91722	8.778e-07	1.6585e-05	392.067	429.792	79.4195	117.996
MELO3C015613.2	91.945	-2.77961	0.565454	-4.91571	8.84597e-07	1.66953e-05	131.679	189.728	20.5395	25.8335
MELO3C018892.2	1927.8	2.13528	0.434642	4.91273	8.98159e-07	1.6933e-05	425.729	1003.82	3530.06	2751.61
MELO3C017476.2	29.0132	-8.33396	1.69722	-4.91036	9.09097e-07	1.71207e-05	38.6126	77.44	0	0
MELO3C023946.2	41.586	-4.10847	0.837392	-4.90627	9.28238e-07	1.74623e-05	67.3246	90.024	4.1079	4.88741
MELO3C015448.2	126.064	-2.35094	0.479508	-4.90281	9.44775e-07	1.77542e-05	211.874	210.056	38.3404	43.9867
MELO3C025433.2	59.1374	-4.41197	0.900346	-4.90031	9.5687e-07	1.79622e-05	56.4338	170.368	1.3693	8.37842
MELO3C006609.2	27.7046	-8.26702	1.6876	-4.8987	9.64738e-07	1.8071e-05	64.3544	46.464	0	0
MELO3C009979.2	89.5493	3.15349	0.643729	4.89878	9.64328e-07	1.8071e-05	23.7616	12.584	106.805	215.046
MELO3C018053.2	675.555	-1.71807	0.350783	-4.89782	9.69058e-07	1.81324e-05	960.365	1113.2	268.383	360.272
MELO3C012139.2	255.022	-1.94372	0.396898	-4.89729	9.71665e-07	1.81473e-05	398.007	412.368	93.1125	116.6
MELO3C021609.2	33.4946	-5.56472	1.1363	-4.89724	9.71938e-07	1.81473e-05	67.3246	63.888	1.3693	1.3964
MELO3C005581.2	119.695	3.05001	0.622953	4.89605	9.77842e-07	1.82381e-05	19.8013	31.944	119.129	307.907
MELO3C015216.2	36.623	-6.36127	1.30033	-4.89203	9.98028e-07	1.85947e-05	82.1756	62.92	0	1.3964
MELO3C016005.2	111.414	2.50964	0.513376	4.88849	1.01611e-06	1.89113e-05	28.7119	37.752	208.134	171.059
MELO3C009377.2	1303.7	1.77388	0.362968	4.88716	1.02303e-06	1.90198e-05	458.401	721.16	2241.55	1793.68
MELO3C017150.2	640.122	1.71535	0.351508	4.87998	1.06099e-06	1.97045e-05	337.613	260.392	890.046	1072.44
MELO3C004533.2	221.52	-2.10267	0.431129	-4.87713	1.07642e-06	1.99699e-05	331.672	388.168	67.0958	99.1446
MELO3C023335.2	54.8953	3.69543	0.758166	4.87417	1.09266e-06	2.02497e-05	11.8808	3.872	108.175	95.6536
MELO3C017455.2	327.303	2.01958	0.41439	4.87362	1.09572e-06	2.02848e-05	138.609	120.032	646.31	404.259
MELO3C020508.2	533.798	-1.94093	0.398288	-4.87319	1.0981e-06	2.03073e-05	648.494	1046.41	190.333	249.956
MELO3C002073.2	57.9617	3.36707	0.690967	4.87298	1.09927e-06	2.03073e-05	9.90067	10.648	83.5274	127.771
MELO3C006119.2	868.8	-1.63898	0.336422	-4.87181	1.10583e-06	2.04069e-05	1196	1435.54	376.558	467.097
MELO3C005665.2	81.7926	2.92412	0.600415	4.87016	1.11511e-06	2.05564e-05	20.7914	17.424	110.913	178.041
MELO3C003847.2	68.0615	-3.07235	0.631047	-4.86865	1.12362e-06	2.06915e-05	141.58	101.64	15.0623	13.964
MELO3C010922.2	311.977	-2.28495	0.469685	-4.86486	1.14539e-06	2.1048e-05	405.927	631.136	71.2037	139.64
MELO3C022062.2	70.1366	3.39178	0.697231	4.86465	1.1466e-06	2.1048e-05	5.9404	18.392	142.407	113.807
MELO3C022003.2	27.7487	-8.26922	1.70131	-4.86052	1.1708e-06	2.14695e-05	72.2749	38.72	0	0
MELO3C016762.2	26.6483	-8.21113	1.69157	-4.85414	1.20908e-06	2.21482e-05	48.5133	58.08	0	0
MELO3C026601.2	46.7658	-4.23436	0.873011	-4.85029	1.23282e-06	2.25594e-05	69.3047	107.448	8.21581	2.0946
MELO3C024083.2	712.758	-1.60347	0.330671	-4.84914	1.23995e-06	2.26661e-05	1080.16	1065.77	321.786	383.313
MELO3C014415.2	45.788	-3.7998	0.783853	-4.84759	1.24973e-06	2.2821e-05	88.116	83.248	4.1079	7.68022
MELO3C019989.2	26.4394	-8.19969	1.69161	-4.84726	1.2518e-06	2.28348e-05	54.4537	51.304	0	0
MELO3C018174.2	457.052	1.80204	0.371894	4.84558	1.26244e-06	2.30049e-05	195.043	211.992	829.796	591.377
MELO3C002107.2	44.8461	-4.21517	0.871225	-4.83821	1.31013e-06	2.38491e-05	73.265	97.768	1.3693	6.98202
MELO3C022108.2	53.9393	-3.70916	0.766718	-4.83772	1.31339e-06	2.38835e-05	122.768	78.408	4.1079	10.473
MELO3C023128.2	161.048	-2.26981	0.469391	-4.83566	1.32708e-06	2.41072e-05	262.368	270.072	68.4651	43.2885
MELO3C016357.2	103.003	-3.06895	0.634878	-4.83393	1.33867e-06	2.42925e-05	166.331	203.28	9.58511	32.8155
MELO3C007483.2	530.18	1.86785	0.386591	4.83158	1.35453e-06	2.45547e-05	279.199	177.144	747.638	916.739
MELO3C020425.2	86.7593	2.78759	0.577213	4.82939	1.3695e-06	2.48004e-05	16.8311	27.104	136.93	166.172
MELO3C003566.2	34.8967	-4.84051	1.00312	-4.82544	1.39697e-06	2.52311e-05	52.4736	82.28	2.7386	2.0946
MELO3C018018.2	36.4575	-6.35891	1.31781	-4.82534	1.39763e-06	2.52311e-05	52.4736	91.96	0	1.3964
MELO3C023342.2	232.01	-2.50906	0.520184	-4.82341	1.41126e-06	2.54508e-05	551.467	237.16	82.1581	57.2525
MELO3C002618.2	412.666	-2.66885	0.553631	-4.82063	1.43104e-06	2.57763e-05	394.047	1033.82	67.0958	155.699
MELO3C005341.2	1471.19	2.04414	0.424065	4.82034	1.43313e-06	2.57763e-05	373.255	775.368	1927.98	2808.17
MELO3C018703.2	25.9499	-8.17273	1.6955	-4.82026	1.43374e-06	2.57763e-05	53.4636	50.336	0	0
MELO3C017155.2	251.676	1.96633	0.408065	4.81865	1.44531e-06	2.59575e-05	90.0961	115.192	358.757	442.66
MELO3C019326.2	41.5583	-5.60186	1.16293	-4.81701	1.45722e-06	2.61445e-05	36.6325	126.808	0	2.79281
MELO3C023843.2	114.141	2.55672	0.531066	4.81431	1.47707e-06	2.64734e-05	29.702	36.784	151.992	238.087
MELO3C023609.2	193.55	2.3804	0.494587	4.8129	1.48758e-06	2.66344e-05	45.5431	79.376	249.213	400.069
MELO3C017836.2	154.122	-2.14625	0.446107	-4.81107	1.50124e-06	2.68238e-05	247.517	255.552	54.772	58.6489
MELO3C013128.2	428.763	1.89141	0.393383	4.80806	1.52402e-06	2.72031e-05	139.599	224.576	642.202	708.675
MELO3C012175.2	58.2062	3.44672	0.717019	4.80702	1.53197e-06	2.73169e-05	5.9404	13.552	121.868	91.4644
MELO3C021292.2	602.751	1.67399	0.348304	4.80613	1.53883e-06	2.74114e-05	301.97	272.976	1033.82	802.234
MELO3C017288.2	237.878	1.92372	0.401071	4.79646	1.61495e-06	2.87378e-05	96.0365	102.608	342.325	410.543
MELO3C020769.2	25.6583	-8.15655	1.70141	-4.79398	1.63501e-06	2.90652e-05	44.553	58.08	0	0
MELO3C013512.2	170.41	-2.14755	0.4484	-4.78936	1.67315e-06	2.97129e-05	278.209	278.784	52.0334	72.613
MELO3C019563.2	94.9412	-2.87497	0.6005	-4.78763	1.68766e-06	2.99401e-05	171.282	161.656	32.8632	13.964
MELO3C026875.2	352.764	1.90794	0.398898	4.78303	1.72672e-06	3.06019e-05	174.252	122.936	481.994	631.872
MELO3C002814.2	87.1283	-2.79481	0.584687	-4.78	1.75293e-06	3.10349e-05	162.371	141.328	28.7553	16.0586
MELO3C023826.2	1825.18	-2.05338	0.429601	-4.77974	1.75521e-06	3.10437e-05	1970.23	3914.59	531.289	884.621
MELO3C006682.2	43.1588	-4.29256	0.898542	-4.77725	1.7771e-06	3.13673e-05	62.3742	102.608	1.3693	6.28381
MELO3C019696.2	67.2747	-3.63465	0.760814	-4.77732	1.77643e-06	3.13673e-05	111.878	138.424	2.7386	16.0586
MELO3C012994.2	70.6881	-3.26177	0.682973	-4.77584	1.78957e-06	3.15555e-05	83.1656	173.272	10.9544	15.3604
MELO3C017416.2	39.2635	-4.22657	0.885099	-4.77526	1.79479e-06	3.16095e-05	59.404	90.024	2.7386	4.88741
MELO3C025882.2	240.365	-1.88291	0.39432	-4.77509	1.79626e-06	3.16095e-05	379.196	377.52	97.2204	107.523
MELO3C003793.2	322.663	1.78874	0.374653	4.77438	1.80261e-06	3.16893e-05	134.649	154.88	534.027	467.097
MELO3C018657.2	271.415	-2.32524	0.487498	-4.76974	1.84463e-06	3.23954e-05	287.119	618.552	78.0502	101.937
MELO3C017823.2	37.5291	-7.24945	1.52046	-4.76792	1.86141e-06	3.26571e-05	72.2749	76.472	1.3693	0
MELO3C015469.2	24.9709	-8.11724	1.7037	-4.76449	1.89331e-06	3.31834e-05	51.4835	48.4	0	0
MELO3C017353.2	241.132	-2.52378	0.529752	-4.76407	1.89725e-06	3.32191e-05	270.288	552.728	46.5562	94.9554
MELO3C003119.2	5605.86	-1.66218	0.348963	-4.7632	1.90545e-06	3.33291e-05	8194.78	8842.68	3349.31	2036.65
MELO3C005701.2	371.186	-2.03466	0.427249	-4.76223	1.91468e-06	3.3457e-05	499.984	695.024	106.805	182.929
MELO3C007609.2	9934.64	1.5674	0.329245	4.76058	1.93035e-06	3.3695e-05	5317.65	4707.39	17699.6	12014
MELO3C021064.2	721.964	1.63008	0.342474	4.75972	1.93866e-06	3.37745e-05	349.494	355.256	1243.33	939.779
MELO3C015709.2	277.041	1.81063	0.380613	4.75714	1.9635e-06	3.41732e-05	123.758	121.968	450.5	411.939
MELO3C004606.2	425.606	1.73831	0.365889	4.75093	2.02486e-06	3.52059e-05	211.874	181.016	579.214	730.319
MELO3C025354.2	201.193	-2.17282	0.457516	-4.74917	2.04254e-06	3.54779e-05	293.06	366.872	54.772	90.068
MELO3C009790.2	65.0421	2.97516	0.62753	4.74106	2.12601e-06	3.68649e-05	12.8709	16.456	119.129	111.712
MELO3C020649.2	34.1727	4.74422	1.00068	4.741	2.12662e-06	3.68649e-05	2.9702	1.936	79.4195	52.3651
MELO3C015912.2	95.2666	2.76514	0.583409	4.73963	2.14106e-06	3.70785e-05	28.7119	20.328	121.868	210.159
MELO3C008792.2	434.914	-1.65206	0.34881	-4.73628	2.17675e-06	3.76591e-05	631.663	688.248	205.395	214.348
MELO3C007850.2	24.6737	-8.10012	1.71138	-4.73309	2.21132e-06	3.81814e-05	41.5828	57.112	0	0
MELO3C020532.2	112.795	2.33956	0.494393	4.7322	2.22103e-06	3.82732e-05	38.6126	35.816	190.333	186.42
MELO3C025323.2	135.627	-2.53898	0.536517	-4.73234	2.21951e-06	3.82732e-05	194.053	270.072	26.0167	52.3651
MELO3C009515.2	47.1191	-5.33948	1.12997	-4.72534	2.29726e-06	3.95479e-05	45.5431	137.456	5.4772	0
MELO3C025877.2	767.265	1.62363	0.343695	4.72405	2.31192e-06	3.9761e-05	410.878	340.736	1299.47	1017.98
MELO3C006554.2	98.5401	-2.99458	0.634557	-4.71917	2.36812e-06	4.06472e-05	186.133	162.624	34.2325	11.1712
MELO3C005214.2	4805.25	2.12864	0.451098	4.7188	2.37241e-06	4.06809e-05	1123.73	2453.88	5493.64	10149.8
MELO3C023990.2	1331.82	-1.6436	0.348572	-4.71522	2.41447e-06	4.13614e-05	1904.89	2132.51	513.488	776.4
MELO3C005554.2	243.412	-1.95139	0.414657	-4.70602	2.526e-06	4.31449e-05	450.48	323.312	97.2204	102.636
MELO3C025199.2	41.531	3.85052	0.820369	4.69365	2.68378e-06	4.5795e-05	3.96027	6.776	86.266	69.122
MELO3C015996.2	183.712	2.13502	0.454966	4.6927	2.69616e-06	4.59613e-05	83.1656	53.24	277.968	320.475
MELO3C005361.2	47.3156	-3.45343	0.736411	-4.68955	2.73812e-06	4.6631e-05	91.0862	82.28	8.21581	7.68022
MELO3C017271.2	323.647	2.07293	0.442102	4.68881	2.74796e-06	4.67529e-05	164.351	84.216	558.675	487.345
MELO3C013455.2	640.487	-1.70932	0.364604	-4.68816	2.7567e-06	4.68559e-05	1154.42	808.28	272.491	326.758
MELO3C013615.2	60.7701	3.28447	0.701171	4.68427	2.80958e-06	4.77081e-05	11.8808	10.648	145.146	75.4058
MELO3C007294.2	159.797	2.17562	0.46451	4.6837	2.81744e-06	4.77951e-05	67.3246	48.4	291.661	231.803
MELO3C006562.2	337.729	-2.48014	0.529777	-4.68148	2.84817e-06	4.8269e-05	342.563	804.408	67.0958	136.848
MELO3C008219.2	6583.38	-1.5133	0.323488	-4.67808	2.89571e-06	4.89325e-05	8031.42	11470.8	3276.74	3554.54
MELO3C015964.2	39.9374	-3.97736	0.85045	-4.67677	2.91429e-06	4.91988e-05	74.255	76.472	2.7386	6.28381
MELO3C016930.2	31.3233	-6.02245	1.29074	-4.66591	3.07254e-06	5.18201e-05	56.4338	66.792	1.3693	0.698202
MELO3C018025.2	13061.5	-1.44249	0.309263	-4.66428	3.09695e-06	5.21814e-05	18094.5	20097.6	7974.81	6079.24
MELO3C013941.2	118.532	2.68459	0.575618	4.66384	3.10363e-06	5.22435e-05	29.702	33.88	282.076	128.469
MELO3C005874.2	137.932	-2.61812	0.561755	-4.6606	3.15282e-06	5.30202e-05	250.487	225.544	20.5395	55.1579
MELO3C022125.2	23.9091	-8.05478	1.72916	-4.6582	3.18991e-06	5.35923e-05	34.6523	60.984	0	0
MELO3C010184.2	47.7933	5.5957	1.20345	4.64972	3.32381e-06	5.57882e-05	0	3.872	26.0167	161.285
MELO3C022416.2	519.841	1.583	0.340479	4.64935	3.32989e-06	5.58364e-05	246.527	273.944	750.377	808.517
MELO3C005859.2	69.0565	3.1896	0.686258	4.64782	3.35469e-06	5.61983e-05	6.93047	20.328	120.499	128.469
MELO3C011241.2	35.7658	-7.24236	1.56066	-4.64058	3.47435e-06	5.80913e-05	46.5331	95.832	0	0.698202
MELO3C015706.2	305.919	1.79	0.38583	4.63933	3.49533e-06	5.8386e-05	142.57	131.648	534.027	415.43
MELO3C021478.2	32.0559	-4.80238	1.03604	-4.63534	3.56356e-06	5.94688e-05	50.4934	73.568	1.3693	2.79281
MELO3C008979.2	332.931	1.7003	0.366853	4.63482	3.57244e-06	5.95599e-05	155.441	157.784	538.135	480.363
MELO3C025627.2	955.105	1.61797	0.349106	4.63461	3.5761e-06	5.95641e-05	379.196	559.504	1469.26	1412.46
MELO3C003206.2	55.1622	-3.2667	0.705017	-4.63351	3.59525e-06	5.9826e-05	94.0564	106.48	6.84651	13.2658
MELO3C014465.2	30.8847	-5.55484	1.19916	-4.63228	3.61653e-06	6.01227e-05	63.3643	58.08	0	2.0946
MELO3C025876.2	1662.68	1.65382	0.357146	4.63065	3.64514e-06	6.05405e-05	989.077	614.68	2697.52	2349.45
MELO3C016872.2	120.804	-2.69282	0.581658	-4.62957	3.6643e-06	6.08009e-05	169.301	247.808	46.5562	19.5496
MELO3C024263.2	107.632	-3.47868	0.752095	-4.62532	3.74025e-06	6.20021e-05	109.897	286.528	5.4772	28.6263
MELO3C022574.2	88.7529	2.81101	0.607846	4.62454	3.75439e-06	6.21774e-05	25.7417	18.392	202.657	108.221
MELO3C002150.2	91.0881	-2.76236	0.597549	-4.62282	3.78565e-06	6.26356e-05	134.649	183.92	15.0623	30.7209
MELO3C007832.2	98.2574	-2.48813	0.538416	-4.6212	3.81525e-06	6.30655e-05	183.162	151.008	24.6474	34.2119
MELO3C003799.2	618.09	1.63059	0.352969	4.61965	3.84393e-06	6.34794e-05	339.593	264.264	840.751	1027.75
MELO3C026050.2	195.239	1.93007	0.417946	4.61799	3.87467e-06	6.39266e-05	79.2054	83.248	287.553	330.948
MELO3C022302.2	800.462	2.04031	0.441876	4.61739	3.88595e-06	6.39915e-05	415.828	210.056	1607.56	968.406
MELO3C005653.2	117.108	-2.37371	0.514139	-4.61686	3.89596e-06	6.40958e-05	199.994	193.6	28.7553	46.0813
MELO3C006079.2	31.1776	-6.13298	1.32914	-4.61426	3.945e-06	6.48415e-05	60.3941	62.92	0	1.3964
MELO3C013250.2	963.551	1.5704	0.34047	4.61246	3.97928e-06	6.53247e-05	566.318	404.624	1426.81	1456.45
MELO3C025651.2	38.8186	-4.07878	0.884322	-4.61233	3.98189e-06	6.53247e-05	93.0663	53.24	5.4772	3.49101
MELO3C021176.2	1120.55	-1.5117	0.327822	-4.61135	4.00058e-06	6.55697e-05	1878.16	1440.38	576.476	587.188
MELO3C007560.2	51.9959	-3.33689	0.723808	-4.61019	4.02301e-06	6.58754e-05	83.1656	105.512	12.3237	6.98202
MELO3C014461.2	33.17	-7.1321	1.54858	-4.60558	4.11324e-06	6.72896e-05	58.414	73.568	0	0.698202
MELO3C014574.2	58.8406	-3.04782	0.662008	-4.6039	4.14657e-06	6.77079e-05	118.808	90.992	13.693	11.8694
MELO3C018426.2	620.345	-2.21638	0.481414	-4.6039	4.14653e-06	6.77079e-05	584.14	1458.78	176.64	261.826
MELO3C018733.2	205.1	2.40269	0.522278	4.60041	4.21667e-06	6.87881e-05	38.6126	91.96	282.076	407.75
MELO3C009209.2	65.3814	-3.07607	0.669016	-4.59789	4.26785e-06	6.95579e-05	140.59	93.896	9.58511	17.455
MELO3C025740.2	112.216	-2.34998	0.511203	-4.59696	4.28706e-06	6.98058e-05	214.845	160.688	34.2325	39.0993
MELO3C004498.2	156.791	2.26482	0.492739	4.59638	4.29886e-06	6.99327e-05	70.2948	37.752	264.275	254.844
MELO3C023017.2	26.9613	-8.22827	1.79063	-4.59519	4.32365e-06	7.0205e-05	17.8212	90.024	0	0
MELO3C002563.2	150.089	2.18982	0.476862	4.59215	4.38712e-06	7.11692e-05	54.4537	53.24	295.769	196.893
MELO3C009874.2	22.6936	-7.9795	1.73925	-4.58789	4.47743e-06	7.25669e-05	33.6623	57.112	0	0
MELO3C003486.2	110.441	2.37209	0.517769	4.58136	4.61968e-06	7.48028e-05	42.5729	29.04	171.163	198.987
MELO3C017940.2	57.7592	-3.40189	0.743215	-4.57726	4.71111e-06	7.62125e-05	70.2948	141.328	6.84651	12.5676
MELO3C013376.2	32.2131	-7.08977	1.55134	-4.57011	4.87474e-06	7.87864e-05	60.3941	67.76	0	0.698202
MELO3C002243.2	176.169	-2.78934	0.610541	-4.56864	4.90908e-06	7.92681e-05	197.023	420.112	21.9088	65.6309
MELO3C024448.2	21.9786	-7.93327	1.74037	-4.55837	5.1552e-06	8.30883e-05	35.6424	52.272	0	0
MELO3C015733.2	293.669	2.12341	0.465886	4.5578	5.16934e-06	8.32392e-05	147.52	71.632	544.982	410.543
MELO3C006502.2	1726.66	1.39517	0.306234	4.55591	5.21604e-06	8.38364e-05	882.15	1020.27	2564.7	2439.52
MELO3C011482.2	460.024	-1.63414	0.358704	-4.55569	5.22133e-06	8.38441e-05	781.163	610.808	217.719	230.407
MELO3C004565.2	1329.73	1.50926	0.33148	4.55311	5.28592e-06	8.48033e-05	775.222	607.904	1762.29	2173.5
MELO3C011368.2	4011.56	-1.75774	0.386082	-4.55278	5.29421e-06	8.4813e-05	5395.87	6986.06	2390.8	1273.52
MELO3C018019.2	66.7048	-3.01198	0.661582	-4.5527	5.29625e-06	8.4813e-05	85.1458	151.976	16.4316	13.2658
MELO3C016711.2	33.4996	-4.25201	0.93454	-4.54985	5.36854e-06	8.58917e-05	56.4338	70.664	4.1079	2.79281
MELO3C013767.2	45.3878	-4.31247	0.948176	-4.54817	5.41148e-06	8.64994e-05	70.2948	103.576	0	7.68022
MELO3C012992.2	76.1065	-2.99615	0.659255	-4.54476	5.49983e-06	8.7831e-05	92.0762	179.08	12.3237	20.946
MELO3C018720.2	349.084	1.74676	0.384416	4.54392	5.5217e-06	8.80996e-05	164.351	155.848	624.401	451.736
MELO3C006362.2	642.053	1.60537	0.353384	4.54286	5.54968e-06	8.84652e-05	335.633	300.08	817.473	1115.03
MELO3C014630.2	21.5718	-7.90605	1.74193	-4.53867	5.66113e-06	9.01593e-05	49.5034	36.784	0	0
MELO3C006139.2	21.5056	-7.90183	1.74145	-4.53751	5.6922e-06	9.04889e-05	37.6225	48.4	0	0
MELO3C010706.2	67.7934	-2.94333	0.648661	-4.53754	5.69134e-06	9.04889e-05	145.54	93.896	19.1702	12.5676
MELO3C025987.2	189.755	1.99105	0.438883	4.53663	5.71596e-06	9.07838e-05	63.3643	89.056	324.524	282.073
MELO3C003819.2	178.844	2.07169	0.457214	4.53112	5.86722e-06	9.31013e-05	82.1756	55.176	321.786	256.24
MELO3C005646.2	418.995	-1.96371	0.433609	-4.52875	5.9333e-06	9.40644e-05	490.083	845.064	135.561	205.271
MELO3C006380.2	43.035	-3.55771	0.786178	-4.52532	6.03039e-06	9.55168e-05	68.3146	90.024	8.21581	5.58561
MELO3C024552.2	302.745	-1.69572	0.374828	-4.52399	6.06847e-06	9.60328e-05	434.639	490.776	141.038	144.528
MELO3C011129.2	119.97	-2.45368	0.542576	-4.52228	6.11765e-06	9.67232e-05	256.427	150.04	30.1246	43.2885
MELO3C016066.2	105.138	-2.40042	0.530955	-4.52095	6.15626e-06	9.72455e-05	199.003	153.912	39.7097	27.9281
MELO3C008101.2	98.6014	2.48989	0.550854	4.52006	6.18235e-06	9.75693e-05	32.6722	27.104	131.453	203.177
MELO3C026436.2	398.555	1.80206	0.398757	4.51918	6.20784e-06	9.78829e-05	138.609	216.832	555.936	682.841
MELO3C020676.2	228.517	1.8033	0.399125	4.51813	6.23881e-06	9.82823e-05	104.947	98.736	336.848	373.538
MELO3C019842.2	78.742	-2.69861	0.597561	-4.51603	6.30089e-06	9.90814e-05	166.331	106.48	21.9088	20.2478
MELO3C026522.2	287.203	-1.72801	0.382635	-4.51607	6.29964e-06	9.90814e-05	446.52	436.568	120.499	145.226
MELO3C011286.2	29.9069	-6.07602	1.34591	-4.51443	6.34865e-06	9.97424e-05	49.5034	68.728	0	1.3964
MELO3C004962.2	30.5399	-6.10786	1.35309	-4.51402	6.36113e-06	9.98485e-05	76.2352	44.528	0	1.3964
MELO3C026609.2	56.6268	-3.07912	0.682266	-4.51308	6.38928e-06	0.00010011	115.838	87.12	9.58511	13.964
MELO3C010967.2	267.004	-2.01117	0.445693	-4.51246	6.40806e-06	0.000100314	305.931	549.824	105.436	106.825
MELO3C012714.2	89.8689	-2.45418	0.544098	-4.51055	6.4659e-06	0.000101038	155.441	148.104	31.4939	24.4371
MELO3C010500.2	434.624	1.79661	0.398752	4.50559	6.61901e-06	0.000103246	144.55	243.936	686.02	663.99
MELO3C011021.2	1947.09	-1.36636	0.303256	-4.50562	6.61794e-06	0.000103246	2629.62	2982.41	1057.1	1119.22
MELO3C004619.2	171.351	-2.20084	0.488686	-4.50359	6.68143e-06	0.000104033	200.984	362.032	60.2493	62.1399
MELO3C002611.2	180.06	-2.19301	0.486997	-4.50313	6.69592e-06	0.000104075	233.656	356.224	80.7888	49.5723
MELO3C020796.2	29.4395	-6.05271	1.3448	-4.50081	6.76956e-06	0.000105124	52.4736	63.888	0	1.3964
MELO3C022140.2	285.716	-1.79933	0.399834	-4.50019	6.78928e-06	0.000105337	484.143	404.624	108.175	145.924
MELO3C012129.2	319.929	-1.68866	0.375642	-4.49541	6.94361e-06	0.00010754	462.361	514.976	138.299	164.077
MELO3C011640.2	753.868	1.90934	0.424907	4.49354	7.00476e-06	0.00010839	423.749	210.056	1370.67	1011
MELO3C006467.2	28.8635	5.25348	1.16932	4.49277	7.03036e-06	0.000108672	1.98013	0.968	65.7265	46.7795
MELO3C020767.2	31.4415	-5.8824	1.30935	-4.49262	7.03539e-06	0.000108672	47.5232	75.504	2.7386	0
MELO3C011475.2	31.8251	-7.00144	1.56024	-4.4874	7.20966e-06	0.000110881	47.5232	78.408	1.3693	0
MELO3C015556.2	210.777	2.4822	0.553142	4.48745	7.20813e-06	0.000110881	97.0266	30.976	380.666	334.439
MELO3C016789.2	483.293	1.8514	0.412579	4.48739	7.21019e-06	0.000110881	168.311	250.712	929.755	584.395
MELO3C018544.2	21.6925	-7.91447	1.76359	-4.4877	7.19953e-06	0.000110881	27.7219	59.048	0	0
MELO3C026489.2	29.2637	-6.04428	1.34705	-4.48703	7.22219e-06	0.000110967	64.3544	51.304	0	1.3964
MELO3C003375.2	2111.15	1.53512	0.342278	4.48501	7.29091e-06	0.000111924	1142.54	1023.18	3776.53	2502.35
MELO3C005571.2	31.5887	-6.99075	1.55929	-4.48329	7.35018e-06	0.000112735	48.5133	76.472	1.3693	0
MELO3C016623.2	448.662	-1.57499	0.352	-4.4744	7.66268e-06	0.000117322	664.335	678.568	246.474	205.271
MELO3C023420.2	146.9	2.22407	0.49791	4.46681	7.93937e-06	0.000121451	37.6225	65.824	267.014	217.141
MELO3C006301.2	323.326	1.76467	0.395263	4.46455	8.02378e-06	0.000122635	173.262	121	462.824	536.219
MELO3C016051.2	62.5837	-3.11761	0.698504	-4.46326	8.07205e-06	0.000123265	124.748	98.736	19.1702	7.68022
MELO3C020357.2	354.612	1.74574	0.391597	4.458	8.2728e-06	0.00012622	192.073	133.584	594.277	498.516
MELO3C016169.2	153.504	-2.71777	0.609866	-4.45634	8.33713e-06	0.00012709	235.636	299.112	16.4316	62.8381
MELO3C018660.2	425.284	-1.62775	0.365457	-4.454	8.4284e-06	0.000128369	633.643	650.496	238.258	178.74
MELO3C019544.2	204.335	-1.85574	0.416691	-4.45352	8.44757e-06	0.000128549	302.961	336.864	97.2204	80.2932
MELO3C009305.2	82.2051	2.68593	0.603179	4.45296	8.46939e-06	0.000128769	22.7715	21.296	182.117	102.636
MELO3C013305.2	20.5045	-7.83314	1.761	-4.44812	8.66265e-06	0.000131478	31.6821	50.336	0	0
MELO3C012634.2	345.825	-1.68064	0.377898	-4.44735	8.69357e-06	0.000131832	569.289	485.936	145.146	182.929
MELO3C005512.2	105.974	-2.76552	0.622337	-4.44377	8.83963e-06	0.000133931	118.808	251.68	17.8009	35.6083
MELO3C020002.2	20.0757	-7.80244	1.75596	-4.44341	8.8544e-06	0.000134038	41.5828	38.72	0	0
MELO3C020317.2	566.162	-1.60247	0.360892	-4.4403	8.98343e-06	0.000135756	950.464	752.136	317.678	244.371
MELO3C022861.2	55.734	-3.00325	0.676345	-4.44042	8.97852e-06	0.000135756	98.0166	100.672	9.58511	14.6622
MELO3C023220.2	82.7688	-2.57865	0.580825	-4.43964	9.01105e-06	0.000136055	136.629	146.168	30.1246	18.1532
MELO3C011910.2	95.8133	-2.60612	0.587414	-4.4366	9.13928e-06	0.000137872	121.778	208.12	20.5395	32.8155
MELO3C011945.2	138.739	-2.0576	0.46407	-4.43382	9.25787e-06	0.00013954	240.586	207.152	50.6641	56.5543
MELO3C010749.2	669.731	1.61038	0.363271	4.43301	9.29286e-06	0.000139934	277.219	383.328	1135.15	883.225
MELO3C015435.2	20.2625	-7.816	1.7632	-4.43284	9.30003e-06	0.000139934	31.6821	49.368	0	0
MELO3C015532.2	602.198	1.56948	0.354092	4.43241	9.31857e-06	0.000140092	341.573	265.232	991.374	810.612
MELO3C011356.2	47.0113	-4.51479	1.01886	-4.43124	9.36943e-06	0.000140735	45.5431	135.52	0	6.98202
MELO3C017060.2	20.0261	-7.79904	1.76038	-4.43032	9.40923e-06	0.000141211	32.6722	47.432	0	0
MELO3C024490.2	192.408	-2.02657	0.457819	-4.42658	9.57395e-06	0.00014356	291.08	328.152	56.1413	94.2572
MELO3C023822.2	69.7028	-3.37965	0.764271	-4.42206	9.77624e-06	0.000146467	75.2451	178.112	19.1702	6.28381
MELO3C009892.2	36.4051	-4.43276	1.00247	-4.42183	9.78674e-06	0.000146499	72.2749	67.76	0	5.58561
MELO3C006056.2	302.608	1.68294	0.380761	4.41995	9.87253e-06	0.000147656	127.719	159.72	460.085	462.908
MELO3C013745.2	500.265	-1.5232	0.344656	-4.41947	9.89438e-06	0.000147856	699.977	785.048	243.736	272.299
MELO3C026775.2	35.8349	-4.60132	1.04136	-4.41856	9.93607e-06	0.000148256	88.116	50.336	0	4.88741
MELO3C012136.2	257.07	-1.77943	0.402909	-4.41645	1.00336e-05	0.000149552	343.553	453.024	110.913	120.789
MELO3C019312.2	36.4209	-4.37424	0.991166	-4.41322	1.01843e-05	0.000151669	102.967	35.816	4.1079	2.79281
MELO3C003705.2	251.694	1.90024	0.430792	4.41103	1.0288e-05	0.000153082	83.1656	129.712	350.541	443.358
MELO3C007540.2	375.357	1.78548	0.404816	4.41059	1.03091e-05	0.000153266	184.152	153.912	450.5	712.864
MELO3C002277.2	50.9684	-3.10582	0.704831	-4.40647	1.0507e-05	0.000156074	93.0663	90.024	8.21581	12.5676
MELO3C006553.2	146.536	-2.01802	0.458043	-4.40574	1.05425e-05	0.000156469	222.765	247.808	52.0334	63.5363
MELO3C022558.2	44.718	-3.37382	0.765973	-4.40462	1.05971e-05	0.000157145	88.116	75.504	5.4772	9.77482
MELO3C014872.2	148.845	1.9974	0.453577	4.40366	1.06441e-05	0.000157707	56.4338	62.92	219.088	256.938
MELO3C003403.2	29.522	-5.78698	1.31453	-4.40231	1.07104e-05	0.000158421	50.4934	64.856	2.7386	0
MELO3C009543.2	28.7699	-6.92731	1.57406	-4.40091	1.07799e-05	0.000159314	50.4934	63.888	0	0.698202
MELO3C009779.2	93.1435	-2.53148	0.575523	-4.39858	1.08961e-05	0.000160895	182.172	134.552	35.6018	20.2478
MELO3C018056.2	59.7585	-2.83274	0.644562	-4.39483	1.10861e-05	0.000163562	98.0166	111.32	16.4316	13.2658
MELO3C016033.2	83.4783	2.67373	0.60853	4.39375	1.11412e-05	0.000164236	24.7517	20.328	187.594	101.239
MELO3C025152.2	344.293	1.69092	0.384983	4.3922	1.12208e-05	0.00016513	182.172	143.264	587.43	464.304
MELO3C010742.2	403.654	2.12032	0.482935	4.39049	1.13094e-05	0.000166294	89.106	212.96	532.658	779.891
MELO3C004642.2	232.884	-2.09047	0.476162	-4.39024	1.13225e-05	0.000166346	259.398	495.616	76.6809	99.8428
MELO3C004196.2	326.662	-1.67936	0.382729	-4.38785	1.14478e-05	0.000168032	456.421	540.144	136.93	173.154
MELO3C024605.2	234.142	-1.93788	0.441663	-4.38768	1.14565e-05	0.000168032	281.179	461.736	93.1125	100.541
MELO3C009076.2	562.606	-1.6232	0.370215	-4.38447	1.16266e-05	0.000170383	1015.81	683.408	265.644	285.564
MELO3C007267.2	429.914	-1.74904	0.399033	-4.38318	1.16958e-05	0.000171254	510.875	815.056	179.378	214.348
MELO3C008569.2	1010.94	-1.44605	0.329979	-4.38225	1.17458e-05	0.000171842	1287.09	1670.77	554.567	531.331
MELO3C004421.2	334.232	1.63942	0.374314	4.3798	1.18789e-05	0.000173497	168.311	156.816	453.239	558.561
MELO3C005757.2	2132.52	-1.44501	0.330168	-4.37658	1.20554e-05	0.000175683	3611.76	2626.19	1237.85	1054.28
MELO3C016817.2	459.618	-1.65729	0.378678	-4.37652	1.20588e-05	0.000175683	772.252	622.424	260.167	183.627
MELO3C023512.2	707.692	1.47987	0.338238	4.37522	1.21309e-05	0.000176587	362.365	384.296	1165.28	918.833
MELO3C005987.2	562.967	1.47199	0.336476	4.37474	1.21579e-05	0.000176808	283.159	313.632	794.195	860.883
MELO3C002722.2	540.266	-1.59974	0.365707	-4.37436	1.21787e-05	0.00017684	830.666	795.696	217.719	316.984
MELO3C020570.2	789.536	-1.51018	0.345325	-4.3732	1.22437e-05	0.000177635	1289.07	1047.38	462.824	358.876
MELO3C014260.2	124.934	-2.21112	0.505868	-4.37095	1.2371e-05	0.000179333	233.656	178.112	35.6018	52.3651
MELO3C009739.2	49.1043	3.26456	0.747073	4.3698	1.24358e-05	0.000180122	5.9404	12.584	78.0502	99.8428
MELO3C013665.2	176.195	-1.98358	0.453969	-4.36943	1.24574e-05	0.000180285	308.901	254.584	57.5106	83.7842
MELO3C023604.2	109.962	-2.29591	0.525565	-4.36846	1.25128e-05	0.000180937	160.391	204.248	45.1869	30.0227
MELO3C014719.2	145.027	2.20795	0.505795	4.3653	1.26949e-05	0.000183419	65.3444	37.752	275.23	201.78
MELO3C012928.2	34.3205	-3.81491	0.874169	-4.36404	1.27681e-05	0.000184323	66.3345	61.952	4.1079	4.88741
MELO3C006521.2	123.389	-3.1777	0.729731	-4.35462	1.333e-05	0.000192276	100.987	344.608	10.9544	37.0047
MELO3C009391.2	75.4008	2.55066	0.585778	4.3543	1.33491e-05	0.000192392	22.7715	21.296	110.913	146.622
MELO3C003825.2	198.559	2.0976	0.481895	4.35282	1.34398e-05	0.00019354	97.0266	53.24	376.558	267.411
MELO3C011118.2	161.173	1.93158	0.443805	4.35232	1.34702e-05	0.000193818	63.3643	70.664	232.781	277.884
MELO3C012161.2	35.4161	-4.14684	0.952981	-4.35144	1.35248e-05	0.000194443	50.4934	84.216	1.3693	5.58561
MELO3C012253.2	65.6785	2.73525	0.628733	4.35041	1.35882e-05	0.000195042	14.851	19.36	131.453	97.05
MELO3C014337.2	298.393	-1.76456	0.40565	-4.34996	1.36164e-05	0.000195277	431.669	491.744	108.175	161.983
MELO3C014595.2	149.373	2.04318	0.469727	4.34972	1.36314e-05	0.000195332	55.4438	60.984	282.076	198.987
MELO3C007661.2	576.54	-1.61499	0.371445	-4.34785	1.37476e-05	0.000196835	749.481	990.264	238.258	328.155
MELO3C022061.2	195.033	1.84059	0.423441	4.34674	1.38173e-05	0.00019767	91.0862	79.376	275.23	334.439
MELO3C002719.2	417.141	-1.67002	0.384479	-4.3436	1.40169e-05	0.000200306	574.239	694.056	236.889	163.379
MELO3C011187.2	46.1437	-3.39353	0.781294	-4.34348	1.40245e-05	0.000200306	82.1756	87.12	4.1079	11.1712
MELO3C016419.2	137.527	-1.99176	0.458708	-4.34211	1.41122e-05	0.000201393	218.805	220.704	56.1413	54.4597
MELO3C022107.2	350.132	1.69172	0.389628	4.34187	1.41275e-05	0.000201446	139.599	191.664	477.886	591.377
MELO3C014437.2	78.1925	-2.88657	0.664883	-4.34147	1.41535e-05	0.000201653	143.56	130.68	28.7553	9.77482
MELO3C024545.2	120.625	2.55775	0.589298	4.34033	1.4227e-05	0.000202535	20.7914	49.368	156.1	256.24
MELO3C011366.2	1170.31	-1.91493	0.441291	-4.33937	1.4289e-05	0.000203251	2469.23	1229.36	620.293	362.367
MELO3C003138.2	19.6345	7.76052	1.78886	4.33825	1.43619e-05	0.000204013	0	0	53.4027	25.1353
MELO3C019485.2	450.751	1.60301	0.369512	4.33819	1.43659e-05	0.000204013	200.984	245.872	587.43	768.72
MELO3C016721.2	99.3456	-2.34666	0.540993	-4.33768	1.43992e-05	0.000204318	171.282	161.656	24.6474	39.7975
MELO3C021014.2	26.1972	-5.75575	1.32704	-4.3373	1.44245e-05	0.000204511	48.5133	54.208	1.3693	0.698202
MELO3C002125.2	554.657	2.05329	0.473427	4.33708	1.44389e-05	0.000204549	290.09	140.36	1159.8	628.381
MELO3C013812.2	618.251	-1.75237	0.40415	-4.33594	1.45135e-05	0.000205273	817.795	1090.94	205.395	358.876
MELO3C023318.2	281.885	-1.92882	0.445048	-4.33395	1.46455e-05	0.000206972	397.017	497.552	82.1581	150.812
MELO3C027001.2	318.79	2.62398	0.605473	4.33378	1.46574e-05	0.000206972	47.5232	130.68	277.968	818.99
MELO3C027302.2	28.2252	-6.90101	1.59386	-4.32974	1.49282e-05	0.000210455	39.6027	72.6	0	0.698202
MELO3C016967.2	165.974	1.8903	0.436683	4.32877	1.49948e-05	0.000211223	68.3146	72.6	280.707	242.276
MELO3C006246.2	172.207	2.50313	0.57855	4.32656	1.51453e-05	0.000213171	79.2054	24.2	265.644	319.776
MELO3C022516.2	60.4037	-3.01234	0.696337	-4.32597	1.51859e-05	0.00021357	93.0663	121	19.1702	8.37842
MELO3C013790.2	2108.06	-1.53885	0.355762	-4.3255	1.52183e-05	0.000213681	2370.22	3902.98	1083.12	1075.93
MELO3C021907.2	32.1244	-4.3487	1.00533	-4.32566	1.52078e-05	0.000213681	43.5629	79.376	1.3693	4.18921
MELO3C002712.2	317.124	-1.72937	0.399826	-4.32531	1.52315e-05	0.000213694	427.709	547.888	123.237	169.663
MELO3C013075.2	34.345	-3.88138	0.897468	-4.32482	1.52659e-05	0.000214004	57.4239	71.632	2.7386	5.58561
MELO3C024135.2	141.664	-2.03558	0.471249	-4.31953	1.5636e-05	0.000219017	210.884	243.936	64.3572	47.4777
MELO3C010301.2	27.2903	-6.85154	1.58688	-4.31762	1.57718e-05	0.000220565	45.5431	62.92	0	0.698202
MELO3C013031.2	500.981	1.76838	0.409996	4.31316	1.60939e-05	0.000224861	296.03	158.752	784.61	764.531
MELO3C022018.2	183.098	1.96584	0.455792	4.31301	1.61048e-05	0.000224861	87.1259	61.952	336.848	246.465
MELO3C005567.2	18.5575	-7.68918	1.78537	-4.30676	1.65661e-05	0.000231117	29.702	44.528	0	0
MELO3C019616.2	168.729	1.90838	0.443701	4.30106	1.6998e-05	0.000236764	79.2054	62.92	243.736	289.055
MELO3C017245.2	39.1633	-3.50956	0.816139	-4.3002	1.70646e-05	0.000237502	85.1458	59.048	5.4772	6.98202
MELO3C015933.2	57.4225	-2.80997	0.653701	-4.29855	1.71917e-05	0.00023908	100.987	99.7041	16.4316	12.5676
MELO3C003429.2	129.36	2.12988	0.495593	4.29765	1.72617e-05	0.000239863	57.4239	38.72	232.781	188.514
MELO3C011849.2	104.596	2.1844	0.508432	4.29635	1.73636e-05	0.000241086	41.5828	33.88	171.163	171.758
MELO3C005462.2	197.63	1.91262	0.445672	4.29155	1.77432e-05	0.00024616	68.3146	97.768	269.752	354.686
MELO3C023300.2	315.069	1.64717	0.384021	4.28927	1.79258e-05	0.000248496	130.689	174.24	483.363	471.984
MELO3C006694.2	112.716	-2.17045	0.506113	-4.28846	1.79915e-05	0.000249209	209.894	158.752	43.8176	38.4011
MELO3C003592.2	26.4803	-5.90493	1.37732	-4.28725	1.80899e-05	0.000250373	42.5729	61.952	0	1.3964
MELO3C006499.2	225.84	-2.38068	0.55579	-4.28341	1.84048e-05	0.000254529	201.974	556.6	57.5106	87.2752
MELO3C004946.2	111.55	-2.50833	0.585863	-4.28143	1.85697e-05	0.000256403	196.033	184.888	17.8009	47.4777
MELO3C009759.2	582.592	1.71492	0.400546	4.28145	1.85679e-05	0.000256403	350.484	193.6	937.971	848.315
MELO3C006504.2	18.0845	-7.65187	1.78759	-4.28056	1.86424e-05	0.000257203	31.6821	40.656	0	0
MELO3C005947.2	41.3214	-4.24442	0.991695	-4.27997	1.86921e-05	0.000257685	36.6325	121	1.3693	6.28381
MELO3C011307.2	156.054	-1.9078	0.446897	-4.26898	1.96367e-05	0.000270493	223.755	269.104	65.7265	65.6309
MELO3C007285.2	553.559	1.8812	0.440759	4.26809	1.97154e-05	0.000271362	169.301	302.984	1096.81	645.138
MELO3C005628.2	17.8536	-7.63328	1.78886	-4.26712	1.98009e-05	0.000271886	33.6623	37.752	0	0
MELO3C006943.2	231.568	1.88425	0.441565	4.26722	1.97927e-05	0.000271886	119.798	77.44	417.637	311.398
MELO3C007562.2	114.855	2.07607	0.486547	4.26696	1.98157e-05	0.000271886	43.5629	44.528	182.117	189.213
MELO3C024127.2	50.4392	-3.63332	0.851756	-4.26567	1.99299e-05	0.000273237	88.116	99.7041	1.3693	12.5676
MELO3C021818.2	507.282	1.79609	0.421107	4.26516	1.99761e-05	0.000273656	152.47	301.048	822.95	752.661
MELO3C023660.2	754.386	-1.49776	0.351216	-4.2645	2.00355e-05	0.000274253	961.355	1266.14	439.546	350.497
MELO3C012457.2	11259.7	1.42486	0.334422	4.26067	2.03813e-05	0.000278768	5036.47	7186.44	14343.4	18472.3
MELO3C024775.2	387.668	1.78027	0.418051	4.2585	2.05805e-05	0.000281272	211.874	137.456	718.883	482.457
MELO3C023586.2	617.844	-1.69268	0.39771	-4.25607	2.08055e-05	0.000284125	748.491	1140.3	232.781	349.799
MELO3C009222.2	75.2972	2.4751	0.581778	4.25437	2.09634e-05	0.000286057	19.8013	26.136	120.499	134.753
MELO3C014417.2	551.236	-1.51746	0.356977	-4.25087	2.12943e-05	0.000290345	749.481	885.72	246.474	323.267
MELO3C023457.2	183.896	-2.02607	0.47698	-4.24771	2.15967e-05	0.000294239	341.573	247.808	91.7432	54.4597
MELO3C021981.2	59.7292	-2.78927	0.657715	-4.24085	2.22673e-05	0.000302901	89.106	120.032	12.3237	17.455
MELO3C005799.2	405.417	-1.54617	0.364711	-4.23944	2.24079e-05	0.000304102	545.527	663.08	190.333	222.726
MELO3C017294.2	58.4428	3.02247	0.713087	4.23857	2.2495e-05	0.000305047	16.8311	8.712	132.822	75.4058
MELO3C009630.2	1240.17	-1.32117	0.311838	-4.23672	2.26806e-05	0.000307105	1644.5	1898.25	712.037	705.882
MELO3C014443.2	17.6557	-7.61701	1.7979	-4.23661	2.26917e-05	0.000307105	41.5828	29.04	0	0
MELO3C016791.2	258.648	-2.34047	0.55245	-4.23653	2.26996e-05	0.000307105	213.854	650.496	76.6809	93.559
MELO3C022422.2	375.37	1.66243	0.392553	4.23493	2.28621e-05	0.000309064	141.58	218.768	586.061	555.07
MELO3C019254.2	34.4318	-3.82434	0.90329	-4.23379	2.29786e-05	0.000310399	57.4239	70.664	6.84651	2.79281
MELO3C004194.2	2812.5	-1.37939	0.325935	-4.23211	2.31511e-05	0.000312486	4750.34	3376.39	1506.23	1617.03
MELO3C014888.2	206.97	1.7552	0.415045	4.22893	2.34809e-05	0.000316448	98.0166	90.992	351.91	286.961
MELO3C003386.2	93.5464	-2.24174	0.530417	-4.22637	2.37492e-05	0.000319816	163.361	145.2	35.6018	30.0227
MELO3C007156.2	153.64	-1.88356	0.44579	-4.22521	2.38718e-05	0.000321219	252.467	231.352	61.6186	69.122
MELO3C009219.2	41.3809	-3.33148	0.788825	-4.22334	2.40707e-05	0.000323397	85.1458	65.824	5.4772	9.07662
MELO3C017858.2	132.687	2.02411	0.479255	4.22345	2.40595e-05	0.000323397	45.5431	59.048	234.15	192.005
MELO3C025864.2	131.044	-2.28197	0.540488	-4.22205	2.42093e-05	0.000325009	144.55	290.4	42.4483	46.7795
MELO3C002383.2	25.7807	-5.30283	1.25718	-4.21805	2.4642e-05	0.000329802	59.404	41.624	0	2.0946
MELO3C006617.2	249.44	1.81454	0.430175	4.21815	2.4631e-05	0.000329802	137.619	83.248	398.467	378.425
MELO3C017810.2	25.6171	-5.85857	1.3889	-4.21815	2.46316e-05	0.000329802	61.3842	39.688	0	1.3964
MELO3C006884.2	194.087	-1.75519	0.416133	-4.21785	2.46644e-05	0.000329849	283.159	315.568	91.7432	85.8788
MELO3C004023.2	1092.58	1.41029	0.334687	4.21376	2.51156e-05	0.000335111	642.553	551.76	1804.74	1371.27
MELO3C014469.2	17.3365	-7.59099	1.80179	-4.21303	2.51969e-05	0.000335682	27.7219	41.624	0	0
MELO3C019454.2	873.408	1.65357	0.392484	4.21309	2.51904e-05	0.000335682	528.696	313.632	1540.46	1110.84
MELO3C007171.2	55.517	-3.25385	0.772622	-4.21144	2.53748e-05	0.000337537	72.2749	127.776	16.4316	5.58561
MELO3C011310.2	206.116	-1.86944	0.443941	-4.211	2.54239e-05	0.000337674	253.457	393.976	86.266	90.7662
MELO3C012169.2	142.226	-1.93456	0.459439	-4.2107	2.54578e-05	0.000337868	244.547	206.184	61.6186	56.5543
MELO3C018858.2	17.1386	-7.57424	1.80063	-4.20644	2.59422e-05	0.000344035	35.6424	32.912	0	0
MELO3C021108.2	1013.35	-1.53447	0.364893	-4.20526	2.60788e-05	0.000345583	1212.83	1801.45	447.761	591.377
MELO3C014228.2	17.1496	-7.57512	1.802	-4.20374	2.62542e-05	0.000347643	37.6225	30.976	0	0
MELO3C022773.2	97.917	2.18674	0.520225	4.20345	2.62877e-05	0.000347823	33.6623	36.784	173.901	147.321
MELO3C004651.2	333.904	1.78435	0.424515	4.20327	2.63082e-05	0.000347831	176.232	123.904	632.617	402.862
MELO3C010941.2	117.764	-2.14154	0.509683	-4.20171	2.64911e-05	0.000349984	219.795	163.592	50.6641	37.0047
MELO3C016689.2	17.331	-7.59055	1.80767	-4.19907	2.68009e-05	0.000353541	26.7318	42.592	0	0
MELO3C011450.2	109.493	-2.1048	0.501328	-4.19845	2.68749e-05	0.000354249	191.083	164.56	38.3404	43.9867
MELO3C003469.2	136.875	2.28018	0.543161	4.19799	2.69297e-05	0.000354703	57.4239	35.816	295.769	158.492
MELO3C018156.2	468.857	1.84138	0.43896	4.19487	2.73029e-05	0.000358806	184.152	225.544	483.363	982.37
MELO3C021074.2	604.669	1.4715	0.350763	4.19515	2.72692e-05	0.000358806	279.199	362.032	820.211	957.234
MELO3C023275.2	17.4128	7.58926	1.80943	4.19429	2.73733e-05	0.000359189	0	0	43.8176	25.8335
MELO3C010841.2	40.2022	-3.41907	0.816099	-4.18953	2.79535e-05	0.000366527	65.3444	82.28	4.1079	9.07662
MELO3C022731.2	47.4921	-3.52178	0.840991	-4.18766	2.81847e-05	0.000369281	51.4835	123.904	4.1079	10.473
MELO3C026503.2	54.9845	-2.80993	0.6711	-4.18705	2.82609e-05	0.000370001	99.9968	92.928	10.9544	16.0586
MELO3C009078.2	31.9437	3.75493	0.896891	4.1866	2.83161e-05	0.000370446	4.95034	3.872	57.5106	61.4417
MELO3C006037.2	16.8911	-7.55326	1.80486	-4.18496	2.85221e-05	0.000372862	34.6523	32.912	0	0
MELO3C016306.2	34.9447	-3.59642	0.859615	-4.18376	2.86728e-05	0.000374551	72.2749	57.112	4.1079	6.28381
MELO3C018502.2	711.355	1.83902	0.439829	4.18121	2.89961e-05	0.00037849	374.245	246.84	1488.43	735.904
MELO3C018729.2	204.184	2.12939	0.509364	4.18049	2.90877e-05	0.000379402	46.5331	105.512	282.076	382.614
MELO3C016172.2	17.089	-7.57025	1.81093	-4.1803	2.91122e-05	0.000379438	26.7318	41.624	0	0
MELO3C015830.2	1334.96	1.56593	0.374718	4.17896	2.92845e-05	0.000381398	744.53	603.064	2507.19	1485.07
MELO3C006758.2	278.869	1.59561	0.382006	4.17691	2.95496e-05	0.000384564	147.52	129.712	438.176	400.069
MELO3C014673.2	316.433	1.56304	0.374246	4.17649	2.9604e-05	0.000384985	149.5	170.368	503.903	441.962
MELO3C018098.2	257.052	1.83895	0.440388	4.17575	2.97e-05	0.000385945	112.868	111.32	509.38	294.641
MELO3C011260.2	593.206	2.28586	0.54747	4.17532	2.97568e-05	0.000386395	247.517	155.848	1525.4	444.056
MELO3C026532.2	36658	1.22169	0.292625	4.17494	2.98067e-05	0.000386755	21187.4	22816.7	55351.3	47276.6
MELO3C007419.2	205.669	1.79052	0.428896	4.17471	2.98369e-05	0.00038686	106.927	77.44	345.064	293.245
MELO3C012628.2	601.182	1.68746	0.404351	4.17325	3.00288e-05	0.000389059	208.904	361.064	781.871	1052.89
MELO3C011761.2	503.657	1.61425	0.38683	4.17302	3.00587e-05	0.000389156	188.113	307.824	770.917	747.774
MELO3C018529.2	388.002	1.49007	0.357259	4.17085	3.03469e-05	0.000392305	217.815	189.728	558.675	585.791
MELO3C014601.2	37.7855	-4.02719	0.966623	-4.16625	3.09652e-05	0.000400001	52.4736	89.056	8.21581	1.3964
MELO3C013093.2	62.1329	-2.85781	0.686233	-4.1645	3.12041e-05	0.00040279	113.858	105.512	8.21581	20.946
MELO3C012265.2	115.672	2.33064	0.55978	4.16349	3.13422e-05	0.000404273	52.4736	24.2	216.35	169.663
MELO3C018648.2	1045.86	1.36935	0.329042	4.16163	3.15979e-05	0.00040727	544.537	622.424	1681.5	1334.96
MELO3C017061.2	1368.67	1.4052	0.337851	4.15921	3.19349e-05	0.000411246	616.812	883.784	1908.81	2065.28
MELO3C026137.2	36.8651	-3.51549	0.845257	-4.15908	3.19536e-05	0.000411246	51.4835	84.216	5.4772	6.28381
MELO3C017583.2	392.103	-2.18663	0.525936	-4.1576	3.21605e-05	0.000413604	389.096	898.304	89.0046	192.005
MELO3C011903.2	16.6215	-7.53016	1.81195	-4.15583	3.24107e-05	0.000416514	29.702	36.784	0	0
MELO3C011171.2	178.409	1.93014	0.465088	4.15006	3.32389e-05	0.000426843	90.0961	58.08	321.786	243.672
MELO3C002264.2	40.05	-3.30451	0.79648	-4.14889	3.34087e-05	0.000428392	79.2054	65.824	9.58511	5.58561
MELO3C024472.2	37.8565	-3.51117	0.846278	-4.14896	3.33991e-05	0.000428392	54.4537	85.184	4.1079	7.68022
MELO3C026214.2	17.0669	-7.56847	1.82435	-4.14859	3.34531e-05	0.000428647	22.7715	45.496	0	0
MELO3C009836.2	341.817	1.60095	0.386011	4.14743	3.36232e-05	0.00043051	151.48	187.792	446.392	581.602
MELO3C015294.2	514.032	-1.73615	0.418736	-4.14617	3.38078e-05	0.000432469	614.832	968	180.748	292.546
MELO3C023544.2	199.881	2.13308	0.514484	4.14605	3.38258e-05	0.000432469	46.5331	101.64	391.62	259.731
MELO3C020386.2	262.769	-1.79652	0.433721	-4.1421	3.44134e-05	0.00043966	304.941	511.104	119.129	115.901
MELO3C006372.2	256.762	1.63591	0.394971	4.14185	3.44521e-05	0.000439831	135.639	114.224	419.006	358.177
MELO3C007505.2	40.777	-3.49445	0.843881	-4.14092	3.45909e-05	0.00044128	68.3146	82.28	2.7386	9.77482
MELO3C023230.2	29.1603	6.8872	1.66457	4.13751	3.51093e-05	0.000447567	0.990067	0	47.9255	67.7256
MELO3C010778.2	186.762	1.75959	0.425345	4.13685	3.521e-05	0.000448522	78.2153	91.96	309.462	267.411
MELO3C006676.2	385.305	-1.77583	0.42953	-4.13435	3.55954e-05	0.000452841	459.391	734.712	135.561	211.555
MELO3C014498.2	137.879	-1.90313	0.460325	-4.13432	3.56009e-05	0.000452841	204.944	230.384	56.1413	60.0453
MELO3C002553.2	24.4824	-5.22878	1.26557	-4.13157	3.60297e-05	0.000457949	43.5629	52.272	0	2.0946
MELO3C010688.2	209.104	1.72301	0.417051	4.13141	3.60551e-05	0.000457949	85.1458	109.384	305.354	336.533
MELO3C006217.2	173.629	-1.84843	0.447477	-4.13078	3.61538e-05	0.000458869	287.119	255.552	89.0046	62.8381
MELO3C004801.2	28.8833	3.98923	0.966671	4.12677	3.67891e-05	0.000466592	3.96027	2.904	47.9255	60.7435
MELO3C020958.2	48.4178	-2.93246	0.71069	-4.12621	3.68791e-05	0.000467395	95.0464	76.472	9.58511	12.5676
MELO3C020537.2	350.44	-1.48861	0.360834	-4.12547	3.69974e-05	0.000468554	498.994	534.336	187.594	180.834
MELO3C009863.2	44.4484	3.01411	0.731757	4.11901	3.80505e-05	0.000480843	8.9106	10.648	83.5274	74.7076
MELO3C014462.2	16.1596	-7.48937	1.81885	-4.11763	3.82784e-05	0.000483372	33.6623	30.976	0	0
MELO3C016334.2	16.3574	-7.50713	1.82393	-4.11592	3.85639e-05	0.000486625	25.7417	39.688	0	0
MELO3C005621.2	317.85	-1.60241	0.389376	-4.11533	3.86632e-05	0.000487526	404.937	551.76	150.623	164.077
MELO3C017059.2	34.7919	-4.20769	1.02254	-4.11492	3.87306e-05	0.000488022	55.4438	77.44	0	6.28381
MELO3C009097.2	480.56	-1.90418	0.462922	-4.11338	3.89904e-05	0.000490942	659.385	859.584	120.499	282.772
MELO3C015424.2	83.3329	-2.30051	0.5601	-4.10732	4.00281e-05	0.00050328	123.758	152.944	31.4939	25.1353
MELO3C019469.2	24.2637	-5.78355	1.40825	-4.1069	4.01e-05	0.000503822	35.6424	60.016	0	1.3964
MELO3C017935.2	42.9661	-3.08211	0.750544	-4.10651	4.01686e-05	0.00050432	85.1458	68.728	8.21581	9.77482
MELO3C017480.2	2022.9	1.59278	0.387973	4.10538	4.03654e-05	0.000505047	720.769	1294.22	2567.44	3509.16
MELO3C017985.2	119.733	-2.04574	0.498312	-4.10534	4.03713e-05	0.000505047	213.854	172.304	39.7097	53.0633
MELO3C019844.2	100.039	2.10791	0.513378	4.10596	4.0264e-05	0.000505047	34.6523	40.656	167.055	157.794
MELO3C022828.2	510.581	2.08077	0.506797	4.10573	4.03035e-05	0.000505047	116.828	273.944	549.09	1102.46
MELO3C025702.2	501.361	1.83708	0.447453	4.10562	4.03223e-05	0.000505047	136.629	302.016	703.821	862.977
MELO3C015067.2	429.547	1.46461	0.356871	4.10403	4.06022e-05	0.000507571	234.646	222.64	566.891	694.012
MELO3C003540.2	57.8009	3.15634	0.769254	4.10311	4.0763e-05	0.000509216	4.95034	18.392	80.7888	127.073
MELO3C014301.2	24.1042	-4.68642	1.14293	-4.10036	4.12514e-05	0.000514949	44.553	48.4	1.3693	2.0946
MELO3C005813.2	697.748	-1.43443	0.349921	-4.09931	4.14384e-05	0.000516913	1175.21	862.488	356.018	397.277
MELO3C017206.2	417.584	-1.49808	0.365513	-4.09856	4.15724e-05	0.000518214	686.116	546.92	235.52	201.78
MELO3C007442.2	53.6965	-2.78826	0.68044	-4.09773	4.17231e-05	0.00051972	102.967	84.216	16.4316	11.1712
MELO3C018112.2	331.464	1.56831	0.382911	4.09575	4.20811e-05	0.000523806	193.063	141.328	492.948	498.516
MELO3C007158.2	155.597	1.83456	0.448003	4.09497	4.22223e-05	0.000525189	71.2848	64.856	267.014	219.235
MELO3C007486.2	37.2105	3.68559	0.900357	4.09348	4.24953e-05	0.000527832	1.98013	8.712	75.3116	62.8381
MELO3C006477.2	36.987	-3.93976	0.962594	-4.09285	4.261e-05	0.00052888	96.0365	43.56	1.3693	6.98202
MELO3C002606.2	15.9231	-7.46807	1.82475	-4.09264	4.26486e-05	0.000528983	34.6523	29.04	0	0
MELO3C005995.2	276.621	-2.4595	0.601046	-4.09203	4.27605e-05	0.000529993	355.434	582.736	32.8632	135.451
MELO3C016802.2	167.754	-1.81895	0.444589	-4.0913	4.28962e-05	0.000531298	293.06	229.416	79.4195	69.122
MELO3C003002.2	17.0393	-7.56622	1.85003	-4.08978	4.31789e-05	0.000534419	17.8212	50.336	0	0
MELO3C014907.2	1736.53	-1.45002	0.354695	-4.08807	4.34977e-05	0.000537983	2435.56	2647.48	1150.21	712.864
MELO3C024444.2	23.3742	-6.62875	1.62159	-4.0878	4.35482e-05	0.000538226	37.6225	55.176	0	0.698202
MELO3C016771.2	7059.86	1.23973	0.303466	4.08524	4.40318e-05	0.000543818	3783.05	4617.36	10565.5	9273.51
MELO3C008794.2	28.9136	-5.08701	1.24621	-4.082	4.465e-05	0.000551063	25.7417	87.12	0	2.79281
MELO3C016849.2	23.627	-5.04905	1.23714	-4.08123	4.4799e-05	0.00055251	33.6623	58.08	1.3693	1.3964
MELO3C017878.2	141.652	-2.22264	0.544936	-4.07872	4.52837e-05	0.000558093	147.52	319.44	45.1869	54.4597
MELO3C006083.2	71.8784	-3.00378	0.737305	-4.074	4.6212e-05	0.00056873	103.957	152.944	5.4772	25.1353
MELO3C020887.2	244.17	2.02316	0.496596	4.07407	4.61994e-05	0.00056873	132.669	60.016	462.824	321.173
MELO3C012352.2	47.4275	-3.1288	0.768157	-4.07313	4.63861e-05	0.00057047	70.2948	100.672	5.4772	13.2658
MELO3C021375.2	1338.36	1.25585	0.308472	4.0712	4.67722e-05	0.000574409	839.577	740.52	1891	1882.35
MELO3C012301.2	116	-2.42602	0.595983	-4.07061	4.68899e-05	0.000575449	150.49	242	20.5395	50.9687
MELO3C008134.2	210.959	1.76147	0.433244	4.06576	4.78762e-05	0.000586727	115.838	76.472	312.201	339.326
MELO3C009903.2	32.3373	-3.79279	0.933347	-4.06365	4.83121e-05	0.000591653	44.553	76.472	2.7386	5.58561
MELO3C022057.2	23.0923	-5.71027	1.40547	-4.06289	4.84684e-05	0.000593151	42.5729	48.4	0	1.3964
MELO3C004568.2	44.1744	-3.14267	0.773594	-4.06243	4.85648e-05	0.000593914	70.2948	89.056	5.4772	11.8694
MELO3C026291.2	749.365	1.32235	0.325786	4.05895	4.92937e-05	0.000602406	459.391	396.88	1068.05	1073.14
MELO3C003103.2	16.7918	-7.54512	1.8592	-4.05827	4.94372e-05	0.000603448	16.8311	50.336	0	0
MELO3C009923.2	281.77	2.09065	0.515164	4.05822	4.94482e-05	0.000603448	75.2451	139.392	287.553	624.89
MELO3C005221.2	346.938	1.54248	0.380263	4.05634	4.98481e-05	0.000607903	173.262	181.016	592.907	440.565
MELO3C012553.2	23.9996	-5.77066	1.42305	-4.05514	5.01036e-05	0.000609978	31.6821	62.92	0	1.3964
MELO3C017489.2	276.938	1.5306	0.377454	4.05505	5.01232e-05	0.000609978	143.56	141.328	403.944	418.921
MELO3C021914.2	27.3415	6.78858	1.67398	4.05536	5.0058e-05	0.000609978	0	0.968	61.6186	46.7795
MELO3C016742.2	663.638	1.37673	0.339759	4.05209	5.07628e-05	0.000616901	331.672	406.56	894.154	1022.17
MELO3C019405.2	412.751	1.60515	0.396128	4.05209	5.07611e-05	0.000616901	191.083	216.832	761.331	481.759
MELO3C002070.2	59.0484	-2.70371	0.667537	-4.05028	5.11555e-05	0.000620808	79.2054	125.84	13.693	17.455
MELO3C017363.2	549.234	-1.47541	0.364262	-4.05042	5.11252e-05	0.000620808	774.232	840.224	343.695	238.785
MELO3C021417.2	99.2235	-2.27477	0.562052	-4.04726	5.18208e-05	0.000628445	199.003	130.68	26.0167	41.1939
MELO3C005137.2	140.452	-1.93357	0.477918	-4.04582	5.21398e-05	0.00063063	211.874	234.256	46.5562	69.122
MELO3C007928.2	15.4115	-7.42105	1.83412	-4.04612	5.20746e-05	0.00063063	29.702	31.944	0	0
MELO3C014508.2	26.6276	-4.3286	1.0699	-4.0458	5.21457e-05	0.00063063	58.414	42.592	4.1079	1.3964
MELO3C016095.2	1353.19	-1.29236	0.319537	-4.04447	5.2442e-05	0.000633775	1973.2	1869.21	876.353	694.012
MELO3C026941.2	16.7863	-7.54466	1.86613	-4.04294	5.27861e-05	0.000637491	15.8411	51.304	0	0
MELO3C023265.2	661.194	1.5664	0.387513	4.0422	5.2952e-05	0.000639052	260.388	407.528	833.904	1142.96
MELO3C005898.2	868.648	-1.33791	0.331313	-4.03822	5.38592e-05	0.000649551	1341.54	1149.02	445.023	539.012
MELO3C005692.2	188.458	1.74049	0.431238	4.03602	5.43648e-05	0.000654742	98.0166	75.504	312.201	268.109
MELO3C019815.2	139.011	1.97349	0.489359	4.0328	5.51155e-05	0.000663326	70.2948	42.592	221.827	221.33
MELO3C008010.2	711.132	1.32314	0.328226	4.03118	5.54969e-05	0.000667455	431.669	380.424	1059.84	972.595
MELO3C005245.2	523.607	1.59145	0.395246	4.02648	5.66192e-05	0.000680484	238.606	282.656	981.789	591.377
MELO3C017815.2	750.337	-1.39058	0.345623	-4.02341	5.73616e-05	0.000687984	1033.63	1140.3	350.541	476.872
MELO3C012053.2	215.651	1.66827	0.414686	4.02297	5.747e-05	0.00068881	91.0862	115.192	351.91	304.416
MELO3C014245.2	45.2209	-2.92133	0.726371	-4.02182	5.77509e-05	0.000691702	76.2352	83.248	12.3237	9.07662
MELO3C011364.2	2100.94	-1.24593	0.309943	-4.01988	5.82268e-05	0.000696923	2732.58	3177.95	1343.28	1149.94
MELO3C010457.2	24.7217	-4.31803	1.07427	-4.0195	5.83228e-05	0.000697593	50.4934	43.56	2.7386	2.0946
MELO3C012382.2	15.1585	-7.39721	1.84081	-4.01846	5.85795e-05	0.000699704	27.7219	32.912	0	0
MELO3C016342.2	184.211	-2.09349	0.520965	-4.01848	5.85745e-05	0.000699704	191.083	406.56	57.5106	81.6896
MELO3C026470.2	447.465	1.56779	0.390317	4.01671	5.90159e-05	0.000704435	279.199	172.304	675.065	663.291
MELO3C023087.2	49.056	-2.88496	0.718391	-4.01586	5.92283e-05	0.000706486	105.937	66.792	12.3237	11.1712
MELO3C025594.2	274.771	1.71727	0.427669	4.01542	5.93402e-05	0.000707337	160.391	95.832	451.869	390.993
MELO3C007133.2	58.727	-3.08184	0.767764	-4.01405	5.96859e-05	0.000710972	97.0266	114.224	4.1079	19.5496
MELO3C002056.2	119.689	-1.97422	0.492058	-4.01216	6.01649e-05	0.000716188	214.845	166.496	52.0334	45.3831
MELO3C013711.2	44.8791	3.12173	0.778457	4.01015	6.06804e-05	0.000721832	8.9106	9.68	53.4027	107.523
MELO3C010961.2	82.2471	2.45132	0.611746	4.00708	6.1473e-05	0.000730761	31.6821	19.36	102.698	175.249
MELO3C007739.2	831.973	1.86022	0.464632	4.00364	6.23754e-05	0.000740984	256.427	462.704	832.535	1776.22
MELO3C006418.2	326.682	1.50335	0.375547	4.00308	6.25219e-05	0.000742219	161.381	179.08	531.289	434.98
MELO3C015918.2	344.217	1.62139	0.40509	4.00253	6.26681e-05	0.000743448	203.954	133.584	579.214	460.115
MELO3C005727.2	1425.04	1.32138	0.330247	4.00117	6.3029e-05	0.000747222	924.723	704.704	1858.14	2212.6
MELO3C003547.2	43.8057	-3.42712	0.856844	-3.9997	6.34238e-05	0.000751392	42.5729	118.096	5.4772	9.07662
MELO3C001970.2	49.0979	-2.97315	0.743831	-3.99708	6.41289e-05	0.000759229	72.2749	102.608	6.84651	14.6622
MELO3C021262.2	93.3053	2.12616	0.532059	3.99609	6.43968e-05	0.000761367	39.6027	30.008	146.515	157.095
MELO3C020101.2	196.538	1.96167	0.491023	3.99506	6.46776e-05	0.000764169	65.3444	94.864	405.313	220.632
MELO3C019939.2	281.769	-1.65874	0.415258	-3.99449	6.4833e-05	0.000765486	513.845	342.672	123.237	147.321
MELO3C020880.2	2273.8	1.27222	0.318541	3.99388	6.49999e-05	0.00076664	1281.15	1381.34	3660.14	2772.56
MELO3C025079.2	22.5013	4.89087	1.22461	3.99381	6.50187e-05	0.00076664	0.990067	1.936	45.1869	41.8921
MELO3C002800.2	218.393	-2.0734	0.519484	-3.99126	6.57225e-05	0.000774415	216.825	489.808	67.0958	99.8428
MELO3C022228.2	52.3464	2.67079	0.669585	3.98873	6.64283e-05	0.000782204	13.8609	14.52	97.2204	83.7842
MELO3C013000.2	2611.75	1.49403	0.374683	3.98743	6.67916e-05	0.000785951	1703.91	1032.86	4515.96	3194.27
MELO3C002261.2	102.552	-2.12729	0.533714	-3.98582	6.72472e-05	0.000790245	162.371	172.304	28.7553	46.7795
MELO3C008115.2	75.5223	2.27096	0.570059	3.98372	6.78438e-05	0.000795529	23.7616	28.072	125.976	124.28
MELO3C008197.2	798.03	1.52977	0.384002	3.98376	6.7833e-05	0.000795529	374.245	446.248	1489.8	881.829
MELO3C015701.2	42.7775	-3.09131	0.776156	-3.98284	6.80961e-05	0.000797534	80.1954	73.568	5.4772	11.8694
MELO3C019776.2	513.216	-1.38989	0.349221	-3.97997	6.89243e-05	0.000806692	671.265	815.056	267.014	299.528
MELO3C009765.2	210.9	-1.67703	0.42139	-3.97975	6.89876e-05	0.000806891	337.613	305.888	84.8967	115.203
MELO3C011440.2	185.798	1.93583	0.486495	3.97914	6.91645e-05	0.000808418	58.414	95.832	228.673	360.272
MELO3C018716.2	163.73	1.72787	0.434448	3.97717	6.97394e-05	0.000814592	79.2054	72.6	261.537	241.578
MELO3C018887.2	227.369	1.83154	0.460542	3.97693	6.98111e-05	0.000814883	129.699	69.696	387.512	322.569
MELO3C019981.2	537.795	1.613	0.405769	3.97515	7.03337e-05	0.000820435	215.835	313.632	998.221	623.494
MELO3C021159.2	208.28	-1.66431	0.418909	-3.97295	7.09881e-05	0.000826961	358.404	274.912	99.959	99.8428
MELO3C003433.2	14.7021	-7.35294	1.85214	-3.96996	7.18835e-05	0.000835394	32.6722	26.136	0	0
MELO3C010353.2	838.857	1.80904	0.455689	3.9699	7.19036e-05	0.000835394	312.861	432.696	776.394	1833.48
MELO3C010715.2	132.729	1.8925	0.476666	3.97029	7.17852e-05	0.000835394	51.4835	60.984	235.52	182.929
MELO3C021999.2	513.089	-1.7241	0.434263	-3.97019	7.18161e-05	0.000835394	548.497	1028.02	193.071	282.772
MELO3C004355.2	264.017	-1.69263	0.427066	-3.9634	7.38904e-05	0.000857335	419.788	388.168	93.1125	155.001
MELO3C007140.2	43.9592	-3.07811	0.777162	-3.96071	7.47267e-05	0.000866463	102.967	54.208	9.58511	9.07662
MELO3C012966.2	38.1712	-3.51373	0.887925	-3.95724	7.58214e-05	0.000878572	38.6126	101.64	6.84651	5.58561
MELO3C016933.2	471.912	1.38585	0.350425	3.95476	7.66107e-05	0.000887127	238.606	283.624	718.883	646.535
MELO3C017319.2	59.5031	2.52938	0.639644	3.95436	7.67412e-05	0.000888049	15.8411	19.36	89.0046	113.807
MELO3C024443.2	830.352	1.29592	0.327779	3.95364	7.6971e-05	0.000890117	446.52	514.976	1094.07	1265.84
MELO3C015340.2	33.5945	-3.59995	0.911151	-3.95099	7.78271e-05	0.000899422	77.2252	47.432	2.7386	6.98202
MELO3C015549.2	40.3767	-4.16107	1.05336	-3.95029	7.80575e-05	0.000900294	39.6027	114.224	0	7.68022
MELO3C017095.2	458.985	1.5003	0.37978	3.95043	7.80103e-05	0.000900294	201.974	277.816	587.43	768.72
MELO3C007090.2	594.799	-1.38643	0.351047	-3.94942	7.83408e-05	0.000902964	871.259	850.872	279.337	377.727
MELO3C005921.2	331.272	1.51083	0.382615	3.9487	7.85774e-05	0.000905093	185.143	158.752	553.198	427.998
MELO3C011713.2	100.462	-2.05091	0.519747	-3.94597	7.94775e-05	0.000914857	166.331	156.816	45.1869	33.5137
MELO3C002690.2	119.257	1.89824	0.481148	3.94524	7.97213e-05	0.000917058	54.4537	46.464	187.594	188.514
MELO3C022214.2	67.4964	-2.37882	0.603279	-3.94315	8.04176e-05	0.000924458	126.729	99.7041	21.9088	21.6442
MELO3C022165.2	1057.01	1.68736	0.428157	3.94099	8.11445e-05	0.0009322	502.954	499.488	992.743	2232.85
MELO3C016366.2	3900.89	1.21819	0.309143	3.94054	8.12969e-05	0.000933336	2081.12	2609.73	5123.92	5788.79
MELO3C021091.2	82.5052	2.97693	0.75567	3.93946	8.16663e-05	0.000936959	9.90067	27.104	223.196	69.8202
MELO3C011413.2	22.9572	4.49229	1.14056	3.93868	8.19297e-05	0.000939364	1.98013	1.936	38.3404	49.5723
MELO3C002692.2	115.812	2.71326	0.689695	3.93399	8.35463e-05	0.00095727	9.90067	51.304	217.719	184.325
MELO3C003218.2	4265.9	-1.19478	0.303853	-3.93209	8.42121e-05	0.000964264	6308.71	5566	2830.35	2358.52
MELO3C018969.2	109.234	2.23295	0.56844	3.92821	8.55815e-05	0.000978659	53.4636	23.232	178.009	182.231
MELO3C024360.2	482.557	1.46631	0.373439	3.92651	8.61889e-05	0.000984959	305.931	207.152	680.543	736.603
MELO3C003802.2	204.834	1.66712	0.424821	3.9243	8.6982e-05	0.000992722	112.868	83.248	331.371	291.848
MELO3C014085.2	62.0869	2.78138	0.708838	3.92385	8.71439e-05	0.000993919	18.8113	12.584	150.623	66.3291
MELO3C002201.2	726.429	-1.43777	0.366617	-3.92172	8.79184e-05	0.0010015	1269.27	853.776	353.28	429.394
MELO3C003968.2	14.2015	-7.30302	1.86221	-3.92171	8.79238e-05	0.0010015	29.702	27.104	0	0
MELO3C012305.2	116.032	-2.77651	0.70809	-3.92113	8.81345e-05	0.00100325	122.768	283.624	10.9544	46.7795
MELO3C021906.2	3398.28	1.16181	0.296384	3.91994	8.857e-05	0.00100755	2053.4	2145.09	4992.47	4402.16
MELO3C024381.2	23.6614	-4.78325	1.2203	-3.91973	8.86472e-05	0.00100777	38.6126	53.24	0	2.79281
MELO3C006690.2	1415.51	-1.28191	0.327088	-3.91915	8.88608e-05	0.00100954	1772.22	2238.99	902.369	748.472
MELO3C001957.2	1742.05	1.24904	0.318771	3.91829	8.91798e-05	0.0010125	1151.45	911.856	2609.89	2294.99
MELO3C011181.2	269.579	-1.58923	0.405613	-3.91809	8.92538e-05	0.00101269	439.59	370.744	112.283	155.699
MELO3C018639.2	20.7784	-6.459	1.65017	-3.91414	9.07259e-05	0.00102805	49.5034	32.912	0	0.698202
MELO3C020630.2	254.625	-1.9618	0.501284	-3.91354	9.09516e-05	0.00102994	289.1	522.72	69.8344	136.848
MELO3C001150.2	42.9138	2.96208	0.756956	3.91314	9.11039e-05	0.00103095	6.93047	12.584	73.9423	78.1986
MELO3C024477.2	74.2179	-2.27803	0.582171	-3.91299	9.11594e-05	0.00103095	108.907	137.456	23.2781	27.2299
MELO3C025801.2	498.237	1.38109	0.353169	3.91056	9.20825e-05	0.00104072	311.871	241.032	722.991	717.053
MELO3C010662.2	1098.04	-1.33942	0.342608	-3.90949	9.24926e-05	0.00104468	1320.75	1826.62	675.065	569.732
MELO3C011853.2	911.77	1.37843	0.352771	3.90745	9.32743e-05	0.00105282	407.908	605	1382.99	1251.18
MELO3C020620.2	505.096	1.55274	0.397627	3.90502	9.4218e-05	0.00106279	320.782	192.632	833.904	673.066
MELO3C010675.2	1992.06	-1.28145	0.328224	-3.90419	9.45422e-05	0.00106507	2546.45	3100.51	999.59	1321.7
MELO3C008207.2	71.077	-2.34892	0.602562	-3.89823	9.68999e-05	0.00109002	138.609	98.736	26.0167	20.946
MELO3C015443.2	523.041	-1.70894	0.438402	-3.89811	9.69444e-05	0.00109002	587.11	1016.4	180.748	307.907
MELO3C007656.2	34.1332	-3.24019	0.831387	-3.89733	9.72598e-05	0.00109286	64.3544	59.048	6.84651	6.28381
MELO3C023879.2	422.459	1.38235	0.354775	3.89642	9.76234e-05	0.00109624	212.864	255.552	621.663	599.755
MELO3C009334.2	3366.24	-1.65372	0.424639	-3.89442	9.84357e-05	0.00110422	4813.71	5406.28	965.357	2279.63
MELO3C021584.2	139.719	1.81641	0.466441	3.8942	9.85245e-05	0.00110422	70.2948	53.24	228.673	206.668
MELO3C025070.2	1230.88	1.34987	0.346627	3.89429	9.84858e-05	0.00110422	827.696	559.504	1873.2	1663.12
MELO3C025752.2	262.929	-1.52827	0.392481	-3.89387	9.86585e-05	0.00110501	351.474	429.792	128.714	141.735
MELO3C024886.2	62.4945	-2.8911	0.742558	-3.89343	9.88376e-05	0.00110631	120.788	100.672	5.4772	23.0407
MELO3C019440.2	819.026	-1.52865	0.392652	-3.89315	9.89521e-05	0.00110688	1046.5	1388.11	309.462	532.03
MELO3C015924.2	3564.94	1.56181	0.401215	3.89269	9.91385e-05	0.00110825	1210.85	2396.77	6153.64	4498.51
MELO3C009217.2	394.55	-1.41681	0.364137	-3.89087	9.98857e-05	0.00111446	566.318	582.736	188.964	240.181
MELO3C018234.2	27.5344	-4.59012	1.18083	-3.88719	0.00010141	0.00113003	20.7914	85.184	1.3693	2.79281
MELO3C002442.2	931.507	1.23923	0.318871	3.8863	0.000101782	0.00113345	588.1	520.784	1255.65	1361.49
MELO3C024430.2	20.9143	-5.57064	1.43346	-3.88615	0.000101849	0.00113346	42.5729	39.688	0	1.3964
MELO3C007545.2	24.3957	-4.05427	1.04365	-3.8847	0.000102455	0.00113948	47.5232	44.528	2.7386	2.79281
MELO3C006997.2	765.22	-1.58853	0.408967	-3.88425	0.000102645	0.00114084	794.034	1502.34	424.483	340.024
MELO3C025761.2	14.2456	-7.30729	1.88133	-3.8841	0.000102708	0.00114084	37.6225	19.36	0	0
MELO3C017253.2	408.098	-1.3763	0.354568	-3.88163	0.00010376	0.00115179	550.477	628.232	219.088	234.596
MELO3C009572.2	66.97	-2.39003	0.616058	-3.87956	0.000104648	0.00116091	122.768	101.64	26.0167	17.455
MELO3C016880.2	27.4607	-4.26109	1.09875	-3.87814	0.000105259	0.00116696	47.5232	56.144	5.4772	0.698202
MELO3C003164.2	19.9917	-6.40309	1.65147	-3.87722	0.000105659	0.00117017	38.6126	40.656	0	0.698202
MELO3C024699.2	312.655	-1.49347	0.385197	-3.87716	0.000105684	0.00117017	450.48	473.352	139.669	187.118
MELO3C008838.2	36.4998	-3.20378	0.826488	-3.87638	0.000106023	0.00117319	80.1954	51.304	8.21581	6.28381
MELO3C017068.2	454.68	-1.76187	0.45472	-3.87463	0.000106785	0.00118012	887.1	515.944	269.752	145.924
MELO3C025225.2	21.7763	-5.06521	1.30723	-3.87477	0.000106725	0.00118012	35.6424	49.368	0	2.0946
MELO3C003764.2	284.057	-1.77113	0.457162	-3.87418	0.000106986	0.00118159	546.517	331.056	160.208	98.4464
MELO3C022390.2	66.0025	-2.48999	0.643131	-3.87167	0.000108092	0.00119304	85.1458	139.392	16.4316	23.0407
MELO3C007617.2	76.9814	-2.41862	0.624728	-3.87147	0.000108181	0.00119327	124.748	133.584	34.2325	15.3604
MELO3C011358.2	191.353	-1.66872	0.431095	-3.87089	0.000108437	0.00119535	257.417	324.28	101.328	82.3878
MELO3C007167.2	854.007	-1.44391	0.373117	-3.86985	0.000108904	0.00119901	945.514	1552.67	438.176	479.664
MELO3C022686.2	183.904	1.88686	0.487582	3.86984	0.000108907	0.00119901	60.3941	95.832	358.757	220.632
MELO3C007484.2	427.26	-1.65967	0.428991	-3.86877	0.000109385	0.00120275	475.232	821.832	245.105	166.87
MELO3C021742.2	811.738	-1.33739	0.345682	-3.86884	0.000109354	0.00120275	1045.51	1279.7	523.073	398.673
MELO3C010125.2	22.4709	-5.35083	1.38323	-3.86836	0.00010957	0.00120403	44.553	42.592	2.7386	0
MELO3C010420.2	445.024	-1.62371	0.41987	-3.86718	0.0001101	0.00120909	484.143	860.552	190.333	245.069
MELO3C006440.2	291.283	-2.05482	0.531701	-3.86462	0.000111264	0.00122034	344.543	596.288	61.6186	162.681
MELO3C023308.2	205.744	1.99274	0.515659	3.86446	0.000111335	0.00122034	102.967	61.952	440.915	217.141
MELO3C011138.2	322.229	1.49702	0.387656	3.86173	0.000112586	0.00123328	161.381	176.176	402.575	548.786
MELO3C004247.2	60.7653	-3.17913	0.823377	-3.86109	0.000112882	0.00123575	178.212	40.656	12.3237	11.8694
MELO3C025901.2	166.06	-1.95543	0.506514	-3.86056	0.000113128	0.00123767	199.003	330.088	50.6641	84.4824
MELO3C009074.2	141.252	-1.84137	0.47736	-3.8574	0.000114599	0.0012514	258.407	182.952	67.0958	56.5543
MELO3C023114.2	2302.19	-1.24262	0.322214	-3.85652	0.000115014	0.00125514	3733.54	2739.44	1399.43	1336.36
MELO3C011315.2	193.856	-1.75548	0.455452	-3.85436	0.000116033	0.00126548	270.288	329.12	67.0958	108.919
MELO3C016328.2	22.7345	-5.70301	1.48009	-3.85314	0.000116611	0.00127099	21.7815	67.76	0	1.3964
MELO3C007472.2	49.3428	2.69941	0.700926	3.85121	0.000117536	0.00128027	10.8907	15.488	73.9423	97.05
MELO3C018618.2	22.4581	-5.11582	1.32901	-3.84934	0.000118438	0.00128929	27.7219	60.016	0	2.0946
MELO3C004794.2	157.813	-1.79351	0.465987	-3.84883	0.000118681	0.00129032	212.864	277.816	58.8799	81.6896
MELO3C002232.2	432.187	1.35812	0.3529	3.84844	0.000118871	0.00129158	235.636	249.744	570.999	672.368
MELO3C019998.2	13.6734	-7.24855	1.88359	-3.84826	0.000118959	0.00129174	21.7815	32.912	0	0
MELO3C017002.2	152.619	1.69647	0.440915	3.84761	0.000119274	0.00129435	72.2749	71.632	238.258	228.312
MELO3C008216.2	95.0239	-2.02151	0.525561	-3.84638	0.000119878	0.00129848	167.321	137.456	39.7097	35.6083
MELO3C019761.2	167.468	1.74449	0.453538	3.8464	0.000119868	0.00129848	92.0762	61.952	253.321	262.524
MELO3C007214.2	296.318	1.46799	0.381936	3.84355	0.000121267	0.00131271	173.262	141.328	457.347	413.335
MELO3C019840.2	565.856	-1.46449	0.381089	-3.84292	0.000121581	0.00131529	644.534	1016.4	320.416	282.073
MELO3C015541.2	2488.06	1.58223	0.411792	3.84231	0.00012188	0.00131771	806.905	1684.32	4266.74	3194.27
MELO3C020804.2	13.4645	-7.22615	1.88123	-3.84119	0.000122441	0.00132296	27.7219	26.136	0	0
MELO3C018463.2	13.459	-7.22559	1.88122	-3.8409	0.000122586	0.0013237	26.7318	27.104	0	0
MELO3C019999.2	212.118	-1.86037	0.4845	-3.83977	0.00012315	0.00132896	445.53	219.736	91.7432	91.4644
MELO3C009535.2	227.308	1.60799	0.418867	3.8389	0.000123585	0.00133264	96.0365	128.744	306.723	377.727
MELO3C022961.2	360.388	1.49769	0.390147	3.83879	0.000123643	0.00133264	165.341	211.992	450.5	613.719
MELO3C005130.2	176.411	1.73687	0.45254	3.83805	0.000124015	0.00133583	99.0067	63.888	269.752	272.997
MELO3C020408.2	563.795	-1.65997	0.433285	-3.83112	0.000127561	0.00137317	1162.34	550.792	269.752	272.299
MELO3C003758.2	223.751	-1.53937	0.401903	-3.83021	0.000128032	0.00137739	308.901	357.192	110.913	117.996
MELO3C025916.2	1013.66	-1.21218	0.316521	-3.82971	0.000128295	0.00137937	1356.39	1475.23	647.679	575.318
MELO3C005339.2	147.64	-2.01812	0.527154	-3.82833	0.000129017	0.00138627	319.792	153.912	57.5106	59.3471
MELO3C023762.2	111.854	-1.88924	0.493601	-3.82747	0.000129468	0.00139027	186.133	166.496	43.8176	50.9687
MELO3C012085.2	21.0723	-5.01731	1.31112	-3.82675	0.000129844	0.00139259	39.6027	42.592	0	2.0946
MELO3C026261.2	72.6141	2.26352	0.591802	3.82479	0.000130885	0.00140289	29.702	20.328	128.714	111.712
MELO3C012331.2	7112.57	1.30013	0.339961	3.82435	0.000131117	0.00140425	4015.71	4200.15	12390.8	7843.6
MELO3C012084.2	1542.91	-1.30431	0.341078	-3.82409	0.000131256	0.00140428	1930.63	2463.56	750.377	1027.05
MELO3C002369.2	45.5589	-3.04656	0.796872	-3.82314	0.000131762	0.00140883	81.1855	82.28	4.1079	14.6622
MELO3C020967.2	31.6088	-3.50575	0.917346	-3.82162	0.000132576	0.00141666	68.3146	48.4	2.7386	6.98202
MELO3C013467.2	253.533	-1.50662	0.394314	-3.82087	0.000132979	0.0014201	406.918	343.64	123.237	140.339
MELO3C007418.2	126.469	1.85296	0.485039	3.82023	0.000133326	0.00142293	48.5133	60.984	221.827	174.55
MELO3C003465.2	113.74	-2.39196	0.626206	-3.81976	0.00013358	0.00142477	134.649	248.776	19.1702	52.3651
MELO3C009233.2	391.162	1.47458	0.386196	3.81821	0.000134425	0.00143291	167.321	246.84	536.766	613.719
MELO3C009438.2	3781.23	1.58085	0.414094	3.8176	0.000134754	0.00143553	2298.94	1489.75	7538	3798.22
MELO3C017662.2	94.9509	-2.00261	0.524613	-3.8173	0.000134919	0.00143642	166.331	137.456	39.7097	36.3065
MELO3C020602.2	280.542	-1.61932	0.424535	-3.81433	0.000136553	0.00145293	320.782	525.624	142.407	133.356
MELO3C004562.2	28.8211	3.77884	0.990967	3.81328	0.000137133	0.00145732	5.9404	1.936	41.079	66.3291
MELO3C012267.2	216.774	-1.62111	0.42521	-3.81251	0.000137565	0.00146103	384.146	270.072	109.544	103.334
MELO3C023858.2	209.171	1.54671	0.405912	3.81046	0.00013871	0.00147228	100.987	112.288	321.786	301.623
MELO3C021280.2	483.67	1.65243	0.433886	3.80843	0.000139849	0.00148257	310.881	155.848	829.796	638.156
MELO3C005591.2	69.3904	-2.2584	0.593171	-3.80733	0.000140475	0.0014874	104.947	124.872	21.9088	25.8335
MELO3C018670.2	406.793	1.38902	0.364853	3.80707	0.000140621	0.00148803	195.043	254.584	580.584	596.962
MELO3C007146.2	31.2289	-3.67169	0.964504	-3.80682	0.000140764	0.00148865	32.6722	83.248	4.1079	4.88741
MELO3C002145.2	27.9171	-3.71218	0.975228	-3.80648	0.00014096	0.00148982	64.3544	39.688	2.7386	4.88741
MELO3C005885.2	340.405	1.46498	0.384928	3.80584	0.000141324	0.00149276	160.391	201.344	561.413	438.471
MELO3C004868.2	240.308	-1.88903	0.496414	-3.80535	0.000141606	0.00149484	267.318	490.776	72.573	130.564
MELO3C015341.2	34.6312	-3.34541	0.87977	-3.8026	0.000143186	0.0015106	69.3047	56.144	9.58511	3.49101
MELO3C018338.2	19.6976	-6.28115	1.65298	-3.7999	0.000144752	0.0015262	42.5729	34.848	1.3693	0
MELO3C022852.2	105.237	-2.44134	0.642942	-3.79713	0.000146378	0.00154241	164.351	192.632	13.693	50.2705
MELO3C018878.2	288.585	1.43302	0.377678	3.79428	0.000148071	0.00155931	145.54	166.496	409.421	432.885
MELO3C007205.2	78.5916	2.11963	0.558719	3.79373	0.000148402	0.00156185	29.702	29.04	136.93	118.694
MELO3C010836.2	27.1276	-4.19963	1.108	-3.79026	0.000150487	0.00158188	45.5431	58.08	0	4.88741
MELO3C008734.2	256.729	-1.70559	0.45002	-3.79003	0.000150626	0.00158239	290.09	496.584	102.698	137.546
MELO3C014476.2	120.462	-1.87685	0.495234	-3.78982	0.000150756	0.00158281	163.361	214.896	57.5106	46.0813
MELO3C019501.2	268.689	1.48446	0.391869	3.78815	0.000151773	0.00159253	154.45	128.744	362.865	428.696
MELO3C013350.2	1043.84	1.17659	0.310803	3.78565	0.000153309	0.00160767	654.434	626.296	1415.86	1478.79
MELO3C002192.2	12.9639	-7.17156	1.89568	-3.78311	0.000154879	0.00162316	24.7517	27.104	0	0
MELO3C009948.2	672.395	1.23399	0.326201	3.78291	0.000155004	0.0016235	383.156	419.144	950.295	936.986
MELO3C025907.2	415.055	-1.98735	0.525613	-3.78102	0.000156188	0.00163491	455.431	872.168	91.7432	240.88
MELO3C003650.2	396.045	1.49405	0.395439	3.7782	0.000157969	0.00165235	230.686	183.92	701.082	468.493
MELO3C004479.2	1013.55	-1.48889	0.394087	-3.77808	0.000158044	0.00165235	1035.61	1953.42	543.613	521.557
MELO3C003496.2	240.341	-1.61804	0.428299	-3.77783	0.000158204	0.00165304	301.97	423.984	99.959	135.451
MELO3C017066.2	23.9197	-4.12254	1.09163	-3.7765	0.000159046	0.00166084	35.6424	55.176	1.3693	3.49101
MELO3C024047.2	114.503	1.97401	0.522757	3.77615	0.000159274	0.00166222	35.6424	57.112	206.764	158.492
MELO3C006084.2	233.771	1.51666	0.401751	3.77512	0.000159932	0.00166747	132.669	109.384	366.973	326.06
MELO3C018780.2	78.1183	-2.22818	0.590238	-3.77506	0.000159967	0.00166747	100.987	156.816	24.6474	30.0227
MELO3C022337.2	40.7545	-3.08623	0.817583	-3.77482	0.000160123	0.00166809	52.4736	93.896	5.4772	11.1712
MELO3C022383.2	53.6408	-2.55254	0.676269	-3.77444	0.000160367	0.00166964	81.1855	101.64	19.1702	12.5676
MELO3C020618.2	151.165	-1.88572	0.499625	-3.77426	0.000160483	0.00166985	210.884	266.2	45.1869	82.3878
MELO3C021735.2	203.547	1.65464	0.438563	3.77288	0.000161373	0.00167811	103.957	91.96	369.711	248.56
MELO3C012953.2	243.791	-1.59592	0.42305	-3.77241	0.000161679	0.00168028	425.729	307.824	104.067	137.546
MELO3C026373.2	339.39	1.38133	0.36641	3.76991	0.000163305	0.00169617	173.262	203.28	491.579	489.439
MELO3C019823.2	164.756	-1.72277	0.457819	-3.763	0.000167887	0.00174169	298.01	208.12	71.2037	81.6896
MELO3C025998.2	638.145	1.3586	0.361305	3.76026	0.000169734	0.0017598	410.878	304.92	1032.45	804.328
MELO3C005326.2	18.5563	-6.29585	1.67439	-3.7601	0.000169847	0.00175993	41.5828	31.944	0	0.698202
MELO3C006412.2	619.305	-1.48049	0.39384	-3.75912	0.000170513	0.00176579	694.037	1128.69	373.819	280.677
MELO3C007451.2	85.1928	-2.13982	0.569428	-3.75785	0.000171381	0.00177372	157.421	121	24.6474	37.7029
MELO3C007319.2	116.335	-2.6379	0.70235	-3.75582	0.000172777	0.00178711	103.957	298.144	15.0623	48.1759
MELO3C006552.2	22.0336	-4.68292	1.24692	-3.75559	0.00017293	0.00178763	50.4934	34.848	0	2.79281
MELO3C002447.2	40.6112	-3.56349	0.949027	-3.75489	0.000173415	0.00179158	71.2848	77.44	12.3237	1.3964
MELO3C015856.2	361.042	1.46161	0.389401	3.75349	0.000174392	0.0018006	226.725	157.784	575.106	484.552
MELO3C012083.2	243.655	1.51803	0.404478	3.75306	0.000174692	0.00180263	125.739	126.808	310.831	411.241
MELO3C018303.2	24.3392	-3.84312	1.02414	-3.75253	0.000175056	0.00180532	49.5034	41.624	2.7386	3.49101
MELO3C020218.2	21.6614	6.44737	1.71854	3.75164	0.000175678	0.00181067	0.990067	0	46.5562	39.0993
MELO3C016765.2	165.194	-1.80866	0.482284	-3.75018	0.000176705	0.00182017	227.715	287.496	53.4027	92.1626
MELO3C016491.2	867.167	-1.34073	0.357847	-3.74665	0.000179215	0.00184408	988.087	1498.46	506.641	475.475
MELO3C007499.2	844.899	1.29147	0.34495	3.74393	0.000181164	0.00186281	479.192	500.456	1399.43	1000.52
MELO3C012357.2	280.744	-1.40759	0.3761	-3.7426	0.000182124	0.00187157	405.927	409.464	157.47	150.113
MELO3C016233.2	269.391	1.45237	0.388099	3.74227	0.000182366	0.00187296	129.699	158.752	380.666	408.448
MELO3C018468.2	12.6943	-7.14138	1.90889	-3.74111	0.000183208	0.0018805	19.8013	30.976	0	0
MELO3C017950.2	13.3872	-7.21823	1.93107	-3.73795	0.000185528	0.00190319	13.8609	39.688	0	0
MELO3C004351.2	22.884	4.15495	1.11164	3.73768	0.000185725	0.0019041	1.98013	2.904	31.4939	55.1579
MELO3C014667.2	33.8789	-3.4124	0.913163	-3.7369	0.000186306	0.00190892	52.4736	70.664	9.58511	2.79281
MELO3C007307.2	20.3132	-4.96705	1.32927	-3.73666	0.000186479	0.00190957	33.6623	45.496	0	2.0946
MELO3C006779.2	12.7609	7.14124	1.91244	3.7341	0.000188386	0.00192684	0	0	31.4939	19.5496
MELO3C009777.2	513.253	1.33815	0.358584	3.73175	0.000190152	0.00194376	252.467	329.12	795.564	675.859
MELO3C015295.2	1357.46	-1.3587	0.36413	-3.73135	0.000190457	0.00194574	1465.3	2441.3	753.116	770.116
MELO3C027187.2	12.5999	7.12515	1.91051	3.72945	0.000191901	0.0019582	0	0	28.7553	21.6442
MELO3C005348.2	1396.64	1.35324	0.362886	3.72911	0.000192158	0.00195967	964.325	606.936	2225.11	1790.19
MELO3C026868.2	24.7585	-4.28349	1.1488	-3.72868	0.000192485	0.00196186	42.5729	52.272	0	4.18921
MELO3C004554.2	36.345	-3.41544	0.916391	-3.72705	0.000193732	0.00197342	42.5729	90.992	2.7386	9.07662
MELO3C014860.2	691.98	1.31361	0.352525	3.72628	0.000194323	0.00197828	427.709	365.904	1139.26	835.049
MELO3C024389.2	12.6888	-7.14078	1.91665	-3.72567	0.0001948	0.00198198	18.8113	31.944	0	0
MELO3C005472.2	860.159	-1.51867	0.407694	-3.72501	0.000195304	0.00198595	904.921	1646.57	371.081	518.066
MELO3C015941.2	12.4965	-7.11845	1.91175	-3.72353	0.00019646	0.00199654	27.7219	22.264	0	0
MELO3C014130.2	20.7641	-5.00288	1.3437	-3.7232	0.00019671	0.00199676	27.7219	53.24	0	2.0946
MELO3C021948.2	25.8224	3.60903	0.970045	3.72048	0.000198847	0.00201727	3.96027	3.872	45.1869	50.2705
MELO3C004433.2	156.276	2.65686	0.714294	3.71956	0.000199569	0.00202342	10.8907	74.536	319.047	220.632
MELO3C017297.2	44.5044	-2.68919	0.723075	-3.71911	0.000199929	0.0020259	84.1557	69.696	13.693	10.473
MELO3C003476.2	53.6032	-2.65417	0.713904	-3.71782	0.000200949	0.00203505	63.3643	121.968	12.3237	16.7568
MELO3C007949.2	34.9395	3.09438	0.832921	3.7151	0.000203125	0.00205589	4.95034	9.68	62.9879	62.1399
MELO3C026403.2	492.268	-1.42451	0.383915	-3.71049	0.000206861	0.00209249	575.229	858.616	297.138	238.087
MELO3C017017.2	213.128	1.62038	0.437053	3.70751	0.00020931	0.0021148	110.888	98.736	254.69	388.2
MELO3C021945.2	44.1125	-2.69107	0.725963	-3.70689	0.000209818	0.00211871	86.1358	66.792	10.9544	12.5676
MELO3C019731.2	322.679	1.57829	0.425858	3.70615	0.000210433	0.0021237	172.272	151.008	613.447	353.988
MELO3C012195.2	61.5354	-2.37352	0.640654	-3.70484	0.000211523	0.00213223	82.1756	123.904	21.9088	18.1532
MELO3C010753.2	280.835	1.38985	0.375335	3.70296	0.000213095	0.00214683	153.46	156.816	405.313	407.75
MELO3C026288.2	220.394	1.54817	0.418287	3.70121	0.000214576	0.0021605	119.798	104.544	376.558	280.677
MELO3C025141.2	264.305	-1.48466	0.40115	-3.70102	0.000214735	0.00216086	344.543	433.664	154.731	124.28
MELO3C002157.2	68.1045	-2.74262	0.741088	-3.7008	0.000214922	0.00216149	76.2352	159.72	27.386	9.07662
MELO3C019791.2	87.8998	2.01716	0.545153	3.70017	0.000215453	0.00216433	40.5927	29.04	146.515	135.451
MELO3C026204.2	52.234	-2.72529	0.736788	-3.69887	0.00021656	0.0021742	56.4338	124.872	15.0623	12.5676
MELO3C015606.2	64.6855	2.4773	0.66981	3.6985	0.000216875	0.00217611	26.7318	12.584	131.453	87.9734
MELO3C009490.2	327.004	-1.45737	0.39431	-3.69601	0.000219018	0.00219509	395.037	563.376	186.225	163.379
MELO3C013275.2	12.2379	-7.08836	1.91778	-3.69612	0.000218917	0.00219509	24.7517	24.2	0	0
MELO3C014551.2	309.19	1.48901	0.402977	3.69504	0.000219853	0.0022003	195.043	129.712	486.102	425.903
MELO3C016369.2	185.484	-2.01503	0.545345	-3.69497	0.000219917	0.0022003	405.927	187.792	95.8511	52.3651
MELO3C027391.2	33.283	-3.3729	0.914568	-3.68797	0.000226049	0.00226036	45.5431	76.472	2.7386	8.37842
MELO3C013544.2	35.8322	-3.29946	0.895567	-3.68422	0.000229408	0.00229133	49.5034	81.312	2.7386	9.77482
MELO3C026732.2	404.279	1.37593	0.373556	3.68334	0.000230201	0.00229792	191.083	258.456	625.771	541.804
MELO3C003773.2	394.272	-1.46689	0.398383	-3.68211	0.000231307	0.00230633	656.414	500.456	251.951	168.267
MELO3C005904.2	136.682	-1.71491	0.466008	-3.68001	0.000233225	0.00232376	229.696	189.728	58.8799	68.4238
MELO3C023253.2	39.7301	-3.07257	0.834961	-3.6799	0.000233322	0.00232376	43.5629	98.736	6.84651	9.77482
MELO3C016284.2	721.102	1.44405	0.392449	3.67959	0.000233606	0.00232526	444.54	330.088	1314.53	795.252
MELO3C017682.2	112.035	-2.13065	0.579196	-3.67863	0.000234491	0.00233274	194.053	169.4	60.2493	24.4371
MELO3C009722.2	118.209	2.0032	0.54461	3.67824	0.000234851	0.00233365	63.3643	30.976	208.134	170.361
MELO3C022941.2	139.874	-1.69479	0.460756	-3.67829	0.000234802	0.00233365	217.815	209.088	73.9423	58.6489
MELO3C017652.2	157.084	-1.87196	0.509071	-3.67722	0.00023579	0.00234165	166.331	327.184	67.0958	67.7256
MELO3C007531.2	12.2048	-7.08465	1.92902	-3.67266	0.000240039	0.00238249	18.8113	30.008	0	0
MELO3C011441.2	130.768	1.70952	0.465539	3.67213	0.000240538	0.00238609	61.3842	60.984	214.98	185.722
MELO3C021532.2	376.917	-1.30897	0.356519	-3.67154	0.000241097	0.00238958	530.676	543.048	228.673	205.271
MELO3C007613.2	545.111	1.58809	0.432669	3.67046	0.000242117	0.00239766	202.964	341.704	605.231	1030.55
MELO3C016919.2	328.171	-1.45995	0.397849	-3.6696	0.000242931	0.00240435	569.289	393.976	160.208	189.213
MELO3C013495.2	1385.67	-1.36471	0.372075	-3.66784	0.000244608	0.00241958	1498.96	2492.6	861.29	689.823
MELO3C026589.2	728.563	1.19504	0.325871	3.66722	0.000245199	0.00242405	431.669	453.992	1077.64	950.951
MELO3C015472.2	63.7647	2.54129	0.693121	3.66645	0.00024594	0.00243	27.7219	9.68	115.021	102.636
MELO3C007421.2	1459.27	-1.14974	0.31363	-3.6659	0.000246467	0.00243382	1884.1	2140.25	836.643	976.086
MELO3C019389.2	1206.45	1.41931	0.38807	3.65735	0.000254834	0.00251503	457.411	855.712	1832.12	1680.57
MELO3C019845.2	644.324	1.27851	0.349683	3.65619	0.00025599	0.00252501	378.206	374.616	772.286	1052.19
MELO3C007556.2	25.6493	-4.34615	1.18887	-3.6557	0.000256486	0.00252704	28.7119	69.696	0	4.18921
MELO3C026240.2	65.5399	-2.27143	0.621325	-3.65579	0.000256392	0.00252704	120.788	95.832	27.386	18.1532
MELO3C021984.2	94.4732	-1.89476	0.518416	-3.65491	0.000257276	0.00253339	154.45	143.264	41.079	39.0993
MELO3C005272.2	45.7583	-2.66557	0.72946	-3.65418	0.000258008	0.00253917	75.2451	82.28	16.4316	9.07662
MELO3C002781.2	50.6927	-2.57651	0.705215	-3.65351	0.00025868	0.00254434	91.0862	83.248	9.58511	18.8514
MELO3C011177.2	99.5139	1.96455	0.53783	3.65274	0.000259456	0.00254831	31.6821	49.368	175.271	141.735
MELO3C011269.2	468.241	-1.65223	0.452335	-3.65268	0.000259521	0.00254831	476.222	945.736	178.009	272.997
MELO3C026973.2	456.511	-1.28437	0.351604	-3.65289	0.000259305	0.00254831	599.981	694.056	283.445	248.56
MELO3C010710.2	261.465	-1.48064	0.405384	-3.65245	0.000259748	0.00254909	409.888	361.064	115.021	159.888
MELO3C020866.2	35.2755	-3.4287	0.939217	-3.65059	0.000261634	0.00256616	54.4537	75.504	1.3693	9.77482
MELO3C006497.2	559.897	-1.22821	0.336544	-3.64947	0.000262783	0.00257454	743.54	825.704	349.172	321.173
MELO3C021312.2	52.8004	-3.00395	0.823306	-3.64865	0.000263623	0.00258131	39.6027	148.104	12.3237	11.1712
MELO3C002796.2	108.412	-1.93977	0.531964	-3.64642	0.000265916	0.00260231	188.113	156.816	32.8632	55.8561
MELO3C023001.2	1936.52	-1.26373	0.34665	-3.64556	0.000266807	0.0026081	3287.02	2180.91	1237.85	1040.32
MELO3C013055.2	411.494	-1.55345	0.426261	-3.64435	0.000268065	0.00261842	787.103	441.408	179.378	238.087
MELO3C026331.2	513.884	1.27093	0.348747	3.64426	0.000268163	0.00261842	266.328	335.896	722.991	730.319
MELO3C014978.2	181.975	1.84655	0.506955	3.64244	0.000270068	0.00263554	107.917	50.336	321.786	247.862
MELO3C006812.2	68.628	-2.21993	0.609663	-3.64124	0.000271326	0.00264354	128.709	96.8	28.7553	20.2478
MELO3C013979.2	70.2141	-2.49995	0.686567	-3.64123	0.000271342	0.00264354	120.788	119.064	9.58511	31.4191
MELO3C014432.2	281.758	-5.42561	1.48998	-3.64141	0.000271152	0.00264354	449.49	652.432	1.3693	23.7389
MELO3C022610.2	147.937	-1.87586	0.51521	-3.64096	0.000271621	0.00264478	304.941	159.72	69.8344	57.2525
MELO3C013264.2	576.052	-1.33512	0.36678	-3.64011	0.000272518	0.00265203	833.636	815.056	392.989	262.524
MELO3C005767.2	240.004	-1.492	0.410158	-3.63763	0.000275156	0.00267621	379.196	328.152	145.146	107.523
MELO3C009459.2	101.322	-2.18933	0.602026	-3.63661	0.000276249	0.00268235	164.351	169.4	19.1702	52.3651
MELO3C009300.2	264.44	1.5937	0.438336	3.63579	0.000277132	0.00268943	168.311	94.864	421.745	372.84
MELO3C026482.2	273.09	-1.48204	0.40769	-3.63521	0.000277754	0.00269397	399.987	405.592	115.021	171.758
MELO3C019113.2	218.422	-1.60795	0.442569	-3.63322	0.000279904	0.0027103	399.987	258.456	95.8511	119.392
MELO3C024293.2	18.9576	5.24052	1.44336	3.63077	0.000282578	0.00273164	0	1.936	41.079	32.8155
MELO3C007789.2	28.035	-3.30656	0.910785	-3.63045	0.000282923	0.00273346	49.5034	52.272	5.4772	4.88741
MELO3C006831.2	262.48	1.50626	0.415033	3.62924	0.000284256	0.00274481	118.808	154.88	325.894	450.34
MELO3C009162.2	20.5209	-4.58028	1.26218	-3.62887	0.000284662	0.00274722	39.6027	39.688	0	2.79281
MELO3C004438.2	754.694	1.23961	0.341637	3.62845	0.000285131	0.00275022	496.024	401.72	1169.38	951.649
MELO3C013046.2	296.107	-1.61983	0.446547	-3.62747	0.000286214	0.00275914	585.13	308.792	138.299	152.208
MELO3C017495.2	51.5221	2.71644	0.749301	3.6253	0.000288625	0.00278085	7.92054	19.36	67.0958	111.712
MELO3C002338.2	338.098	-1.64932	0.455001	-3.62488	0.00028909	0.00278226	374.245	652.432	123.237	202.478
MELO3C012461.2	884.742	1.33779	0.369045	3.625	0.000288961	0.00278226	622.752	380.424	1309.05	1226.74
MELO3C024753.2	127.508	-1.71689	0.473741	-3.62411	0.000289963	0.00278911	175.242	215.864	58.8799	60.0453
MELO3C015014.2	11.7263	-7.0269	1.9397	-3.62268	0.00029157	0.00280148	19.8013	27.104	0	0
MELO3C002759.2	18.4183	-6.28914	1.73614	-3.62248	0.000291796	0.00280211	16.8311	56.144	0	0.698202
MELO3C024602.2	224.429	1.68013	0.463854	3.62212	0.0002922	0.00280445	76.2352	137.456	293.03	390.993
MELO3C011972.2	1270.42	1.34484	0.371387	3.62114	0.000293309	0.00281354	909.872	525.624	1860.88	1785.3
MELO3C021634.2	360.853	-1.32877	0.367277	-3.61789	0.000297012	0.00284749	487.113	545.952	186.225	224.123
MELO3C020563.2	392.839	1.28699	0.355798	3.6172	0.000297806	0.00285353	211.874	244.904	551.828	562.75
MELO3C008055.2	22.3954	4.45938	1.23328	3.61587	0.00029934	0.00286509	0	3.872	43.8176	41.8921
MELO3C025912.2	186.689	1.51054	0.41774	3.61599	0.000299205	0.00286509	100.987	92.928	288.923	263.92
MELO3C023183.2	18.0843	-5.19649	1.43728	-3.61549	0.000299775	0.00286768	25.7417	44.528	1.3693	0.698202
MELO3C007561.2	325.512	-1.37079	0.379529	-3.61181	0.000304065	0.00290712	440.58	497.552	204.026	159.888
MELO3C012920.2	50.5093	-2.77184	0.767814	-3.61003	0.000306157	0.00292392	87.1259	88.088	20.5395	6.28381
MELO3C015544.2	1631.55	-1.11155	0.307902	-3.61008	0.000306104	0.00292392	2099.93	2360.95	1091.33	973.991
MELO3C011250.2	66.2237	-2.67958	0.742336	-3.60966	0.0003066	0.00292508	76.2352	153.912	8.21581	26.5317
MELO3C025346.2	141.088	1.68633	0.467198	3.60946	0.000306838	0.00292561	58.414	75.504	194.441	235.992
MELO3C013981.2	196.888	-1.79652	0.497854	-3.60853	0.000307941	0.00293453	197.023	414.304	91.7432	84.4824
MELO3C015633.2	1904.3	1.30667	0.362219	3.60741	0.000309275	0.00294402	1243.52	948.64	3316.45	2108.57
MELO3C015705.2	76.1739	-2.29975	0.637507	-3.60741	0.000309271	0.00294402	81.1855	172.304	23.2781	27.9281
MELO3C006756.2	33.0231	3.23556	0.897278	3.60597	0.000310989	0.0029555	7.92054	4.84	38.3404	80.9914
MELO3C009206.2	25.9891	-3.68418	1.02161	-3.60625	0.000310656	0.0029555	52.4736	44.528	1.3693	5.58561
MELO3C011993.2	59.0409	-2.33124	0.646543	-3.6057	0.000311318	0.00295701	83.1656	114.224	16.4316	22.3424
MELO3C006662.2	490.059	-1.69858	0.471158	-3.60511	0.000312023	0.00296209	498.004	1001.88	164.316	296.037
MELO3C019310.2	1068.83	1.17253	0.325313	3.60432	0.000312971	0.00296948	585.13	728.904	1399.43	1561.88
MELO3C003812.2	348.237	-1.3396	0.371696	-3.60402	0.000313334	0.00297131	529.686	469.48	176.64	217.141
MELO3C023409.2	79.1456	2.02332	0.561774	3.60166	0.000316193	0.00299516	28.7119	33.88	113.652	140.339
MELO3C000450.2	34.3278	2.96072	0.822224	3.60087	0.000317159	0.00300105	5.9404	9.68	60.2493	61.4417
MELO3C003425.2	155.472	-1.61991	0.450108	-3.59893	0.00031953	0.00302184	220.785	247.808	86.266	67.0273
MELO3C007059.2	133.059	-1.75878	0.48934	-3.59419	0.000325402	0.00307405	187.123	224.576	47.9255	72.613
MELO3C025900.2	11.9352	-7.05256	1.96291	-3.5929	0.000327012	0.00308758	13.8609	33.88	0	0
MELO3C007785.2	123.156	1.73565	0.483178	3.59215	0.000327955	0.00309481	57.4239	56.144	214.98	164.077
MELO3C026969.2	19.5393	-5.12368	1.42736	-3.58963	0.000331152	0.00312329	39.6027	35.816	2.7386	0
MELO3C012273.2	88.8096	-2.56374	0.714237	-3.58948	0.000331334	0.00312331	72.2749	232.32	16.4316	34.2119
MELO3C003313.2	2541.66	1.13338	0.316086	3.58567	0.00033621	0.00316757	1648.46	1534.28	3961.39	3022.51
MELO3C026945.2	32.2894	3.06954	0.85633	3.58453	0.000337682	0.00317972	8.9106	4.84	60.2493	55.1579
MELO3C020489.2	251.873	-1.63133	0.455373	-3.5824	0.00034045	0.00320405	398.997	361.064	162.947	84.4824
MELO3C003562.2	1583.03	-1.16834	0.326199	-3.58169	0.000341382	0.00321109	2013.8	2369.67	847.597	1101.06
MELO3C024196.2	250.911	1.48932	0.41586	3.58131	0.000341881	0.00321405	124.748	138.424	439.546	300.925
MELO3C013991.2	108.358	-1.831	0.511676	-3.57843	0.000345664	0.00324677	141.58	196.504	50.6641	44.6849
MELO3C015523.2	3195.63	1.0635	0.297202	3.57838	0.000345734	0.00324677	1937.56	2199.3	4206.49	4439.17
MELO3C018707.2	21.7281	-3.87654	1.08387	-3.57659	0.000348111	0.00326734	46.5331	34.848	2.7386	2.79281
MELO3C009263.2	130.227	-1.82913	0.511459	-3.57629	0.000348506	0.00326928	163.361	243.936	45.1869	68.4238
MELO3C006696.2	242.522	-1.47109	0.41212	-3.56957	0.000357568	0.00335248	302.961	409.464	139.669	117.996
MELO3C017807.2	133.93	-1.73265	0.485464	-3.56906	0.000358259	0.0033538	178.212	234.256	52.0334	71.2166
MELO3C019711.2	799.767	1.13419	0.317766	3.56927	0.000357983	0.0033538	494.043	507.232	1100.92	1096.87
MELO3C019948.2	33.2091	-2.96558	0.830918	-3.56905	0.000358284	0.0033538	66.3345	51.304	8.21581	6.98202
MELO3C005250.2	100.445	2.20086	0.616689	3.56884	0.00035857	0.00335449	53.4636	18.392	157.47	172.456
MELO3C006460.2	575.08	1.38798	0.38893	3.56871	0.000358743	0.00335449	367.315	268.136	1005.07	659.8
MELO3C010980.2	11.2534	-6.9674	1.95259	-3.56828	0.000359331	0.00335819	21.7815	23.232	0	0
MELO3C025288.2	506.169	1.61788	0.45389	3.56447	0.000364594	0.00340554	276.229	220.704	1054.36	473.381
MELO3C025210.2	33.5314	3.26787	0.917264	3.56263	0.000367156	0.00342764	3.96027	8.712	36.9711	84.4824
MELO3C009566.2	812.193	-1.22049	0.342695	-3.56145	0.000368813	0.00344127	1292.04	980.584	525.812	450.34
MELO3C020905.2	688.963	-1.29246	0.362929	-3.56119	0.000369176	0.00344281	843.537	1112.23	461.454	338.628
MELO3C002616.2	37.1866	2.81342	0.790287	3.55999	0.000370869	0.00345676	7.92054	10.648	54.772	75.4058
MELO3C018413.2	1143.51	1.19883	0.336841	3.55904	0.00037221	0.0034674	587.11	800.536	1703.41	1482.98
MELO3C017637.2	258.861	-1.36316	0.383065	-3.55857	0.000372886	0.00347184	363.355	382.36	142.407	147.321
MELO3C011035.2	675.668	-1.23926	0.348391	-3.5571	0.000374964	0.00348933	810.865	1088.03	380.666	423.11
MELO3C008272.2	63.442	-2.56415	0.721648	-3.55318	0.000380598	0.00353742	90.0961	125.84	28.7553	9.07662
MELO3C013630.2	256.05	1.57501	0.443281	3.55309	0.00038074	0.00353742	165.341	91.96	409.421	357.479
MELO3C026640.2	361.312	1.41433	0.398044	3.55322	0.000380553	0.00353742	208.904	184.888	636.725	414.732
MELO3C026402.2	390.047	1.65391	0.465624	3.55203	0.000382273	0.00354977	134.649	242	419.006	764.531
MELO3C005930.2	105.007	2.66268	0.750241	3.54911	0.000386543	0.0035875	49.5034	7.744	225.935	136.848
MELO3C017023.2	116.378	1.71826	0.484175	3.54885	0.00038692	0.00358909	50.4934	58.08	168.424	188.514
MELO3C001964.2	21.5659	-3.96744	1.11832	-3.54768	0.000388636	0.00360309	47.5232	33.88	1.3693	3.49101
MELO3C016294.2	19.3824	-4.23701	1.19445	-3.54723	0.000389298	0.00360732	35.6424	37.752	2.7386	1.3964
MELO3C002115.2	202.701	1.68213	0.474596	3.54435	0.000393586	0.00364511	126.729	65.824	335.479	282.772
MELO3C004451.2	727.25	1.27597	0.360033	3.54402	0.000394069	0.00364765	384.146	466.576	847.597	1210.68
MELO3C008163.2	377.076	1.39253	0.39299	3.54341	0.000394982	0.00365377	162.371	253.616	547.72	544.597
MELO3C020980.2	567.824	-1.29585	0.365718	-3.5433	0.000395149	0.00365377	932.643	680.504	365.603	292.546
MELO3C017280.2	177.468	1.70006	0.47992	3.54237	0.000396549	0.00366417	107.917	59.048	297.138	245.767
MELO3C021552.2	337.677	1.3043	0.368209	3.54227	0.000396694	0.00366417	177.222	211.992	490.21	471.286
MELO3C019843.2	27.9017	3.22257	0.910778	3.53826	0.000402766	0.00371632	5.9404	4.84	56.1413	44.6849
MELO3C019226.2	123.059	1.81319	0.512706	3.5365	0.000405466	0.00373925	58.414	50.336	238.258	145.226
MELO3C016660.2	348.273	1.34896	0.381525	3.5357	0.00040669	0.00374856	173.262	219.736	445.023	555.07
MELO3C015538.2	177.461	-1.89966	0.537396	-3.53493	0.000407882	0.00375756	166.331	393.976	64.3572	85.1806
MELO3C009489.2	538.455	-1.25954	0.356372	-3.53435	0.000408775	0.00375983	652.454	866.36	335.479	299.528
MELO3C022976.2	358.075	-1.67358	0.473486	-3.53459	0.000408401	0.00375983	388.106	703.736	119.129	221.33
MELO3C024192.2	6810.49	-1.32643	0.37529	-3.53441	0.000408693	0.00375983	6899.78	12575.3	4299.61	3467.27
MELO3C013958.2	11.0059	-6.93533	1.96255	-3.53384	0.000409573	0.00376518	20.7914	23.232	0	0
MELO3C010869.2	11.0493	6.93631	1.9633	3.53299	0.000410892	0.00377532	0	0	24.6474	19.5496
MELO3C019335.2	50.5685	-2.79013	0.790401	-3.53002	0.000415533	0.00381393	50.4934	126.808	8.21581	16.7568
MELO3C026229.2	3297.44	1.07435	0.304408	3.5293	0.000416665	0.00382231	2030.63	2215.75	4897.99	4045.38
MELO3C026898.2	3369.92	1.18487	0.335828	3.5282	0.0004184	0.00383621	1662.32	2455.82	4336.58	5024.96
MELO3C017332.2	18.7569	-4.55497	1.29164	-3.5265	0.000421094	0.00385889	41.5828	30.008	2.7386	0.698202
MELO3C016260.2	203.593	1.54278	0.437569	3.5258	0.000422212	0.0038671	113.858	93.896	358.757	247.862
MELO3C024920.2	64.8781	2.29548	0.65126	3.52467	0.000424006	0.00388149	13.8609	30.008	110.913	104.73
MELO3C025309.2	146.928	-1.76128	0.499806	-3.52392	0.000425207	0.00389044	241.576	211.024	87.6353	47.4777
MELO3C007811.2	444.222	1.25666	0.356749	3.52253	0.000427452	0.00390689	233.656	290.4	657.265	595.566
MELO3C010136.2	185.929	1.46467	0.415943	3.52134	0.000429378	0.00392243	98.0166	99.7041	282.076	263.92
MELO3C012838.2	338.992	-1.6466	0.467689	-3.52072	0.000430382	0.00392955	702.948	324.28	182.117	146.622
MELO3C002504.2	50.9992	-2.37845	0.675814	-3.51938	0.000432557	0.00394734	92.0762	79.376	13.693	18.8514
MELO3C004607.2	187.891	1.50463	0.427586	3.51889	0.000433358	0.00395051	90.0961	105.512	308.093	247.862
MELO3C012275.2	100.765	-1.9346	0.549902	-3.51809	0.000434663	0.00396034	198.013	121.968	35.6018	47.4777
MELO3C006615.2	295.367	1.432	0.407163	3.51701	0.000436438	0.00397443	153.46	165.528	518.965	343.515
MELO3C021326.2	202.548	1.45817	0.414872	3.51475	0.000440165	0.00400628	111.878	104.544	267.014	326.758
MELO3C006081.2	28.1586	-3.24687	0.924882	-3.51057	0.000447141	0.00406765	41.5828	60.016	6.84651	4.18921
MELO3C004666.2	1055.97	1.1728	0.334189	3.50938	0.000449146	0.00408376	707.898	589.512	1643.16	1283.29
MELO3C013667.2	291.383	-1.33135	0.37947	-3.50845	0.000450734	0.00409393	450.48	383.328	172.532	159.19
MELO3C006353.2	609.111	1.8311	0.522156	3.5068	0.000453532	0.0041172	156.431	378.488	583.322	1318.2
MELO3C018195.2	645.374	1.15408	0.329154	3.50619	0.000454569	0.00412233	378.206	422.048	910.585	870.657
MELO3C017219.2	16.9651	-5.2773	1.50552	-3.50531	0.000456078	0.00413386	28.7119	37.752	0	1.3964
MELO3C016759.2	31.7626	-3.36594	0.960579	-3.50408	0.000458192	0.00415086	63.3643	53.24	1.3693	9.07662
MELO3C004836.2	780.444	1.15989	0.331042	3.50375	0.000458754	0.00415199	532.656	432.696	1039.3	1117.12
MELO3C013878.2	112.286	-1.71573	0.489688	-3.50373	0.000458793	0.00415199	176.232	168.432	47.9255	56.5543
MELO3C011423.2	477.399	-1.38131	0.394318	-3.50304	0.000459981	0.00416058	607.901	770.528	325.894	205.271
MELO3C025892.2	224.719	1.41989	0.405378	3.50262	0.000460698	0.00416491	108.907	135.52	340.956	313.492
MELO3C006786.2	157.448	-1.61857	0.46222	-3.50172	0.00046226	0.00417687	249.497	226.512	61.6186	92.1626
MELO3C010885.2	18.5107	-4.29406	1.22638	-3.50142	0.000462786	0.00417946	39.6027	30.976	1.3693	2.0946
MELO3C002221.2	18.1076	-4.80577	1.37298	-3.50025	0.000464817	0.00419562	28.7119	41.624	0	2.0946
MELO3C003435.2	19.3054	-4.49394	1.2852	-3.49668	0.00047108	0.00424776	38.6126	35.816	0	2.79281
MELO3C017678.2	92.7065	1.83061	0.523598	3.49621	0.000471909	0.00425303	43.5629	37.752	153.362	136.149
MELO3C026174.2	322.545	-1.70126	0.486842	-3.49448	0.000474992	0.00427861	329.692	658.24	109.544	192.704
MELO3C009249.2	191.056	1.45065	0.415148	3.49429	0.000475323	0.00427938	100.987	103.576	297.138	262.524
MELO3C003298.2	488.484	1.29481	0.370583	3.49398	0.000475869	0.00428208	230.686	334.928	725.73	662.593
MELO3C003233.2	1321.94	1.08045	0.30936	3.49253	0.000478462	0.0043032	896.011	801.504	1864.99	1725.26
MELO3C002159.2	1385.43	-1.12025	0.320855	-3.49146	0.000480388	0.00431829	1662.32	2133.47	859.921	886.018
MELO3C001983.2	40.5928	-2.70117	0.774118	-3.48935	0.000484199	0.00435031	84.1557	56.144	13.693	8.37842
MELO3C020273.2	35.0356	2.79924	0.802305	3.489	0.000484827	0.00435146	9.90067	7.744	54.772	67.7256
MELO3C024949.2	1695.64	1.09962	0.315162	3.48906	0.000484728	0.00435146	1034.62	1122.88	2566.07	2059
MELO3C012188.2	96.7613	1.82772	0.523993	3.48806	0.000486542	0.00436461	45.5431	39.688	131.453	170.361
MELO3C016728.2	64.0142	-2.16579	0.620944	-3.4879	0.000486835	0.004365	87.1259	121.968	26.0167	20.946
MELO3C009231.2	40.7894	-2.89188	0.829262	-3.48729	0.000487945	0.00437269	95.0464	49.368	5.4772	13.2658
MELO3C007783.2	260.207	1.45972	0.418682	3.48646	0.000489456	0.00438399	108.907	168.432	405.313	358.177
MELO3C002014.2	102.715	-1.78398	0.511896	-3.48503	0.00049208	0.00440523	145.54	173.272	41.079	50.9687
MELO3C007196.2	38.1399	-2.8498	0.817955	-3.48405	0.000493885	0.00441912	73.265	60.016	13.693	5.58561
MELO3C021383.2	4541.06	1.15475	0.331568	3.48271	0.000496371	0.00443791	2497.94	3132.45	5233.47	7300.4
MELO3C023333.2	540.752	1.6547	0.475129	3.48264	0.000496494	0.00443791	359.394	161.656	1033.82	608.134
MELO3C012127.2	10.7418	-6.90042	1.98153	-3.48238	0.000496981	0.00443958	16.8311	26.136	0	0
MELO3C021290.2	674.267	1.21023	0.347541	3.48227	0.000497191	0.00443958	470.282	343.64	947.556	935.59
MELO3C016981.2	149.955	-2.1143	0.607193	-3.48209	0.00049752	0.00444025	166.331	322.344	28.7553	82.3878
MELO3C017098.2	15.3275	-6.02055	1.72919	-3.48173	0.000498193	0.00444398	26.7318	33.88	0	0.698202
MELO3C015207.2	138.398	1.64349	0.472101	3.48124	0.000499101	0.0044498	78.2153	56.144	195.81	223.424
MELO3C024656.2	355.542	-1.34934	0.387626	-3.48104	0.000499475	0.00445087	535.626	486.904	162.947	236.69
MELO3C001111.2	33.3136	-3.18627	0.915456	-3.48053	0.000500421	0.00445702	75.2451	45.496	2.7386	9.77482
MELO3C020093.2	468.324	-1.32777	0.381813	-3.47755	0.000506011	0.00450451	532.656	807.312	251.951	281.375
MELO3C025753.2	194.198	5.51316	1.58544	3.47737	0.000506362	0.00450533	7.92054	8.712	714.775	45.3831
MELO3C018479.2	155.616	1.61527	0.464816	3.47508	0.000510696	0.00454158	88.116	64.856	267.014	202.478
MELO3C026234.2	298.626	1.30471	0.375621	3.47347	0.000513777	0.00456665	162.371	181.984	401.205	448.944
MELO3C013969.2	33.3929	-2.91273	0.839014	-3.47161	0.000517351	0.00459607	53.4636	64.856	5.4772	9.77482
MELO3C002782.2	18.3454	-5.40273	1.55674	-3.47055	0.00051939	0.00461184	15.8411	56.144	0	1.3964
MELO3C024678.2	54.3855	-2.25537	0.64994	-3.47012	0.000520222	0.00461687	92.0762	88.088	16.4316	20.946
MELO3C009924.2	621.94	-1.16694	0.336313	-3.46979	0.000520863	0.00461909	814.825	907.016	353.28	412.637
MELO3C010461.2	356.066	1.2436	0.358416	3.46972	0.000521002	0.00461909	206.924	215.864	516.227	485.25
MELO3C007370.2	142.717	1.55632	0.448575	3.46948	0.000521475	0.00461998	73.265	71.632	208.134	217.839
MELO3C012177.2	209.157	1.6135	0.465068	3.4694	0.000521632	0.00461998	133.659	72.6	287.553	342.817
MELO3C004161.2	22.4883	-3.63062	1.047	-3.46764	0.000525042	0.00464783	34.6523	48.4	4.1079	2.79281
MELO3C003231.2	34.9234	-3.70526	1.06873	-3.46698	0.000526345	0.004657	40.5927	90.024	0	9.07662
MELO3C005891.2	121.004	1.64327	0.474133	3.46584	0.000528579	0.00467439	57.4239	60.016	175.271	191.307
MELO3C005532.2	70.6836	-2.44808	0.706673	-3.46423	0.000531744	0.00469999	71.2848	168.432	13.693	29.3245
MELO3C008085.2	157.016	-1.52262	0.439554	-3.46401	0.000532194	0.00470159	219.795	245.872	84.8967	77.5004
MELO3C014881.2	21.3801	-3.97891	1.14892	-3.46317	0.000533858	0.0047139	28.7119	51.304	4.1079	1.3964
MELO3C011798.2	1274.92	1.06263	0.306931	3.46213	0.000535925	0.00472897	801.954	848.936	1780.09	1668.7
MELO3C025056.2	485.739	-1.23532	0.35682	-3.46204	0.000536107	0.00472897	734.63	628.232	323.155	256.938
MELO3C017485.2	204.106	1.51335	0.437282	3.46082	0.000538539	0.00474562	89.106	122.936	260.167	344.213
MELO3C024583.2	704.442	1.8495	0.534405	3.46087	0.000538437	0.00474562	289.1	322.344	1728.06	478.268
MELO3C007900.2	76.9236	1.94218	0.561544	3.45865	0.000542893	0.00478052	28.7119	34.848	117.76	126.374
MELO3C009532.2	3158.65	1.53098	0.44268	3.45844	0.000543313	0.00478052	1120.76	2126.7	6252.23	3134.92
MELO3C009753.2	261.417	1.43922	0.416181	3.45816	0.00054387	0.00478052	169.301	112.288	410.79	353.29
MELO3C024187.2	19.2026	4.64042	1.34181	3.45833	0.000543535	0.00478052	2.9702	0	43.8176	30.0227
MELO3C011809.2	99.3535	-1.76621	0.510823	-3.45759	0.000545034	0.00478834	157.421	150.04	41.079	48.8741
MELO3C006593.2	133.665	1.59392	0.461103	3.45675	0.000546734	0.00479844	61.3842	71.632	202.657	198.987
MELO3C013833.2	297.142	-1.69932	0.491578	-3.45688	0.000546475	0.00479844	302.961	606.936	101.328	177.343
MELO3C002284.2	72.6842	-2.00128	0.57915	-3.45554	0.000549192	0.00481759	101.977	130.68	28.7553	29.3245
MELO3C007086.2	167.394	1.79766	0.520504	3.45369	0.00055297	0.00484829	99.9968	49.368	314.939	205.271
MELO3C010587.2	22.979	-3.57422	1.03505	-3.45317	0.000554031	0.00485483	34.6523	50.336	2.7386	4.18921
MELO3C024028.2	1663.69	1.04958	0.303955	3.45306	0.000554273	0.00485483	1072.24	1095.78	2111.46	2375.28
MELO3C006624.2	90.3126	1.90574	0.551929	3.45287	0.000554658	0.00485576	29.702	46.464	130.084	155.001
MELO3C006834.2	29.4745	-3.00349	0.870028	-3.45217	0.000556091	0.00486587	53.4636	51.304	6.84651	6.28381
MELO3C024550.2	627.898	1.19505	0.346277	3.45115	0.000558201	0.00488188	432.659	331.056	832.535	915.342
MELO3C006801.2	65.6031	-2.22223	0.644367	-3.44871	0.000563273	0.00492377	140.59	75.504	23.2781	23.0407
MELO3C007895.2	248.754	1.556	0.45175	3.44437	0.000572381	0.00499838	150.49	101.64	458.716	284.168
MELO3C005415.2	245.033	-1.57803	0.458199	-3.44398	0.000573211	0.00500312	451.471	281.688	150.623	96.3518
MELO3C006612.2	18.8103	-4.45708	1.29473	-3.44248	0.000576406	0.00502848	36.6325	35.816	0	2.79281
MELO3C003282.2	920.248	1.10734	0.321725	3.44187	0.00057771	0.00503734	601.961	565.312	1154.32	1359.4
MELO3C016505.2	154.056	1.53167	0.445032	3.44172	0.00057803	0.00503761	71.2848	87.12	221.827	235.992
MELO3C005680.2	545.266	1.18385	0.343989	3.44153	0.000578435	0.00503863	348.504	318.472	686.02	828.067
MELO3C004338.2	56.5031	-3.15454	0.916759	-3.44097	0.000579626	0.00504396	73.265	128.744	21.9088	2.0946
MELO3C015597.2	284.235	-1.60477	0.46637	-3.44098	0.00057961	0.00504396	463.351	393.976	89.0046	190.609
MELO3C005762.2	148.039	-1.89275	0.550223	-3.43996	0.0005818	0.00506035	190.093	277.816	36.9711	87.2752
MELO3C006934.2	118.055	1.80963	0.526086	3.4398	0.00058214	0.00506079	42.5729	61.952	224.565	143.131
MELO3C019741.2	84.049	-1.9781	0.575102	-3.43956	0.000582653	0.00506272	123.758	145.2	24.6474	42.5903
MELO3C018532.2	48.1363	-2.41288	0.701585	-3.43918	0.000583472	0.00506732	64.3544	97.768	15.0623	15.3604
MELO3C005928.2	33.2929	-2.94875	0.858127	-3.43626	0.000589799	0.00511717	52.4736	64.856	10.9544	4.88741
MELO3C021458.2	1484.22	-1.23564	0.359761	-3.43462	0.000593394	0.0051458	2519.72	1648.5	770.917	997.73
MELO3C007981.2	97.4565	-1.90781	0.555519	-3.43429	0.000594099	0.00514935	182.172	124.872	50.6641	32.1173
MELO3C017559.2	10.4888	-6.86609	1.99954	-3.43384	0.000595105	0.00515551	14.851	27.104	0	0
MELO3C012010.2	234.859	1.4532	0.423344	3.43267	0.000597673	0.00517295	145.54	105.512	390.251	298.132
MELO3C014319.2	66.8249	-2.10021	0.611834	-3.43265	0.000597712	0.00517295	129.699	87.12	24.6474	25.8335
MELO3C011165.2	424.938	1.21945	0.355275	3.43241	0.000598242	0.00517497	277.219	233.288	624.401	564.845
MELO3C012332.2	33.6873	-2.7835	0.811096	-3.43178	0.000599641	0.00518193	59.404	58.08	9.58511	7.68022
MELO3C010614.2	613.441	1.30712	0.380927	3.43141	0.000600457	0.00518641	389.096	316.536	1066.69	681.445
MELO3C015524.2	10.2854	-6.83756	1.99281	-3.43111	0.000601117	0.00518765	21.7815	19.36	0	0
MELO3C015611.2	321.624	1.25483	0.365724	3.43107	0.000601195	0.00518765	188.113	191.664	471.04	435.678
MELO3C012062.2	23.2391	-3.97643	1.15956	-3.42925	0.000605261	0.00521757	42.5729	45.496	0	4.88741
MELO3C014516.2	24.6883	3.53031	1.02954	3.42902	0.000605772	0.0052194	2.9702	4.84	61.6186	29.3245
MELO3C011214.2	194.879	-1.83567	0.535483	-3.42807	0.000607883	0.005235	367.315	240.064	121.868	50.2705
MELO3C017467.2	305.204	1.43351	0.41819	3.4279	0.000608265	0.0052357	187.123	142.296	539.505	351.894
MELO3C003018.2	111.563	1.66918	0.487207	3.42602	0.000612484	0.00526682	56.4338	50.336	168.424	171.059
MELO3C023784.2	199.458	1.48484	0.433398	3.42605	0.000612431	0.00526682	114.848	94.864	340.956	247.163
MELO3C002210.2	22.2723	-4.13691	1.20766	-3.42555	0.000613545	0.00527334	30.6921	54.208	0	4.18921
MELO3C016340.2	16.8124	-4.54058	1.32596	-3.42439	0.000616192	0.00529348	26.7318	37.752	1.3693	1.3964
MELO3C017112.2	1724.33	-1.04092	0.304045	-3.42357	0.000618053	0.00530511	2283.09	2359.02	1057.1	1198.11
MELO3C019250.2	10.2633	-6.83462	1.99637	-3.42352	0.000618154	0.00530511	17.8212	23.232	0	0
MELO3C011493.2	19.0027	-4.47532	1.30756	-3.42266	0.000620118	0.00531911	27.7219	45.496	0	2.79281
MELO3C026546.2	24.8546	-3.88677	1.13564	-3.42254	0.000620396	0.00531911	40.5927	53.24	0	5.58561
MELO3C015766.2	15.9615	-5.00772	1.46406	-3.42043	0.000625213	0.00535778	35.6424	26.136	1.3693	0.698202
MELO3C022225.2	404.432	1.22825	0.359179	3.41961	0.000627111	0.00537141	265.338	218.768	542.243	591.377
MELO3C011819.2	296.345	-1.46636	0.428878	-3.41907	0.00062836	0.00537947	326.722	543.048	175.271	140.339
MELO3C007180.2	10.2523	-6.83314	1.99888	-3.41848	0.000629715	0.00538842	15.8411	25.168	0	0
MELO3C016939.2	829.232	1.3254	0.387976	3.41618	0.000635054	0.00543144	387.116	559.504	921.54	1448.77
MELO3C006062.2	55.77	-2.66218	0.779723	-3.41426	0.000639558	0.0054646	44.553	148.104	15.0623	15.3604
MELO3C010791.2	269.634	-1.48783	0.435793	-3.41408	0.000639987	0.00546559	296.03	499.488	128.714	154.303
MELO3C023270.2	15.9063	-5.00268	1.46584	-3.41285	0.000642878	0.0054876	25.7417	35.816	1.3693	0.698202
MELO3C021600.2	101.163	-1.84385	0.540333	-3.41244	0.000643833	0.00549305	178.212	137.456	54.772	34.2119
MELO3C018809.2	16.0026	-5.19431	1.52237	-3.41199	0.000644898	0.00549945	29.702	32.912	0	1.3964
MELO3C003444.2	849.301	1.11918	0.328033	3.4118	0.000645354	0.00550065	588.1	483.032	1110.5	1215.57
MELO3C006808.2	48.1858	-3.01847	0.884845	-3.4113	0.000646542	0.00550808	54.4537	118.096	2.7386	17.455
MELO3C020230.2	4213.65	-1.09585	0.321342	-3.41022	0.000649105	0.00552722	4774.1	6708.24	2701.63	2670.62
MELO3C013527.2	882.836	-1.41681	0.415498	-3.40991	0.000649848	0.00553084	847.497	1722.07	440.915	520.858
MELO3C007891.2	84.2278	-2.08563	0.611745	-3.40931	0.000651278	0.00554031	121.778	151.976	19.1702	43.9867
MELO3C002732.2	128.591	-1.72346	0.505799	-3.4074	0.000655855	0.00557652	213.854	181.984	43.8176	74.7076
MELO3C010417.2	55.9648	-2.34214	0.687545	-3.40653	0.000657946	0.00559131	119.798	66.792	21.9088	15.3604
MELO3C024340.2	61.4583	-2.08629	0.612459	-3.40641	0.000658235	0.00559131	104.947	93.896	24.6474	22.3424
MELO3C009778.2	87.3583	-1.9997	0.587187	-3.40555	0.000660301	0.00560613	104.947	175.208	27.386	41.8921
MELO3C008231.2	213.179	1.50053	0.441	3.40256	0.000667581	0.00566518	111.878	110.352	387.512	242.974
MELO3C022980.2	126.226	1.95927	0.576283	3.39985	0.000674226	0.00571878	46.5331	57.112	116.391	284.866
MELO3C019503.2	487.112	1.15743	0.340466	3.39956	0.000674954	0.00572218	299	303.952	702.451	643.044
[truncated: 1,068 more rows]

## Sheet: papaya
Table S2 Differentially expressed genes between two stages
[truncated: 3,409 more rows]

[truncated: 1 more sheets: peach]
