# Supplementary material for: Alternative splicing during fruit development among fleshy fruits
Source: BMC Genomics. 2021 Oct 26;22:762. doi: 10.1186/s12864-021-08111-1 (PMC8547070; doi:10.1186/s12864-021-08111-1)
Supplement: Supplementary file 9 — Additional file 9: Table S3. Stage differentially alternatively spliced genes. [file 12864_2021_8111_MOESM9_ESM.xls]

## Sheet: cucumber
Table S3 Stage differentially alternatively spliced genes
Gene id	AS event	PSI value of immature stae	PSI value of ripe stage	ΔPSI	P-value
CsaV3_1G000730	A5:chr1:436039-436191:436024-436191:+	0.286816	0.687406	0.400589	0.017982
CsaV3_1G001540	A5:chr1:989626-990118:989626-990140:-	0.664978	0.345423	-0.319555	0.018981
CsaV3_1G001720	RI:chr1:1114437:1114888-1115505:1115681:+	0.895387	0.385239	-0.510148	0.00649351
CsaV3_1G004160	A3:chr1:2598946-2599367:2598946-2599371:+	0.392535	0.959972	0.567437	0.0164835
CsaV3_1G007890	RI:chr1:4999981:5000050-5001850:5001900:+	0.673291	0.3833	-0.289992	0.022977
CsaV3_1G007890	SE:chr1:5000050-5000528:5000583-5001850:+	0.615186	0.110785	-0.504401	0.00799201
CsaV3_1G009040	RI:chr1:5632378:5632469-5632696:5632956:-	0	0.671674	0.671674	0.0201465
CsaV3_1G009040	RI:chr1:5632378:5632810-5632908:5632956:-	0	0.64124	0.64124	0.0201465
CsaV3_1G009040	RI:chr1:5632378:5632956-5633064:5633244:-	1	0.381683	-0.618317	0.0201465
CsaV3_1G009040	RI:chr1:5632378:5633244-5634414:5634746:-	0.387993	0.719965	0.331972	0.043956
CsaV3_1G009470	MX:chr1:5880770-5880993:5881182-5887623:5880770-5886913:5887102-5887623:-	1	0.133265	-0.866735	0.00649351
CsaV3_1G010170	A3:chr1:6320489-6320620:6320485-6320620:-	0	0.518656	0.518656	0.00499501
CsaV3_1G012830	SE:chr1:8104912-8105927:8106046-8107133:+	0.718801	0.365367	-0.353434	0.038961
CsaV3_1G014490	RI:chr1:10005676:10006406-10007228:10007694:-	0.769845	0.143966	-0.625879	0.00599401
CsaV3_1G015010	A3:chr1:10644522-10644764:10644455-10644764:-	0.196003	1	0.803997	0.00899101
CsaV3_1G015010	A5:chr1:10644455-10644668:10644455-10644764:-	0.183005	1	0.816995	0.00899101
CsaV3_1G017150	SE:chr1:11687830-11688371:11688438-11689125:+	0.882648	0.59074	-0.291909	0.0444555
CsaV3_1G017230	A5:chr1:11769865-11770019:11769865-11770083:-	0.955012	0.564866	-0.390146	0.041958
CsaV3_1G017330	A3:chr1:11898560-11902303:11898551-11902303:-	0.84098	0.327015	-0.513965	0.041958
CsaV3_1G017330	A5:chr1:11902450-11902577:11902450-11902609:-	0.15902	0.672985	0.513965	0.041958
CsaV3_1G022930	A5:chr1:13295083-13296084:13295083-13297434:-	0.635633	0.258227	-0.377406	0.011988
CsaV3_1G033410	RI:chr1:20481133:20481567-20481736:20481921:+	1	0.617675	-0.382325	0.022977
CsaV3_1G033690	A5:chr1:20772831-20772983:20772831-20773033:-	0.353801	0.932049	0.578248	0.011988
CsaV3_1G036230	A3:chr1:22202709-22202804:22202709-22202809:+	0.325964	0.00632284	-0.319641	0.036963
CsaV3_1G037200	A5:chr1:23126927-23127778:23126927-23127814:-	0.844884	0.278773	-0.566111	0.0284715
CsaV3_1G037380	A5:chr1:23284771-23285804:23284771-23285868:-	0.539815	0.161333	-0.378482	0.0224775
CsaV3_1G037380	RI:chr1:23283984:23284032-23284388:23284771:-	0.460185	0.838667	0.378482	0.0224775
CsaV3_1G039600	A5:chr1:24957195-24957401:24957195-24957434:-	0.725316	0.10476	-0.620555	0.0264735
CsaV3_1G040250	A3:chr1:25519956-25520043:25519956-25520177:+	1	0.213625	-0.786375	0.0314685
CsaV3_1G042050	A3:chr1:26862200-26862295:26862191-26862295:-	0.782078	0.321767	-0.460311	0.025974
CsaV3_1G043650	SE:chr1:28656516-28657211:28657290-28658244:-	1	0.61883	-0.38117	0.026973
CsaV3_1G044800	A3:chr1:30284253-30286427:30284240-30286427:-	0.822306	0.366912	-0.455395	0.027972
CsaV3_2G001150	RI:chr2:239101:241034-241161:241498:-	1	0	-1	0
CsaV3_2G002380	A3:chr2:975589-975817:975589-975822:+	0.751137	0.0605717	-0.690566	0.0194805
CsaV3_2G002390	A3:chr2:984198-984547:984195-984547:-	0.666088	0.419607	-0.246481	0.035964
CsaV3_2G002430	SE:chr2:1007722-1008447:1008511-1009625:+	0.59992	0.967609	0.36769	0.0134865
CsaV3_2G003620	RI:chr2:1811148:1811653-1812355:1812413:+	0.722571	0.404049	-0.318522	0.014985
CsaV3_2G003620	RI:chr2:1812355:1812413-1812689:1813126:+	0.363204	0.0242512	-0.338953	0.014985
CsaV3_2G007270	A3:chr2:3667823-3667933:3667823-3667949:+	1	0.168752	-0.831248	0.0244755
CsaV3_2G007900	RI:chr2:4200983:4201116-4201667:4202007:-	1	0.554325	-0.445675	0.0174825
CsaV3_2G008500	RI:chr2:4821214:4821488-4821673:4821756:+	0.126489	0.49159	0.3651	0.0304695
CsaV3_2G008500	RI:chr2:4821840:4821914-4822326:4822409:+	0.126489	0.49159	0.3651	0.0304695
CsaV3_2G009540	A3:chr2:6041394-6042730:6041390-6042730:-	1	0.513766	-0.486234	0.031968
CsaV3_2G009730	A3:chr2:6276427-6276533:6276423-6276533:-	0.686841	0.212553	-0.474288	0.0234765
CsaV3_2G009750	A3:chr2:6306132-6306238:6306053-6306238:-	0.905318	0.177668	-0.72765	0.002997
CsaV3_2G009750	SE:chr2:6305870-6305963:6306132-6306238:-	0.401329	0.0473272	-0.354002	0.0187313
CsaV3_2G010180	A3:chr2:6969797-6969937:6969797-6969951:+	1	0.316923	-0.683077	0.0474525
CsaV3_2G012610	A5:chr2:10170198-10170391:10170188-10170391:+	0.255258	0.596594	0.341336	0.02997
CsaV3_2G012610	SE:chr2:10170443-10170537:10170594-10173183:+	0.255258	0.596594	0.341336	0.02997
CsaV3_2G013730	A3:chr2:11275308-11275456:11275195-11275456:-	0.653657	0.299645	-0.354013	0.025974
CsaV3_2G013770	A3:chr2:11318042-11318207:11318042-11318223:+	0.505871	0	-0.505871	0.017982
CsaV3_2G015120	A3:chr2:12614123-12614282:12614067-12614282:-	0.952302	0.413216	-0.539086	0.0114885
CsaV3_2G016370	A3:chr2:13652128-13652239:13652128-13652263:+	0.243003	0.548537	0.305533	0.0484515
CsaV3_2G017450	A3:chr2:14527165-14527415:14527165-14528568:+	0.85361	0.459081	-0.394529	0.00899101
CsaV3_2G019650	A3:chr2:15621206-15622697:15621206-15622702:+	0.84169	0.472739	-0.368951	0.025974
CsaV3_2G021080	SE:chr2:16058409-16071115:16071479-16072730:-	0.507657	0.81087	0.303213	0.034965
CsaV3_2G024240	RI:chr2:16831806:16831884-16831980:16832383:-	0.259159	0.459758	0.200598	0.0484515
CsaV3_2G024710	RI:chr2:17121372:17121444-17123539:17123601:+	0.876423	0.211107	-0.665315	0.02997
CsaV3_2G024710	RI:chr2:17121375:17121444-17123539:17123601:+	0.111483	0.506175	0.394692	0.02997
CsaV3_2G025410	A3:chr2:17485256-17485349:17485256-17485359:+	0.0874901	0.369072	0.281582	0.035964
CsaV3_2G025410	A3:chr2:17486172-17486600:17486172-17486605:+	0.91251	0.630928	-0.281582	0.035964
CsaV3_2G028480	A3:chr2:18733570-18733680:18733440-18733680:-	1	0.768019	-0.231981	0.044955
CsaV3_2G028720	A3:chr2:18843537-18844199:18843526-18844199:-	0.795076	0.497929	-0.297147	0.033966
CsaV3_2G030390	A5:chr2:19947285-19948937:19947247-19948937:+	0.516455	0.91495	0.398495	0.01998
CsaV3_2G030570	A3:chr2:20121309-20121552:20121309-20121562:+	0.5	0.113413	-0.386587	0.0114885
CsaV3_2G031390	RI:chr2:20658145:20658766-20658839:20659350:+	0.203412	0.590349	0.386936	0.0134865
CsaV3_2G031620	A3:chr2:20815033-20815463:20815030-20815463:-	0.760607	0.341248	-0.419358	0.012987
CsaV3_2G032440	A3:chr2:21391304-21391607:21391304-21391623:+	0.789811	0	-0.789811	0.016983
CsaV3_3G000650	A3:chr3:552020-552139:552020-552216:+	0.0880054	0.332525	0.244519	0.038961
CsaV3_3G001510	A3:chr3:1168032-1168138:1168032-1168143:+	0.667964	0.949367	0.281403	0.0254745
CsaV3_3G002420	SE:chr3:1941584-1942716:1942768-1943786:+	0.940279	0.563327	-0.376952	0.033966
CsaV3_3G002720	RI:chr3:2201322:2201368-2201856:2202356:+	0.346999	0.1239	-0.223099	0.044955
CsaV3_3G003620	A3:chr3:3021749-3023489:3021749-3023649:+	0.0717057	0.424983	0.353277	0.027972
CsaV3_3G008750	RI:chr3:7308318:7312406-7312480:7312550:-	0.00611799	0.35251	0.346392	0.02997
CsaV3_3G009150	RI:chr3:7559802:7559870-7559985:7560105:-	0.0944063	0.417019	0.322613	0.0304695
CsaV3_3G009280	A3:chr3:7624890-7625715:7624885-7625715:-	1	0.283789	-0.716211	0.0164835
CsaV3_3G010230	RI:chr3:8226108:8226386-8226499:8226975:+	0.379348	0.721206	0.341858	0.014985
CsaV3_3G011960	A3:chr3:9261832-9261944:9261829-9261944:-	0.416576	0.714228	0.297652	0.035964
CsaV3_3G011960	RI:chr3:9261655:9261832-9261944:9262193:-	0.481795	0.139558	-0.342237	0.035964
CsaV3_3G014460	SE:chr3:10815094-10815534:10815694-10815831:-	0.792023	0.390567	-0.401456	0.0294705
CsaV3_3G014960	A3:chr3:11096411-11097312:11096411-11097315:+	0.327272	0.946967	0.619695	0.00699301
CsaV3_3G015050	A3:chr3:11157204-11159552:11157192-11159552:-	1	0.300603	-0.699397	0.016983
CsaV3_3G015050	A3:chr3:11159638-11159721:11159615-11159721:-	1	0.300603	-0.699397	0.016983
CsaV3_3G015050	RI:chr3:11159721:11159854-11159981:11162847:-	1	0.455707	-0.544293	0.0324675
CsaV3_3G015050	RI:chr3:11159721:11159854-11159997:11162847:-	1	0.46277	-0.53723	0.0324675
CsaV3_3G016820	A5:chr3:12627407-12627506:12627396-12627506:+	0.244595	0.727202	0.482607	0.017982
CsaV3_3G020100	A3:chr3:15958059-15958584:15958059-15958590:+	0.936323	0.532831	-0.403492	0.0304695
CsaV3_3G020280	A3:chr3:16273184-16276329:16273158-16276329:-	0.703206	0.233146	-0.470061	0.0484515
CsaV3_3G020290	A3:chr3:16287047-16287135:16287034-16287135:-	0.889201	0.663605	-0.225596	0.048951
CsaV3_3G021020	RI:chr3:17503951:17503996-17504857:17505273:-	0.745063	0.345195	-0.399868	0.0194805
CsaV3_3G028220	RI:chr3:24705277:24705670-24705859:24707432:-	0.519738	0.166689	-0.353049	0.0274725
CsaV3_3G028820	A3:chr3:25445044-25445259:25445044-25445289:+	0.786256	0.32128	-0.464976	0.00499501
CsaV3_3G030490	A3:chr3:26297123-26297240:26297111-26297240:-	0	0.486005	0.486005	0.017982
CsaV3_3G030850_locus2	A5:chr3:26639457-26639857:26639457-26639880:-	0.268792	0.683822	0.41503	0.044955
CsaV3_3G031100	A5:chr3:26873201-26873685:26873191-26873685:+	0.0939717	0.457571	0.363599	0.0284715
CsaV3_3G032460	SE:chr3:27994005-27994554:27994631-27996601:+	1	0.294099	-0.705901	0.00999001
CsaV3_3G034510_and_CsaV3_3G034500	A3:chr3:29242355-29242774:29242246-29242774:-	0.382858	0.171731	-0.211127	0.0484515
CsaV3_3G037300	A5:chr3:30833478-30833560:30833473-30833560:+	0.933461	0.399075	-0.534387	0.044955
CsaV3_3G038260	RI:chr3:31494931:31495100-31495183:31495313:-	0.379314	0.162788	-0.216527	0.036963
CsaV3_3G039220	A3:chr3:32229257-32229403:32229257-32229422:+	0.977969	0.635295	-0.342674	0.0494505
CsaV3_3G040810	A3:chr3:33447803-33449005:33447768-33449005:-	0.762566	0.249667	-0.512899	0.00749251
CsaV3_3G042630	RI:chr3:34599453:34599521-34599699:34600324:+	0.536475	0.145554	-0.390921	0.02997
CsaV3_3G042830	A3:chr3:34782899-34783018:34782899-34783023:+	0.979915	0.467515	-0.5124	0.00849151
CsaV3_3G043740	RI:chr3:35613833:35613926-35614023:35614209:-	0.0372089	0.685542	0.648333	0.023976
CsaV3_3G045230	A5:chr3:36952802-36952974:36951271-36952974:+	1	0.577689	-0.422311	0.028971
CsaV3_3G045830	A3:chr3:37484568-37485281:37484568-37485324:+	0.951614	0.399255	-0.552358	0.0044955
CsaV3_3G046490	A3:chr3:37952874-37953225:37952874-37953272:+	0.781728	0.157919	-0.623808	0.027972
CsaV3_3G047630	A3:chr3:38850021-38850760:38850021-38850763:+	0.912441	0.606076	-0.306366	0.0174825
CsaV3_3G047630	A5:chr3:38850021-38850763:38849950-38850763:+	0.0360843	0.585957	0.549873	0.00499501
CsaV3_3G049220_locus1	A3:chr3:40104795-40105569:40104775-40105569:-	1	0.23236	-0.76764	0.0324675
CsaV3_4G001850	RI:chr4:1098102:1098371-1098735:1099126:+	0.683875	0.286376	-0.397499	0.00799201
CsaV3_4G002430	SE:chr4:1476629-1476898:1476938-1477101:-	0.36493	0.935093	0.570163	0.0144855
CsaV3_4G002720	A3:chr4:1692175-1692266:1692175-1692311:+	0.283077	0.653301	0.370224	0.0434565
CsaV3_4G002720	RI:chr4:1691876:1692175-1692266:1692541:+	0.850644	0.580327	-0.270317	0.0487013
CsaV3_4G003160	RI:chr4:1954500:1954769-1954947:1955029:+	0.426584	0.145504	-0.28108	0.036963
CsaV3_4G006840	A3:chr4:4648514-4648611:4648514-4648641:+	0.276003	0.572843	0.29684	0.045954
CsaV3_4G006840	RI:chr4:4648611:4648685-4648748:4649583:+	1	0.403888	-0.596112	0.045954
CsaV3_4G009670	A5:chr4:7412372-7413022:7412372-7413044:-	0.120884	0.476477	0.355593	0.010989
CsaV3_4G025150	RI:chr4:14767276:14767402-14767530:14767640:+	0.318857	0.710042	0.391185	0.0154845
CsaV3_4G025250	A5:chr4:14836388-14836460:14836369-14836460:+	0	0.434775	0.434775	0.0314685
CsaV3_4G027560	A3:chr4:16767003-16767198:16766967-16767198:-	0.852426	0.524404	-0.328022	0.0464535
CsaV3_4G027960	SE:chr4:17382541-17382658:17384871-17390701:+	0.7366	0.345888	-0.390712	0.0499501
CsaV3_4G028000	RI:chr4:17401165:17401832-17401941:17402133:+	0.609928	0.0359731	-0.573955	0.010989
CsaV3_4G028160	A5:chr4:17576193-17576288:17576046-17576288:+	0	0.645561	0.645561	0.0214785
CsaV3_4G030400	RI:chr4:20247149:20247187-20247274:20249666:+	0.824267	0.301703	-0.522564	0.0234765
CsaV3_4G030430	A5:chr4:20295400-20295518:20295400-20295526:-	0.886853	0.181199	-0.705654	0.0154845
CsaV3_4G032060	A3:chr4:22594193-22594806:22594193-22594846:+	1	0.762114	-0.237886	0.0394605
CsaV3_4G032500	SE:chr4:22944748-22944868:22944962-22945090:-	0.223065	0.892407	0.669342	0.017982
CsaV3_4G033350_locus1	A3:chr4:23625484-23626766:23625481-23626766:-	0.0176912	0.32236	0.304669	0.0194805
CsaV3_4G034140	SE:chr4:24200697-24203459:24203502-24206182:-	0.517525	0.981526	0.464001	0.0264735
CsaV3_4G036900	A3:chr4:25936488-25936971:25936488-25936976:+	0.92836	0.176562	-0.751798	0.0284715
CsaV3_4G036910	A3:chr4:25943695-25944216:25943692-25944216:-	0.848015	0.416736	-0.431279	0.0304695
CsaV3_4G037980	A3:chr4:26573703-26573840:26573703-26573994:+	0.910129	0.575109	-0.33502	0.0164835
CsaV3_5G000430	A5:chr5:199355-199879:199306-199879:+	0.447925	0.854524	0.406599	0.043956
CsaV3_5G001100	A3:chr5:547726-548642:547726-548666:+	0.907321	0.219571	-0.68775	0.018981
CsaV3_5G001790	A5:chr5:1032009-1032565:1032009-1032655:-	0.744097	0.30192	-0.442177	0.00649351
CsaV3_5G005710	A3:chr5:3762645-3762953:3762499-3762953:-	0	0.583331	0.583331	0.0424575
CsaV3_5G005710	RI:chr5:3762953:3763017-3763186:3763722:-	1	0.416669	-0.583331	0.0424575
CsaV3_5G005900	RI:chr5:3909960:3910012-3910098:3910130:-	1	0.762962	-0.237038	0.0374625
CsaV3_5G006290	A3:chr5:4162612-4163277:4162588-4163277:-	0.791975	0	-0.791975	0.0304695
CsaV3_5G007980	RI:chr5:4729801:4730154-4730284:4730583:-	0.584388	0	-0.584388	0.0174825
CsaV3_5G011080	RI:chr5:7049864:7050137-7050428:7050833:-	0.868344	0.320587	-0.547756	0.002997
CsaV3_5G011280	RI:chr5:7353919:7354242-7354361:7354562:+	0	1	1	0
CsaV3_5G012390	SE:chr5:7697332-7702545:7702847-7705534:+	0.713157	0.300494	-0.412663	0.045954
CsaV3_5G013960	RI:chr5:10738368:10738557-10738633:10738924:+	0.872029	0.201942	-0.670087	0.011988
CsaV3_5G013960	RI:chr5:10738368:10738924-10739004:10739073:+	0.108895	0.615334	0.506439	0.040959
CsaV3_5G015320	RI:chr5:12581188:12581292-12581501:12581591:+	0.572676	0.081266	-0.49141	0.00699301
CsaV3_5G015740	RI:chr5:13242171:13242587-13242719:13243117:-	0.5	0.121235	-0.378765	0.0444555
CsaV3_5G023260	RI:chr5:17476301:17476391-17476511:17476612:-	0.0474329	0.574743	0.52731	0.044955
CsaV3_5G024780	A3:chr5:19724036-19724171:19724036-19724175:+	0.802988	0.248792	-0.554195	0.011988
CsaV3_5G025240	A3:chr5:20277504-20280195:20277481-20280195:-	1	0.57746	-0.42254	0.0414585
CsaV3_5G025450	A5:chr5:20583335-20583433:20583328-20583433:+	0	0.606774	0.606774	0.0224775
CsaV3_5G027010	RI:chr5:22039886:22039960-22040032:22040067:+	0.0607641	0.522189	0.461425	0.035964
CsaV3_5G027180	RI:chr5:22182512:22182941-22183654:22183830:-	0.901715	0.442449	-0.459266	0.015984
CsaV3_5G028840	SE:chr5:23956122-23956322:23956370-23957325:-	0.838372	0.513447	-0.324926	0.047952
CsaV3_5G030110	RI:chr5:24788361:24788459-24789141:24789389:-	0.672227	0.315293	-0.356934	0.0404595
CsaV3_5G030110	RI:chr5:24789547:24789750-24789814:24789873:-	0.649143	0.288748	-0.360395	0.0404595
CsaV3_5G031090	A5:chr5:25457120-25457413:25457120-25457511:-	0.0901376	0.674048	0.58391	0.025974
CsaV3_5G031090	A5:chr5:25457120-25457445:25457120-25457511:-	0.336968	0.966641	0.629672	0.00599401
CsaV3_5G033620	A3:chr5:26875139-26875210:26875126-26875210:-	1	0.250296	-0.749704	0.035964
CsaV3_5G036040	A5:chr5:28492366-28492707:28492356-28492707:+	0.177003	0.543417	0.366415	0.0404595
CsaV3_5G036260	A5:chr5:28618761-28618890:28618761-28619021:-	0.718915	0.394984	-0.323931	0.0364635
CsaV3_5G038420	A5:chr5:30446496-30446934:30446496-30447445:-	0.588857	0.123192	-0.465665	0.00749251
CsaV3_5G039060	RI:chr5:30881097:30881363-30881684:30881929:-	0.601076	0.325658	-0.275418	0.0454545
CsaV3_5G039470	A3:chr5:31211650-31211927:31211646-31211927:-	0	0.494698	0.494698	0.02997
CsaV3_5G040210	A3:chr5:31652955-31653410:31652950-31653410:-	0.831137	0.425577	-0.40556	0.01998
CsaV3_6G000260	RI:chr6:188852:188991-189077:189439:+	0.234773	0.760708	0.525935	0.045954
CsaV3_6G000270	A3:chr6:192402-192498:192402-192506:+	0.225749	0.819426	0.593677	0.014985
CsaV3_6G005000	A3:chr6:4221664-4221824:4221645-4221824:-	0.342934	0.749827	0.406892	0.030969
CsaV3_6G005000	A5:chr6:4220870-4220979:4220870-4221161:-	0	0.599856	0.599856	0.030969
CsaV3_6G009370	RI:chr6:7542680:7543074-7543183:7543370:-	0.864647	0.21765	-0.646998	0.0024975
CsaV3_6G010070	A3:chr6:8172689-8172797:8172689-8172914:+	0.466746	0.180833	-0.285913	0.023976
CsaV3_6G010070	RI:chr6:8172618:8172689-8172914:8173042:+	0.344177	0.0126321	-0.331545	0.023976
CsaV3_6G016740	A5:chr6:12532892-12533617:12532892-12533674:-	1	0.144439	-0.855561	0.017982
CsaV3_6G032130	A5:chr6:18193669-18193762:18193669-18193890:-	0.479745	0.0584113	-0.421333	0.0104895
CsaV3_6G033680	A3:chr6:18590066-18590296:18590049-18590296:-	0.616245	0.16645	-0.449795	0.0494505
CsaV3_6G033680	A3:chr6:18593558-18593637:18593544-18593637:-	0.616245	0.16645	-0.449795	0.0494505
CsaV3_6G034200	RI:chr6:19062684:19062912-19062994:19063659:+	0.52557	0.870361	0.344791	0.046953
CsaV3_6G034200	RI:chr6:19064507:19064569-19064729:19065495:+	0.47443	0.129639	-0.344791	0.046953
CsaV3_6G035560	RI:chr6:19511676:19512577-19512679:19512872:-	0	0.259619	0.259619	0.0284715
CsaV3_6G035700	RI:chr6:19672312:19672364-19672513:19672572:+	0.138684	0.377208	0.238524	0.032967
CsaV3_6G036790	SE:chr6:20588428-20589274:20589371-20592509:+	0.98202	0.636332	-0.345688	0.0414585
CsaV3_6G036790	SE:chr6:20592635-20592839:20592924-20593189:+	0.98202	0.636332	-0.345688	0.0414585
CsaV3_6G037880	A3:chr6:21458690-21459207:21458670-21459207:-	0.377179	0.824504	0.447325	0.0499501
CsaV3_6G037880	RI:chr6:21459465:21459780-21459870:21459970:-	0.377179	0.824504	0.447325	0.0499501
CsaV3_6G037950_locus1	A3:chr6:21507257-21507482:21507257-21507506:+	0.290645	0.750457	0.459812	0.00999001
CsaV3_6G038690_locus2	A3:chr6:22156458-22156536:22156458-22156552:+	0.913724	0.590533	-0.323191	0.0384615
CsaV3_6G039010	RI:chr6:22365405:22365763-22366265:22366363:-	0.609873	0.319795	-0.290078	0.044955
CsaV3_6G039290_locus2	A3:chr6:22581047-22581184:22580679-22581184:-	0.54435	0.12771	-0.41664	0.0464535
CsaV3_6G039290_locus2	RI:chr6:22580493:22580679-22580885:22581047:-	0.542234	0.102285	-0.439949	0.0464535
CsaV3_6G039380	A3:chr6:22629505-22629855:22629495-22629855:-	0	0.62603	0.62603	0.020979
CsaV3_6G039900	RI:chr6:22940625:22940941-22941066:22941144:+	0	1	1	0
CsaV3_6G042670	RI:chr6:25067244:25067574-25067683:25067815:-	0.758982	0.289879	-0.469103	0.042957
CsaV3_6G042810	RI:chr6:25165723:25165838-25165924:25166018:-	0.0385821	0.561627	0.523045	0.037962
CsaV3_7G001330	SE:chr7:1185926-1187033:1187126-1187270:-	1	0.202101	-0.797899	0.00799201
CsaV3_7G003320	RI:chr7:2489463:2489523-2490010:2490064:+	0.897471	0.537099	-0.360372	0.0114885
CsaV3_7G003320	RI:chr7:2490010:2490064-2490176:2490539:+	0.808277	0.235712	-0.572565	0.010989
CsaV3_7G006810	RI:chr7:4228018:4228352-4228868:4229157:-	0.795817	0.441104	-0.354713	0.028971
CsaV3_7G008690	A3:chr7:5409836-5410015:5409827-5410015:-	0.755376	0.424964	-0.330412	0.017982
CsaV3_7G008730	RI:chr7:5428754:5429124-5429212:5429592:-	0.687463	0.313157	-0.374307	0.042957
CsaV3_7G017270	A3:chr7:8043750-8043815:8043734-8043815:-	0.756565	0	-0.756565	0.011988
CsaV3_7G017270	RI:chr7:8043082:8043145-8043263:8043631:-	0.243435	1	0.756565	0.011988
CsaV3_7G017270	RI:chr7:8043815:8043873-8043979:8044026:-	0.243435	1	0.756565	0.011988
CsaV3_7G022540	RI:chr7:11436132:11438440-11438570:11438747:-	1	0.463078	-0.536922	0.00649351
CsaV3_7G023160	SE:chr7:12133661-12134630:12134877-12139477:+	0.481707	0.825648	0.343941	0.0314685
CsaV3_7G023700	SE:chr7:12751597-12751716:12751825-12752293:-	0.705507	0.398639	-0.306868	0.0474525
CsaV3_7G024890	A3:chr7:14204377-14204646:14204373-14204646:-	0.958808	0.269002	-0.689806	0.0194805
CsaV3_7G024890	RI:chr7:14203590:14203868-14203947:14204032:-	0.0411923	0.730998	0.689806	0.0194805
CsaV3_7G025810	A3:chr7:15256135-15257351:15255363-15257351:-	0.861834	0.373243	-0.48859	0.032967
CsaV3_7G025810	SE:chr7:15255363-15255910:15256135-15257351:-	0.915618	0.502563	-0.413055	0.032967
CsaV3_7G025980	A3:chr7:15465481-15466184:15465246-15466184:-	0.960918	0.488078	-0.472841	0.00949051
CsaV3_7G026910	RI:chr7:16549859:16549920-16550113:16551253:-	1	0.333922	-0.666078	0.0174825
CsaV3_7G027010	SE:chr7:16642649-16642766:16642933-16643328:-	1	0.13936	-0.86064	0.0224775
CsaV3_7G028110	A5:chr7:17697261-17698991:17697261-17699396:-	0.705436	0.286783	-0.418653	0.044955
CsaV3_7G028880	A5:chr7:18267030-18267441:18267026-18267441:+	0.355551	0.778126	0.422575	0.0474525
CsaV3_7G028930	A3:chr7:18312974-18313432:18312974-18313445:+	0.890523	0.377143	-0.51338	0.0204795
CsaV3_UNG082660_and_CsaV3_UNG082670	MX:scaffold53:280370-282187:282215-284720:280370-284556:284584-284720:+	1	0.499108	-0.500892	0.011988
CsaV3_UNG224630	A3:scaffold110:7832-8083:7832-8136:+	0.611086	0.252852	-0.358233	0.0314685
CsaV3_UNG224680_and_CsaV3_UNG224640_and_CsaV3_UNG224670	A3:scaffold110:39876-40127:39876-40180:+	0.679147	0.266417	-0.412729	0.017982

## Sheet: melon
Table S3 Stage differentially alternatively spliced genes
Gene id	AS event	PSI value of immature stae	PSI value of ripe stage	ΔPSI	P-value
MELO3C001466.2	RI:chr08:5886263:5886431-5886567:5887022:+	0.877587	0.221146	-0.656441	0.00799201
MELO3C002386.2	A3:chr12:24395324-24395473:24395319-24395473:-	0.951067	0.505639	-0.445427	0.01998
MELO3C002648.2	A5:chr12:22387686-22389016:22387686-22389027:-	0.590539	0.161345	-0.429193	0.038961
MELO3C002648.2	RI:chr12:22387523:22387686-22389027:22389255:-	0.5	0.0241511	-0.475849	0.038961
MELO3C002896.2	A5:chr09:7206711-7206983:7206691-7206983:+	0.773943	0.0925953	-0.681348	0.047952
MELO3C004221.2	RI:chr05:25326141:25326508-25326730:25326820:-	0.613019	0.181714	-0.431306	0.0194805
MELO3C004231.2	RI:chr05:25399167:25399366-25399519:25399715:-	0.695906	0.380734	-0.315172	0.046953
MELO3C004389.2	A3:chr05:27090330-27090410:27090324-27090410:-	0.230626	0.888444	0.657818	0.032967
MELO3C004658.2	A3:chr05:29211094-29211173:29211094-29211179:+	0.454173	0.0774947	-0.376678	0.0474525
MELO3C005207.2	A3:chr09:18541838-18541941:18541838-18541947:+	0.458941	0.799418	0.340477	0.0324675
MELO3C005207.2	RI:chr09:18543349:18543444-18543778:18544293:+	0.605072	0.209685	-0.395387	0.0324675
MELO3C005868.2	A3:chr09:24861150-24861249:24861150-24861252:+	1	0.437678	-0.562322	0.0444555
MELO3C005949.2	RI:chr06:162338:162616-162694:162942:-	0.193833	1	0.806167	0.00549451
MELO3C006158.2	A3:chr06:1381833-1382700:1381833-1382713:+	0.0409483	0.450093	0.409145	0.0374625
MELO3C006277.2	SE:chr06:2207785-2207890:2207949-2208069:+	0.470781	0.933761	0.46298	0.0484515
MELO3C006302.2	A5:chr06:2368727-2368910:2368727-2368951:-	0.903347	0.566081	-0.337266	0.0384615
MELO3C006523.2	A3:chr06:3906151-3906475:3906151-3906479:+	0.950278	0.247715	-0.702563	0.016983
MELO3C006601.2	RI:chr06:4488853:4488943-4489033:4490074:-	0.962964	0.575329	-0.387635	0.0494505
MELO3C006852.2	RI:chr06:6617855:6618294-6618405:6618812:+	0.924122	0.354327	-0.569795	0.02997
MELO3C007234.2	RI:chr08:1630956:1631257-1631340:1631833:-	0.666449	0.0821785	-0.58427	0.024975
MELO3C007509.2	RI:chr08:3267819:3267888-3267981:3268396:-	0.0264753	0.666335	0.63986	0.011988
MELO3C007510.2	A3:chr08:3274319-3274411:3274319-3274429:+	0.693688	0.0219233	-0.671765	0.0224775
MELO3C007801.2	A5:chr08:5450405-5452384:5450405-5452390:-	0.477108	0.944307	0.467199	0.0184815
MELO3C008530.2	RI:chr05:11948370:11948457-11948533:11948595:-	0.0568417	1	0.943158	0.0134865
MELO3C009148.2	RI:chr04:33944657:33945006-33945129:33945338:-	0.935856	0.40452	-0.531336	0.00649351
MELO3C009537.2	RI:chr04:31427688:31427926-31428034:31428268:-	0.886994	0.111321	-0.775673	0.00749251
MELO3C009837.2	A5:chr04:28858201-28858855:28858201-28858872:-	0.331928	0.731781	0.399853	0.0364635
MELO3C009984.2	A3:chr04:27505693-27506096:27505690-27506096:-	0.889161	0.296439	-0.592722	0.023976
MELO3C010050.2	A3:chr02:12577804-12578045:12577800-12578045:-	1	0.381693	-0.618307	0.00899101
MELO3C010660.2	A3:chr03:31665520-31665601:31665514-31665601:-	0.715693	0.247345	-0.468348	0.0494505
MELO3C010780.2	RI:chr03:30901888:30902094-30902225:30902374:-	0.973404	0.60804	-0.365364	0.0284715
MELO3C010938.2	A3:chr03:29932548-29932654:29932548-29932662:+	0.604065	0.195641	-0.408424	0.0374625
MELO3C010938.2	RI:chr03:29932072:29932548-29932662:29932782:+	0.783528	0.399709	-0.383819	0.0374625
MELO3C011219.2	A3:chr03:27726418-27726515:27726418-27726703:+	0.0471922	0.849364	0.802171	0.0187313
MELO3C011219.2	A5:chr03:27725975-27726296:27725964-27726296:+	0.189518	0.915937	0.72642	0.0187313
MELO3C011322.2	A5:chr03:26945223-26946354:26945223-26946429:-	0.130309	1	0.869691	0.030969
MELO3C011395.2	RI:chr03:26316638:26316695-26316780:26317260:+	0.581458	0.975532	0.394074	0.0304695
MELO3C011556.2	SE:chr03:15735929-15736780:15736844-15737129:+	0.113751	0.433232	0.319481	0.0464535
MELO3C011949.2	RI:chr10:3699154:3699690-3699783:3700004:+	1	0.473217	-0.526783	0.047952
MELO3C011997.2	RI:chr10:3396526:3396580-3396728:3397925:-	0.110886	0.71309	0.602203	0.028971
MELO3C012835.2	A3:chr04:12849375-12850278:12849375-12850296:+	0.00830612	0.330662	0.322356	0.0454545
MELO3C013362.2	RI:chr01:16919599:16919786-16920046:16920423:+	0.876933	0.48167	-0.395263	0.047952
MELO3C013773.2	A5:chr06:33342275-33342581:33342275-33342617:-	0.135553	0.753474	0.617921	0.015984
MELO3C013773.2	SE:chr06:33342275-33342581:33342657-33342863:-	0.0534399	0.423	0.369561	0.045954
MELO3C013786.2	A3:chr06:33478411-33478494:33478401-33478494:-	0.370231	0.701636	0.331405	0.03996
MELO3C013839.2	A5:chr06:33876522-33878127:33876504-33878127:+	0.0580431	0.753129	0.695086	0.00999001
MELO3C013939.2	A5:chr06:34957484-34957597:34957484-34957604:-	1	0.425266	-0.574734	0.0244755
MELO3C014017.2	RI:chr06:35880084:35880155-35880240:35880364:-	0.589966	0.198216	-0.39175	0.0174825
MELO3C014139.2	RI:chr06:37341715:37341994-37342089:37342657:+	0.808306	0.268746	-0.539559	0.0204795
MELO3C014139.2	RI:chr06:37342089:37342205-37342410:37342657:+	0.318561	0.900252	0.581691	0.0204795
MELO3C014173.2	A5:chr06:37983658-37984842:37983658-37984998:-	0.332776	0.622337	0.289561	0.044955
MELO3C014400.2_locus1	A5:chr05:2834427-2835491:2834427-2835540:-	0.226715	0.764145	0.537429	0.0154845
MELO3C014598.2	A3:chr05:1057566-1057724:1057562-1057724:-	0.90886	0.547975	-0.360886	0.0424575
MELO3C014661.2	A5:chr05:574602-575011:574330-575011:+	1	0.255774	-0.744226	0.017982
MELO3C014931.2	SE:chr06:20766605-20770585:20770651-20770993:-	0.624225	0.322284	-0.301941	0.040959
MELO3C015103.2	A3:chr02:8200558-8202020:8200558-8202025:+	0.159991	0.63402	0.474029	0.031968
MELO3C015682.2	SE:chr02:4563428-4564522:4564671-4565171:+	0.460072	0.844485	0.384413	0.025974
MELO3C016317.2	A3:chr07:23500315-23500392:23500315-23500413:+	0.59494	0.957517	0.362576	0.0244755
MELO3C016483.2	A5:chr06:28937143-28937520:28937137-28937520:+	0.160456	0.607518	0.447061	0.0204795
MELO3C016510.2	A5:chr06:28353121-28354805:28353121-28354819:-	0	0.559275	0.559275	0.042957
MELO3C016817.2	RI:chr07:1892088:1892386-1892516:1893249:+	0.463172	0	-0.463172	0.0184815
MELO3C016988.2	A3:chr07:584190-584294:584012-584294:-	1	0.415238	-0.584762	0.0314685
MELO3C016988.2	RI:chr07:583570:584012-584294:584430:-	1	0.20157	-0.79843	0.0314685
MELO3C016988.2	RI:chr07:587165:588033-588110:588278:-	1	0.38901	-0.61099	0.0314685
MELO3C017039.2	A3:chr07:271608-271706:271605-271706:-	0.493265	0.835295	0.34203	0.0394605
MELO3C017483.2	A3:chr02:22662119-22662253:22662119-22662324:+	0.725758	0.331008	-0.394751	0.0194805
MELO3C017567.2	A3:chr07:25206904-25207028:25206904-25207112:+	0.171266	0.512766	0.3415	0.045954
MELO3C017896.2	A3:chr07:27924814-27924895:27924814-27924909:+	0.0251172	0.691498	0.666381	0.00499501
MELO3C017970.2	A3:chr07:28395428-28396177:28395428-28396181:+	0.165248	0.629627	0.464379	0.0334665
MELO3C018571.2	SE:chr01:1169636-1169846:1169928-1170056:+	0.933589	0.389732	-0.543857	0.03996
MELO3C018644.2	RI:chr01:1733896:1734004-1734288:1735315:+	0.414533	0.119585	-0.294949	0.026973
MELO3C019036.2	A5:chr07:16731153-16731338:16731053-16731338:+	0.0353226	0.500063	0.46474	0.037962
MELO3C019393.2	A3:chr06:10117939-10118425:10117939-10118428:+	0	0.568758	0.568758	0.0394605
MELO3C019411.2	RI:chr06:10315396:10315933-10316177:10316435:-	0.913621	0.447069	-0.466553	0.03996
MELO3C019504.2	A5:chr06:11918705-11918852:11918700-11918852:+	0.717725	0.29638	-0.421345	0.0424575
MELO3C019594.2	RI:chr11:25922381:25922446-25922520:25922612:+	0.388095	0.00486473	-0.38323	0.02997
MELO3C019872.2	A3:chr03:22747174-22747252:22747171-22747252:-	0.723504	0.311482	-0.412022	0.032967
MELO3C019925.2	A3:chr03:22109812-22110777:22109668-22110777:-	0.864219	0.388257	-0.475963	0.0314685
MELO3C019925.2	SE:chr03:22109668-22109753:22109812-22110777:-	0.891505	0.423081	-0.468424	0.0314685
MELO3C020035.2	A3:chr10:11002460-11002570:11002446-11002570:-	0.0916755	0.546788	0.455113	0.0499501
MELO3C020105.2	RI:chr10:12750861:12751022-12751109:12751312:+	0.857003	0.0612638	-0.795739	0.00999001
MELO3C020307.2	A3:chr06:14431148-14431960:14431148-14431967:+	0.9318	0.437057	-0.494742	0.0334665
MELO3C020506.2_and_MELO3C035269.2	RI:chr12:384661:385581-385708:385921:-	0.651684	0.343179	-0.308505	0.0424575
MELO3C020839.2	A3:chr11:3665894-3666042:3665894-3666088:+	1	0.537719	-0.462281	0.027972
MELO3C020846.2	A3:chr11:3617458-3617550:3617434-3617550:-	0.522261	0.143306	-0.378955	0.0404595
MELO3C020941.2	A3:chr11:2691324-2691573:2690200-2691573:-	0.543458	0.169502	-0.373957	0.0284715
MELO3C020969.2	SE:chr11:2401791-2402217:2402497-2405663:-	0.0843026	0.439041	0.354738	0.045954
MELO3C020973.2	A3:chr11:2354789-2354918:2354786-2354918:-	0.95667	0.252745	-0.703925	0.010989
MELO3C021325.2	A3:chr11:30311646-30312149:30311593-30312149:-	0.859727	0.392373	-0.467354	0.036963
MELO3C021880.2	RI:chr11:5974265:5974663-5974946:5975782:+	0.465801	0.869505	0.403704	0.027972
MELO3C022775.2	SE:chr09:11712676-11720929:11720986-11722006:-	0.164325	0.700203	0.535878	0.012987
MELO3C022980.2	SE:chr05:5496633-5496816:5496878-5496970:+	0.303548	0.771663	0.468116	0.0184815
MELO3C023033.2	RI:chr05:6386421:6386974-6387492:6388810:-	0.40684	0.172816	-0.234024	0.038961
MELO3C023058.2	RI:chr05:6760022:6760117-6760235:6760410:-	0.311079	0	-0.311079	0.024975
MELO3C023854.2_and_MELO3C023858.2	A5:chr10:6825921-6826001:6825900-6826001:+	0.976681	0.506392	-0.470289	0.020979
MELO3C023931.2	RI:chr04:24683878:24683945-24685335:24685510:-	0.752254	0.281065	-0.471188	0.0284715
MELO3C024224.2	A3:chr01:35334593-35337033:35334565-35337033:-	0.446419	0.209481	-0.236937	0.0464535
MELO3C024224.2	RI:chr01:35332828:35333083-35333174:35334565:-	0.455197	0.756014	0.300816	0.0464535
MELO3C024296.2	A3:chr01:35798218-35798613:35798218-35798624:+	0.0125397	0.245165	0.232626	0.038961
MELO3C024707.2	A3:chr02:21476963-21477073:21476959-21477073:-	0.140999	0.678189	0.53719	0.028971
MELO3C025074.2	RI:chr09:15076656:15076749-15076866:15076939:-	0.0564501	0.636474	0.580024	0.040959
MELO3C025147.2	A3:chr10:9123725-9124707:9123577-9124707:-	1	0.525873	-0.474127	0.0454545
MELO3C025302.2	A3:chr02:19021617-19023282:19021613-19023282:-	0.841567	0.244157	-0.597411	0.0124875
MELO3C025475.2	A3:chr09:5966635-5966804:5966626-5966804:-	1	0.490798	-0.509202	0.0254745
MELO3C025479.2	RI:chr09:6086946:6087099-6087189:6088077:+	0.864839	0.22409	-0.64075	0.0274725
MELO3C025634.2	A3:chr07:4705566-4705651:4705552-4705651:-	0.615809	0.11564	-0.500168	0.026973
MELO3C025673.2	SE:chr07:4234740-4234871:4234985-4235279:-	0.325991	0.964491	0.6385	0.00799201
MELO3C025849.2	RI:chr11:21597334:21597452-21597949:21598060:+	0.61619	0.283866	-0.332324	0.046953
MELO3C025972.2	A3:chr11:13725274-13725377:13725231-13725377:-	0.5	0.978253	0.478253	0.02997
MELO3C026510.2	A3:chr03:24443845-24443934:24443706-24443934:-	0.735572	0.214039	-0.521533	0.027972
MELO3C026512.2	RI:chr03:24488917:24489398-24489540:24489903:+	0.864169	0.308736	-0.555433	0.00599401
MELO3C026536.2	A3:chr03:24722117-24722667:24722083-24722667:-	0.49738	0.842265	0.344885	0.0224775
MELO3C026795.2	A3:chr10:10681025-10681169:10681025-10681174:+	0.751991	0	-0.751991	0.011988
MELO3C026896.2	A3:chr04:25861486-25861639:25861468-25861639:-	0.865969	0.202312	-0.663657	0.031968
MELO3C026921.2	A3:chr11:28584999-28585115:28584999-28585130:+	0.880754	0.271433	-0.609321	0.0384615
MELO3C027308.2	A5:chr00:6379817-6380431:6379800-6380431:+	0.663453	0.962477	0.299023	0.025974
MELO3C028132.2	A5:chr00:10061089-10061179:10061072-10061179:+	0.165211	0.825892	0.660681	0.00699301
MELO3C030042.2	A3:chr03:21517271-21517926:21517155-21517926:-	0.0781033	0.443099	0.364995	0.0474525
MELO3C031066.2	A5:chr05:2290697-2290811:2290697-2290815:-	0.0245888	0.481072	0.456483	0.023976
MELO3C031172.2	RI:chr05:11365257:11365460-11365604:11366027:+	0	0.834505	0.834505	0.023976
MELO3C031172.2	RI:chr05:11365257:11365506-11365604:11366027:+	0	0.832877	0.832877	0.023976
MELO3C032685.2	A3:chr07:12046544-12048008:12046544-12048054:+	0.314698	0.631755	0.317058	0.043956
MELO3C033099.2	RI:chr08:24511315:24511406-24511487:24511610:+	0.0839096	0.50856	0.424651	0.036963
MELO3C033711.2	RI:chr09:4712069:4712151-4712224:4712308:-	1	0.355031	-0.644969	0.034965
MELO3C034833.2	A3:chr11:7360222-7360934:7360193-7360934:-	0.301703	0.782373	0.48067	0.043956

## Sheet: papaya
Table S3 Stage differentially alternatively spliced genes
Gene id	AS event	PSI value of immature stae	PSI value of ripe stage	ΔPSI	P-value
evm.TU.contig_28380.3	SE:contig_28380:13415-13778:13841-16166:-	1	0.441218	-0.558782	0.018981
evm.TU.contig_36979	SE:contig_36979:289-370:415-503:+	0.973058	0.565517	-0.407541	0.024975
evm.TU.supercontig_1.113_locus2	A3:supercontig_1:1789551-1789968:1789551-1790035:+	0.752637	0.197784	-0.554854	0.0184815
evm.TU.supercontig_1.301	A5:supercontig_1:4160751-4161560:4160744-4161560:+	0.393322	0.9073	0.513978	0.0354645
evm.TU.supercontig_109.47	A5:supercontig_109:918285-918955:918285-918963:-	0.465564	0	-0.465564	0.0414585
evm.TU.supercontig_112.65_locus1	A3:supercontig_112:563359-563493:563052-563493:-	0.388677	0.0204362	-0.368241	0.046953
evm.TU.supercontig_112.65_locus1	RI:supercontig_112:562989:563052-563493:563545:-	0.751309	0.172311	-0.578998	0.01998
evm.TU.supercontig_112.65_locus1	SE:supercontig_112:563052-563250:563359-563493:-	0.493384	0.0528423	-0.440542	0.030636
evm.TU.supercontig_112.65_locus1	SE:supercontig_112:563052-563253:563359-563493:-	0.809342	0.0962278	-0.713114	0.015984
evm.TU.supercontig_115.19	A5:supercontig_115:418135-419690:418135-419966:-	1	0.541166	-0.458834	0.0224775
evm.TU.supercontig_119.56	A5:supercontig_119:385977-387725:385916-387725:+	0.868922	0.124058	-0.744864	0.0134865
evm.TU.supercontig_12.108_locus1	A5:supercontig_12:974152-974443:973889-974443:+	0.725116	0.157613	-0.567503	0.038961
evm.TU.supercontig_12.122	A5:supercontig_12:1109385-1109558:1109300-1109558:+	0	0.311161	0.311161	0.0444555
evm.TU.supercontig_120.36	A5:supercontig_120:512646-512745:512646-512767:-	0.703901	0.199776	-0.504126	0.036963
evm.TU.supercontig_123.15	SE:supercontig_123:267694-272853:272943-273248:-	0	0.738798	0.738798	0.048951
evm.TU.supercontig_126.25	RI:supercontig_126:272172:272279-272431:272583:-	0.259607	1	0.740393	0.048951
evm.TU.supercontig_128.13	A3:supercontig_128:110461-110572:110461-110834:+	0.547184	0.0591081	-0.488076	0.022977
evm.TU.supercontig_130.13	A5:supercontig_130:195753-196953:195749-196953:+	0.665288	0.424653	-0.240634	0.0494505
evm.TU.supercontig_132.48	RI:supercontig_132:537948:538194-538315:538663:-	0.882923	0.175066	-0.707857	0.003996
evm.TU.supercontig_132.51_and_evm.TU.supercontig_132.52	A3:supercontig_132:564514-564954:564488-564954:-	0.490991	0	-0.490991	0.030969
evm.TU.supercontig_132.8	A3:supercontig_132:111288-112830:111221-112830:-	0.679461	0.150381	-0.52908	0.013986
evm.TU.supercontig_14.101	RI:supercontig_14:1205829:1206106-1206209:1207064:+	0.450069	0.111462	-0.338607	0.0414585
evm.TU.supercontig_14.127_locus2	MX:supercontig_14:1576216-1578236:1578365-1578892:1576216-1578746:1578805-1578892:-	0.833694	0.153881	-0.679813	0.020979
evm.TU.supercontig_14.46	SE:supercontig_14:540024-540346:540416-541747:-	0.895398	0.381054	-0.514344	0.048951
evm.TU.supercontig_144.3	RI:supercontig_144:31681:32017-32129:32199:-	0.711549	0.0799829	-0.631566	0.0434565
evm.TU.supercontig_146.25	SE:supercontig_146:110994-111086:111117-111207:+	0.671314	0.106587	-0.564727	0.00949051
evm.TU.supercontig_15.60	RI:supercontig_15:907308:908065-908151:908427:-	0.669359	0.128869	-0.54049	0.0194805
evm.TU.supercontig_15.61	A3:supercontig_15:957001-957345:957001-957380:+	0.891175	0.290223	-0.600952	0.028971
evm.TU.supercontig_150.19	RI:supercontig_150:210084:210180-210288:210403:+	0.63616	0	-0.63616	0.040959
evm.TU.supercontig_151.32	RI:supercontig_151:288339:288707-290326:290403:-	0.613826	0.0463711	-0.567455	0.044955
evm.TU.supercontig_165.5	SE:supercontig_165:30501-37248:37316-37476:-	0.065306	0.784067	0.718761	0.001998
evm.TU.supercontig_165.6	A3:supercontig_165:46223-46384:46178-46384:-	0.0594096	0.907032	0.847622	0.0034965
evm.TU.supercontig_166.20	A3:supercontig_166:152970-154084:152970-154128:+	1	0.693098	-0.306902	0.0384615
evm.TU.supercontig_166.20	SE:supercontig_166:152970-154084:154198-158276:+	1	0.55511	-0.44489	0.024975
evm.TU.supercontig_170.3	SE:supercontig_170:13521-16107:16341-21705:-	0.436544	0.0211956	-0.415348	0.026973
evm.TU.supercontig_176.24	A3:supercontig_176:321465-323165:321465-323200:+	0.31899	0.834169	0.515179	0.0454545
evm.TU.supercontig_18.120	SE:supercontig_18:1072840-1073912:1074027-1076417:-	0.917125	0.347888	-0.569237	0.0174825
evm.TU.supercontig_18.197	RI:supercontig_18:2116245:2116319-2117604:2117675:+	0.942452	0.105418	-0.837034	0.00599401
evm.TU.supercontig_18.66	A3:supercontig_18:460785-461320:460782-461320:-	0.857807	0.327388	-0.530419	0.024975
evm.TU.supercontig_181.12	A3:supercontig_181:279799-281589:279799-281639:+	0	0.4077	0.4077	0.044955
evm.TU.supercontig_184.25	SE:supercontig_184:216218-216469:216520-216743:+	0.247505	0.756098	0.508593	0.023976
evm.TU.supercontig_1876.1	A3:supercontig_1876:5672-6677:5672-7133:+	1	0.246358	-0.753642	0.00499501
evm.TU.supercontig_1878.1	RI:supercontig_1878:6855:6932-7031:7730:-	0.736414	0	-0.736414	0.012987
evm.TU.supercontig_19.105	RI:supercontig_19:711808:712469-712930:713003:+	0.96509	0.717352	-0.247738	0.0484515
evm.TU.supercontig_19.267	A3:supercontig_19:2276632-2277720:2276459-2277720:-	0.662217	0.043606	-0.618611	0.0399201
evm.TU.supercontig_192.18	A5:supercontig_192:279221-279612:279213-279612:+	0.55013	0.927708	0.377578	0.0364635
evm.TU.supercontig_195.20	RI:supercontig_195:117004:117042-117122:118002:+	0.862512	0.522797	-0.339715	0.0394605
evm.TU.supercontig_2.171	A3:supercontig_2:2451319-2451995:2451319-2451999:+	0.854105	0.5	-0.354105	0.02997
evm.TU.supercontig_2.193	RI:supercontig_2:2661029:2661235-2661701:2662012:-	0.60649	0.156711	-0.449779	0.0344655
evm.TU.supercontig_20.158	A5:supercontig_20:1650213-1650691:1650213-1650696:-	0.116939	0.447798	0.330859	0.0484515
evm.TU.supercontig_21.101	RI:supercontig_21:1227590:1229088-1229180:1229360:-	0.852155	0.276797	-0.575358	0.0124875
evm.TU.supercontig_21.108_locus1	A3:supercontig_21:1294518-1294862:1294518-1294874:+	0.380722	0.955015	0.574293	0.0144855
evm.TU.supercontig_23.102	RI:supercontig_23:1457577:1457847-1458195:1458481:+	0.621454	0.0949362	-0.526518	0.0134865
evm.TU.supercontig_23.3	A5:supercontig_23:17735-18635:17499-18635:+	0.641451	0.122758	-0.518693	0.033966
evm.TU.supercontig_25.75	A3:supercontig_25:865324-865958:865324-866078:+	0.354156	0.95781	0.603654	0.013986
evm.TU.supercontig_26.14	RI:supercontig_26:56204:56279-56368:56450:-	0.49978	0.0632726	-0.436507	0.023976
evm.TU.supercontig_26.14	RI:supercontig_26:57053:57168-57234:57312:-	0.717823	0.0674162	-0.650406	0.017982
evm.TU.supercontig_26.14	RI:supercontig_26:57234:57312-57395:57512:-	0.777913	0.0825881	-0.695325	0.017982
evm.TU.supercontig_26.183	SE:supercontig_26:1318249-1318384:1318425-1318541:+	0.939493	0.551628	-0.387864	0.0304695
evm.TU.supercontig_27.143	RI:supercontig_27:1576029:1576760-1576852:1579829:+	0.33303	0.718176	0.385146	0.0284715
evm.TU.supercontig_28.118	SE:supercontig_28:1685484-1685727:1685844-1685917:-	0.331307	0.868817	0.53751	0.025974
evm.TU.supercontig_28.93	A3:supercontig_28:1369841-1369976:1369841-1369990:+	0.388112	0.962389	0.574277	0.037962
evm.TU.supercontig_283.9_locus2	SE:supercontig_283:136106-136178:136252-136333:+	0.750793	0.368571	-0.382222	0.027972
evm.TU.supercontig_3.493	RI:supercontig_3:3535981:3536191-3536309:3536546:+	0.762786	0.0452673	-0.717519	0.012987
evm.TU.supercontig_32.102	A3:supercontig_32:1275901-1276555:1275874-1276555:-	0.587752	0.244455	-0.343297	0.038961
evm.TU.supercontig_3317.1	RI:supercontig_3317:449:563-663:791:-	1	0.254002	-0.745998	0.00799201
evm.TU.supercontig_334.3	A3:supercontig_334:23848-23938:23752-23938:-	0.987223	0.681997	-0.305225	0.043956
evm.TU.supercontig_37.21	SE:supercontig_37:156167-157261:157310-157471:-	0.923289	0.50462	-0.418669	0.023976
evm.TU.supercontig_37.53	A3:supercontig_37:407426-407564:407406-407564:-	0.866322	0.458671	-0.407651	0.02997
evm.TU.supercontig_38.67	A3:supercontig_38:1439104-1440042:1439104-1440048:+	0.22521	0.818486	0.593276	0.00499501
evm.TU.supercontig_4.71	SE:supercontig_4:1602796-1607200:1607241-1609989:-	0.926008	0.408922	-0.517086	0.0254745
evm.TU.supercontig_42.47	RI:supercontig_42:402402:402583-402722:403284:+	0.996569	0.492001	-0.504568	0.023976
evm.TU.supercontig_43.63_and_evm.TU.supercontig_43.66	A5:supercontig_43:759917-760062:759917-760067:-	0.577778	0	-0.577778	0.0304695
evm.TU.supercontig_48.106	SE:supercontig_48:640839-641146:641307-641487:-	0.698328	0	-0.698328	0.0254745
evm.TU.supercontig_48.114	RI:supercontig_48:666871:666990-667089:667218:-	0.581093	0.0246453	-0.556448	0.0364635
evm.TU.supercontig_486.2	SE:supercontig_486:17842-19313:19589-26777:-	0.796154	0.249705	-0.546449	0.018981
evm.TU.supercontig_49.50	RI:supercontig_49:367238:367306-367389:367442:-	0.920779	0	-0.920779	0.001998
evm.TU.supercontig_52.37	A3:supercontig_52:279641-280567:279613-280567:-	0.541013	1	0.458987	0.0314685
evm.TU.supercontig_540.1	A5:supercontig_540:1338-1480:918-1480:+	0.13682	0.622218	0.485398	0.032967
evm.TU.supercontig_55.168_locus1	A3:supercontig_55:1027283-1027648:1027283-1027652:+	0.17989	0.696837	0.516947	0.0484515
evm.TU.supercontig_57.60	RI:supercontig_57:895911:896024-896114:896384:-	0.643453	0.236929	-0.406524	0.0284715
evm.TU.supercontig_64.137	RI:supercontig_64:930691:931077-932955:933029:+	0.520057	0.0516485	-0.468409	0.03996
evm.TU.supercontig_683.1	RI:supercontig_683:11964:12139-12591:16890:+	0.912832	0.256285	-0.656547	0.0134865
evm.TU.supercontig_7.31	A3:supercontig_7:382300-382566:382300-382598:+	0.426649	0.932792	0.506143	0.031968
evm.TU.supercontig_74.40	SE:supercontig_74:345665-347998:348040-361821:+	0.714553	0.0843634	-0.630189	0.024975
evm.TU.supercontig_77.17	RI:supercontig_77:196609:196907-197624:197677:+	0.56845	0.983123	0.414673	0.047952
evm.TU.supercontig_77.40	RI:supercontig_77:399919:400037-400256:400408:-	0.15693	1	0.84307	0.0364635
evm.TU.supercontig_78.79_locus2	A3:supercontig_78:931217-931537:931169-931537:-	1	0.267676	-0.732324	0.024975
evm.TU.supercontig_79.61	A5:supercontig_79:1187721-1187949:1187721-1188145:-	0.284372	1	0.715628	0.00949051
evm.TU.supercontig_83.86	SE:supercontig_83:832125-833490:833535-834028:-	0.687527	0.0465234	-0.641004	0.03996
evm.TU.supercontig_84.114	A3:supercontig_84:863818-864322:863808-864322:-	0.484808	0.0887204	-0.396088	0.045954
evm.TU.supercontig_9.1	SE:supercontig_9:1362-1952:2117-2252:+	0	0.712647	0.712647	0.047952
evm.TU.supercontig_9.212	A5:supercontig_9:1409777-1411299:1409777-1411304:-	0.204321	0.833332	0.629011	0.027972
evm.TU.supercontig_9.212	RI:supercontig_9:1409312:1409777-1411299:1411490:-	0.631418	0.179518	-0.4519	0.0474525
evm.TU.supercontig_92.35	RI:supercontig_92:316486:316733-317043:317133:+	1	0.289707	-0.710293	0.026973
evm.TU.supercontig_94.25	SE:supercontig_94:474686-475301:475385-475642:+	0	0.496959	0.496959	0.027972
evm.TU.supercontig_97.13_and_evm.TU.supercontig_97.14	A3:supercontig_97:106755-106849:106749-106849:-	0.459589	0.988145	0.528556	0.024975
evm.TU.supercontig_97.3	A5:supercontig_97:48748-49038:48748-49121:-	0.73594	0.04875	-0.68719	0.022977
evm.TU.supercontig_98.67	A5:supercontig_98:1141427-1142096:1141427-1142099:-	0.491522	0.832693	0.34117	0.036963
evm.TU.supercontig_98.6_locus1	RI:supercontig_98:35414:35500-35580:35851:-	0.0517158	0.948226	0.896511	0.032967
evm.TU.supercontig_989.2	A3:supercontig_989:7167-8922:7161-8922:-	0.767646	0.302113	-0.465533	0.0244755

## Sheet: peach
Table S3 Stage differentially alternatively spliced genes
Gene id	AS event	PSI value of immature stae	PSI value of ripe stage	ΔPSI	P-value
Prupe.1G051200	A3:Pp01:3594690-3595245:3594690-3595262:+	1	0.155161	-0.844839	0.023976
Prupe.1G073800	SE:Pp01:5292369-5292651:5292763-5293037:-	1	0.113586	-0.886414	0.026973
Prupe.1G097300	RI:Pp01:7762805:7763149-7763241:7763402:+	0.865958	0.17522	-0.690738	0.0194805
Prupe.1G114600	A3:Pp01:9080153-9080576:9080153-9080582:+	0.427606	0.897197	0.469591	0.046953
Prupe.1G122400	RI:Pp01:9612325:9612348-9612421:9612719:+	0.729167	1	0.270833	0.046953
Prupe.1G134700	A3:Pp01:10638986-10639075:10638981-10639075:-	1	0.233023	-0.766977	0.038961
Prupe.1G139100	A5:Pp01:10891201-10891367:10891187-10891367:+	0.737523	0.221929	-0.515594	0.026973
Prupe.1G172100	RI:Pp01:14360129:14360318-14360472:14360849:+	0.611876	0.862514	0.250639	0.0354645
Prupe.1G186000	SE:Pp01:16891083-16891244:16891438-16892017:-	0.391488	0.886988	0.495501	0.00949051
Prupe.1G191700_locus2	A3:Pp01:17745183-17745723:17745183-17746022:+	1	0.035152	-0.964848	0.048951
Prupe.1G254100	RI:Pp01:26490970:26491114-26491223:26493050:+	0.581929	1	0.418071	0.047952
Prupe.1G278100	A3:Pp01:28259280-28259885:28259280-28259890:+	1	0.346745	-0.653255	0.035964
Prupe.1G317100	A5:Pp01:30537213-30537386:30537213-30537391:-	0.677425	0.0191395	-0.658286	0.018981
Prupe.1G332000	RI:Pp01:31434432:31434809-31434983:31435138:-	0.573137	0.107655	-0.465483	0.00749251
Prupe.1G346400	A3:Pp01:32381898-32382010:32381887-32382010:-	0.111997	0.946996	0.834999	0.0204795
Prupe.1G353400	A5:Pp01:32873278-32873985:32873255-32873985:+	0.552243	0	-0.552243	0.016983
Prupe.1G356800	A3:Pp01:33055177-33055247:33055177-33055277:+	0.684321	0.171008	-0.513314	0.017982
Prupe.1G393400	RI:Pp01:35027532:35027723-35027889:35028091:+	0.545787	0.834867	0.289079	0.031968
Prupe.1G409300	A5:Pp01:35817248-35817433:35817244-35817433:+	0	0.4946	0.4946	0.0214785
Prupe.1G431700	RI:Pp01:36979368:36979522-36979614:36980017:+	0.0936796	0.49284	0.399161	0.03996
Prupe.1G455800	A3:Pp01:38255056-38255149:38255045-38255149:-	0.559946	0.956211	0.396266	0.0294705
Prupe.1G456000	RI:Pp01:38258745:38259069-38259174:38259327:+	1	0.333403	-0.666597	0.00649351
Prupe.1G472300	SE:Pp01:39276310-39276464:39276582-39277525:-	0.5	0.0946514	-0.405349	0.0499501
Prupe.1G484400	SE:Pp01:40354167-40354334:40354429-40354785:-	0.547186	0.0487331	-0.498453	0.0204795
Prupe.1G513500	A3:Pp01:42258341-42258429:42258341-42258432:+	0.941716	0.362114	-0.579601	0.0214785
Prupe.1G525300	A3:Pp01:43040081-43040177:43040077-43040177:-	0.422712	1	0.577288	0.041958
Prupe.1G530400	A5:Pp01:43360062-43360325:43360062-43360329:-	0.430399	0.0933129	-0.337087	0.040959
Prupe.1G542700	RI:Pp01:44346672:44346680-44346765:44347181:-	0.516874	0.17871	-0.338163	0.048951
Prupe.1G542700	SE:Pp01:44344223-44344441:44344505-44345241:-	0.483126	0.82129	0.338163	0.048951
Prupe.1G560300	A3:Pp01:45751642-45751725:45751632-45751725:-	0.958169	0.541397	-0.416772	0.0334665
Prupe.1G579000	A5:Pp01:47111843-47112217:47111843-47112221:-	0.944962	0	-0.944962	0.0494505
Prupe.1G586100	RI:Pp01:47596571:47596644-47596733:47596786:-	0.926923	0.358824	-0.568098	0.0314685
Prupe.1G588300	RI:Pp01:47812229:47812408-47812538:47812673:-	0	1	1	0
Prupe.2G014300	RI:Pp02:1264700:1264837-1264937:1265282:-	0.570155	0.288013	-0.282142	0.047952
Prupe.2G026400	A3:Pp02:2719191-2720475:2718352-2720475:-	0.510629	1	0.489371	0.0214785
Prupe.2G075100	RI:Pp02:11456759:11457812-11457916:11457972:-	0.154255	1	0.845745	0.001998
Prupe.2G110500	SE:Pp02:16892422-16892763:16892797-16893993:+	0.940462	0.531998	-0.408464	0.0294705
Prupe.2G146800	A3:Pp02:20311201-20311280:20311201-20311284:+	0.24098	0.623124	0.382143	0.035964
Prupe.2G146800	A3:Pp02:20312683-20313924:20312683-20313943:+	0.75902	0.376876	-0.382143	0.035964
Prupe.2G159200	A3:Pp02:21179360-21179498:21179349-21179498:-	0	1	1	0
Prupe.2G170500	A3:Pp02:21768628-21769903:21768582-21769903:-	0.0672595	0.805328	0.738069	0.0454545
Prupe.2G171000	SE:Pp02:21818481-21818862:21818915-21819178:+	1	0.5	-0.5	0.0214785
Prupe.2G193200	SE:Pp02:23181293-23181421:23181922-23182442:-	0.788551	0.172296	-0.616255	0.032967
Prupe.2G194100	A5:Pp02:23238264-23238377:23238198-23238377:+	0.0553163	0.25578	0.200463	0.041958
Prupe.2G203900	RI:Pp02:23945953:23946199-23946273:23946514:+	0	1	1	0
Prupe.2G207300	A5:Pp02:24124898-24125069:24124887-24125069:+	0.608056	0	-0.608056	0.0244755
Prupe.2G231600_locus2	A3:Pp02:25565130-25565400:25565074-25565400:-	1	0.4117	-0.5883	0.0484515
Prupe.2G244500	A5:Pp02:26233091-26233209:26233074-26233209:+	0.718634	0	-0.718634	0.0494505
Prupe.2G245300	A5:Pp02:26266626-26267186:26266185-26267186:+	1	0.0133799	-0.98662	0.048951
Prupe.2G248000	A3:Pp02:26399137-26399430:26399137-26399434:+	0	0.666736	0.666736	0.0444555
Prupe.2G296900	RI:Pp02:28736087:28736298-28736847:28737564:+	0.419274	0.893671	0.474398	0.045954
Prupe.2G296900	RI:Pp02:28738137:28738265-28738621:28738756:+	0.323713	0.0466701	-0.277042	0.045954
Prupe.2G309500	A3:Pp02:29315000-29315738:29314997-29315738:-	0.989411	0	-0.989411	0.0214785
Prupe.2G309600	A5:Pp02:29334156-29334260:29334141-29334260:+	0.109224	0.7006	0.591376	0.035964
Prupe.2G312400	SE:Pp02:29490012-29490223:29490312-29491278:+	0.126529	0.551059	0.42453	0.031968
Prupe.3G003200	RI:Pp03:218899:219283-219347:220015:+	0.598646	1	0.401354	0.031968
Prupe.3G015600	A3:Pp03:1125857-1125990:1125853-1125990:-	0.24493	1	0.75507	0.030969
Prupe.3G043200	RI:Pp03:3067981:3068059-3068140:3068214:-	0.472422	0	-0.472422	0.034965
Prupe.3G046000	RI:Pp03:3285525:3285865-3286007:3286502:-	0.670035	0.949433	0.279398	0.0434565
Prupe.3G049700	SE:Pp03:3501191-3501511:3501616-3501748:-	0.908279	0.275025	-0.633254	0.034965
Prupe.3G057700	RI:Pp03:4089744:4089842-4090065:4090384:+	0.11607	0.632832	0.516762	0.0174825
Prupe.3G124500	A3:Pp03:11237352-11237443:11237349-11237443:-	0.0693391	0.441962	0.372623	0.0404595
Prupe.3G133700	SE:Pp03:13948835-13949921:13949947-13950121:+	0.626124	0	-0.626124	0.0304695
Prupe.3G150500	SE:Pp03:16456040-16456148:16456173-16456376:+	0.0345964	0.357393	0.322797	0.046953
Prupe.3G162900	RI:Pp03:18178123:18178393-18178488:18178621:+	1	0.418857	-0.581143	0.041958
Prupe.3G169700	A3:Pp03:18849938-18850464:18849910-18850464:-	0.796695	0.410303	-0.386392	0.0334665
Prupe.3G179200	A5:Pp03:19542951-19543908:19542532-19543908:+	0.150123	0.521038	0.370915	0.0294705
Prupe.3G240400	RI:Pp03:23432160:23432483-23432557:23432904:+	1	0.462401	-0.537599	0.0284715
Prupe.3G249200	RI:Pp03:23942731:23942850-23943228:23943499:+	0.154666	0.759859	0.605193	0.0114885
Prupe.3G272500	RI:Pp03:25264674:25264880-25264980:25265159:-	0.235842	0	-0.235842	0.0344655
Prupe.3G286000	RI:Pp03:25868647:25868882-25868964:25869357:+	0.39971	0.883952	0.484242	0.044955
Prupe.3G287300	RI:Pp03:25924122:25924161-25924255:25924372:+	0.97831	0.367946	-0.610364	0.00499501
Prupe.3G289400	RI:Pp03:26014795:26014987-26015056:26015245:+	0.514202	0.00837462	-0.505827	0.015984
Prupe.3G290300_locus1	A5:Pp03:26059628-26060097:26059628-26060113:-	0	0.930026	0.930026	0.027972
Prupe.3G313300	RI:Pp03:27117692:27117960-27118066:27118298:-	0.340129	0.716269	0.376139	0.0344655
Prupe.4G002300	A3:Pp04:177017-177145:177007-177145:-	0.463947	0	-0.463947	0.0254745
Prupe.4G019800	RI:Pp04:921641:921699-921832:921856:-	0.162298	0.665797	0.503499	0.00899101
Prupe.4G165800	SE:Pp04:9622030-9622279:9622356-9622440:+	1	0.0764935	-0.923506	0.0499501
Prupe.4G176900	A5:Pp04:10497188-10497358:10497177-10497358:+	0.610571	0	-0.610571	0.011988
Prupe.4G182900_and_Prupe.4G183000	A3:Pp04:10829975-10830092:10829975-10830097:+	0.711866	0.405955	-0.305912	0.0434565
Prupe.4G269500	A3:Pp04:21499173-21499251:21499167-21499251:-	0.746887	0.21043	-0.536458	0.036963
Prupe.5G011200	A3:Pp05:1159523-1160118:1159463-1160118:-	0	1	1	0
Prupe.5G017600	RI:Pp05:1883661:1883786-1884304:1885142:+	0.505164	0.822896	0.317732	0.0394605
Prupe.5G018900	RI:Pp05:2080482:2080670-2080758:2080980:-	0.0460402	0.313087	0.267046	0.047952
Prupe.5G044200	A3:Pp05:4863556-4864070:4863552-4864070:-	0.753581	0.398543	-0.355038	0.0404595
Prupe.5G045700	A3:Pp05:4963615-4964053:4963528-4964053:-	0.208333	0.594632	0.386299	0.044955
Prupe.5G061600	A3:Pp05:6737098-6737191:6736792-6737191:-	0	1	1	0
Prupe.5G088100	RI:Pp05:9918838:9919116-9919286:9919912:+	0.161722	0.683108	0.521386	0.033966
Prupe.5G121600	A3:Pp05:12114599-12115281:12114599-12115286:+	0.951663	0.343233	-0.60843	0.0224775
Prupe.5G126500	A3:Pp05:12384169-12384282:12384169-12384296:+	0.578669	0.22107	-0.3576	0.045954
Prupe.5G128000	A3:Pp05:12470583-12470708:12470580-12470708:-	0.325646	0.0605779	-0.265068	0.046953
Prupe.5G132500	RI:Pp05:12719650:12719727-12719848:12720738:+	0.989134	0.506803	-0.482331	0.034965
Prupe.5G135600	A3:Pp05:12871008-12871096:12870999-12871096:-	1	0.537141	-0.462859	0.0264735
Prupe.5G137400	RI:Pp05:12956159:12956490-12956580:12956723:+	1	0	-1	0
Prupe.5G152500	A5:Pp05:13752336-13752439:13752327-13752439:+	0.771953	0.243923	-0.52803	0.0314685
Prupe.5G152500	RI:Pp05:13751965:13752336-13752439:13752596:+	0.314546	0.81567	0.501124	0.0314685
Prupe.5G153900	SE:Pp05:13825879-13826786:13826870-13827281:+	0.619719	0.219896	-0.399823	0.042957
Prupe.5G154900_and_Prupe.5G154800	A3:Pp05:13878805-13878894:13878805-13878897:+	0.170601	0.610345	0.439744	0.0274725
Prupe.5G154900_and_Prupe.5G154800	RI:Pp05:13878192:13878385-13878475:13878805:+	0.829399	0.389655	-0.439744	0.0274725
Prupe.5G237700	RI:Pp05:17970131:17970302-17970415:17970583:+	0.290574	0.689051	0.398477	0.031968
Prupe.6G033400	A3:Pp06:2546044-2548705:2546044-2548735:+	0.347409	0.856901	0.509492	0.0308025
Prupe.6G033400	SE:Pp06:2546044-2547752:2547897-2548705:+	0.201394	0.720823	0.519429	0.0308025
Prupe.6G033400	SE:Pp06:2546044-2547752:2547897-2548735:+	0.345907	0.941845	0.595938	0.0308025
Prupe.6G040000	A3:Pp06:2996842-2997001:2996396-2997001:-	0.447606	0.0442057	-0.403401	0.0264735
Prupe.6G045300	A3:Pp06:3288390-3288786:3288390-3288789:+	0.143529	0.895637	0.752108	0.0244755
Prupe.6G045300	A3:Pp06:3289110-3289222:3289110-3289225:+	0.856471	0.104363	-0.752108	0.0244755
Prupe.6G050700	RI:Pp06:3560963:3562189-3562306:3562507:-	0.679243	1	0.320757	0.0364635
Prupe.6G062900_locus1	A5:Pp06:4340372-4340819:4340369-4340819:+	0.981444	0.216328	-0.765115	0.0264735
Prupe.6G109400	A3:Pp06:7844024-7844318:7843987-7844318:-	0.809281	0.108089	-0.701192	0.041958
Prupe.6G141200_locus1	A3:Pp06:11428194-11428296:11428191-11428296:-	0.441957	0.913757	0.4718	0.0364635
Prupe.6G149900	A5:Pp06:12896082-12896873:12895998-12896873:+	1	0.620608	-0.379392	0.0344655
Prupe.6G155000	A3:Pp06:13518713-13521403:13518713-13521407:+	0.883525	0.194259	-0.689266	0.02997
Prupe.6G166100	A3:Pp06:16793814-16793887:16793634-16793887:-	0.46313	0.0591644	-0.403966	0.031968
Prupe.6G173200	MX:Pp06:17816363-17816600:17816660-17820467:17816363-17820303:17820363-17820467:-	0.649309	0.0735869	-0.575722	0.025974
Prupe.6G176900	RI:Pp06:18128523:18128676-18130741:18131473:+	1	0.106072	-0.893928	0.026973
Prupe.6G216800	A5:Pp06:22392530-22392618:22392530-22392644:-	0.454736	0.648322	0.193586	0.0484515
Prupe.6G246100	A3:Pp06:24292892-24293234:24292647-24293234:-	0.507999	0.242741	-0.265258	0.046953
Prupe.6G250200	RI:Pp06:24551495:24551727-24551838:24552009:-	0.133574	0.626061	0.492488	0.0174825
Prupe.6G252600	A3:Pp06:24676797-24677252:24676693-24677252:-	0.493028	0.846572	0.353544	0.027972
Prupe.6G276000	A5:Pp06:25992605-25992750:25992605-25992824:-	0.245937	0.870248	0.624311	0.00949051
Prupe.6G306300	A5:Pp06:27634553-27635485:27634553-27635528:-	0	0.931168	0.931168	0.047952
Prupe.6G316500	RI:Pp06:28166696:28167110-28167220:28167302:-	0.791548	0.330655	-0.460893	0.0364635
Prupe.6G316800	A3:Pp06:28185755-28186342:28185755-28186440:+	0.878202	0.20022	-0.677982	0.027972
Prupe.6G316800	A3:Pp06:28185755-28186437:28185755-28186440:+	0.802994	0	-0.802994	0.021978
Prupe.6G317000	A3:Pp06:28193600-28193987:28193597-28193987:-	1	0.380905	-0.619095	0.0444555
Prupe.7G012500	RI:Pp07:1696323:1696543-1696761:1696919:+	0.610411	0.955404	0.344993	0.044955
Prupe.7G058100	A3:Pp07:9741158-9741941:9741147-9741941:-	0.188609	0.720702	0.532093	0.0244755
Prupe.7G077600	A3:Pp07:11388464-11388986:11388464-11388990:+	0	0.668193	0.668193	0.018981
Prupe.7G083500	RI:Pp07:11838132:11838217-11838291:11838595:-	0.713304	0.143825	-0.569478	0.0144855
Prupe.7G090400	RI:Pp07:12390166:12390248-12390365:12390412:-	0.796895	0.186667	-0.610228	0.0374625
Prupe.7G090400	SE:Pp07:12390248-12390365:12390412-12390528:-	0.326082	1	0.673918	0.0374625
Prupe.7G091200	A3:Pp07:12443101-12443196:12443080-12443196:-	1	0.354839	-0.645161	0.02997
Prupe.7G091200	RI:Pp07:12442848:12443080-12443196:12443392:-	1	0.289126	-0.710874	0.02997
Prupe.7G111200	A3:Pp07:13822616-13822959:13822616-13823048:+	1	0.298261	-0.701739	0.0304695
Prupe.7G143000	RI:Pp07:15767481:15767576-15767643:15767703:-	1	0.0441799	-0.95582	0.0214785
Prupe.7G147100	A3:Pp07:16009304-16009918:16009304-16009924:+	0.754469	0.272294	-0.482176	0.045954
Prupe.7G156700	RI:Pp07:16528847:16529041-16529115:16529249:+	0.381291	0.0663254	-0.314966	0.0354645
Prupe.7G172600	A3:Pp07:17352362-17352452:17352362-17352745:+	0.0791492	0.589481	0.510332	0.0414585
Prupe.7G208300	A3:Pp07:19124253-19124361:19124241-19124361:-	0.265501	1	0.734499	0.0234765
Prupe.7G230200	A3:Pp07:20224298-20224408:20224298-20224439:+	0.798176	0.530857	-0.267319	0.02997
Prupe.7G250300	A5:Pp07:21183348-21183816:21183348-21183880:-	0.470389	0.106546	-0.363844	0.033966
Prupe.8G052600	SE:Pp08:5800686-5800832:5800924-5801023:+	0.517853	1	0.482147	0.0344655
Prupe.8G124200	RI:Pp08:14971988:14972190-14972359:14973065:+	0.910934	0.402363	-0.50857	0.01998
Prupe.8G131800	A3:Pp08:15415943-15416063:15415943-15416087:+	0.258795	0.0246554	-0.234139	0.0344655
Prupe.8G146100	A3:Pp08:16173368-16173532:16173363-16173532:-	1	0.319963	-0.680037	0.0344655
Prupe.8G156400	A3:Pp08:16731631-16731727:16731627-16731727:-	0.107119	0.800187	0.693068	0.018981
Prupe.8G177700	SE:Pp08:17916035-17916143:17916327-17916820:-	0.379014	1	0.620986	0.018981
Prupe.8G178600	A3:Pp08:17983072-17983237:17983066-17983237:-	0.114721	0.945749	0.831028	0.027972
Prupe.8G180100	A5:Pp08:18082204-18082758:18082204-18082763:-	1	0.723993	-0.276007	0.047952
Prupe.8G193300	RI:Pp08:18674862:18674933-18675069:18675202:+	0.865774	0.202232	-0.663541	0.043956
Prupe.8G201700	RI:Pp08:19028287:19028705-19028790:19029815:+	1	0	-1	0
Prupe.8G205000_locus2	A3:Pp08:19206954-19207546:19206473-19207546:-	0.416734	0.161171	-0.255562	0.0284715
Prupe.8G205000_locus2	A5:Pp08:19207793-19208494:19207793-19208616:-	0.416734	0.161171	-0.255562	0.0284715
Prupe.8G212400	A3:Pp08:19599032-19599111:19599032-19599133:+	0.980597	0.563658	-0.416939	0.033966
Prupe.8G248600	A3:Pp08:21478307-21478629:21478264-21478629:-	0.234024	0.729738	0.495714	0.0214785
Prupe.8G249600	A3:Pp08:21530682-21531028:21530476-21531028:-	0	0.548702	0.548702	0.044955
Prupe.8G249600	A3:Pp08:21530682-21531028:21530574-21531028:-	0	0.786378	0.786378	0.044955
Prupe.8G255700	RI:Pp08:21832753:21832822-21832960:21833057:+	0.578034	0.135855	-0.442179	0.043956
Prupe.8G265200	RI:Pp08:22218364:22218464-22218573:22218769:-	0.791776	0.401794	-0.389982	0.032967
