# Supplementary material for: Alternative splicing during fruit development among fleshy fruits
Source: BMC Genomics. 2021 Oct 26;22:762. doi: 10.1186/s12864-021-08111-1 (PMC8547070; doi:10.1186/s12864-021-08111-1)
Supplement: Supplementary file 10 — Additional file 10: Table S4. Genes involved in fruit ripening with stage-specific alternative splicing. [file 12864_2021_8111_MOESM10_ESM.xls]

## Sheet: Sheet1
Table S4 Genes involved in fruit ripening with stage-specific alternative splicing
Developmental Stage	Gene ID	Gene ID in Tomato	Pathway	Name
Immature	CsaV3_4G007560	Solyc03g031860	Carotenoid	PSY1
Immature	CsaV3_1G011020	Solyc03g093120	Cell wall structure	SlXTH3
Immature	CsaV3_1G011020	Solyc03g093130	Cell wall structure	SlXTH3
Immature	CsaV3_1G011020	Solyc07g009380	Cell wall structure	SlXTH2
Immature	CsaV3_1G004160	Solyc10g083610	Ethylene biosynthesis and signaling	LeCTR1
Immature	CsaV3_1G045670	Solyc10g083610	Ethylene biosynthesis and signaling	LeCTR1
Immature	CsaV3_3G015590	Solyc10g083610	Ethylene biosynthesis and signaling	LeCTR1
Immature	CsaV3_3G032920	Solyc10g083610	Ethylene biosynthesis and signaling	LeCTR1
Immature	CsaV3_4G007970	Solyc10g083610	Ethylene biosynthesis and signaling	LeCTR1
Immature	CsaV3_4G032720	Solyc10g083610	Ethylene biosynthesis and signaling	LeCTR1
Immature	CsaV3_5G030480	Solyc10g083610	Ethylene biosynthesis and signaling	LeCTR1
Immature	CsaV3_6G034340	Solyc11g006180	Ethylene biosynthesis and signaling	LeETR5
Immature	MELO3C002124.2	Solyc10g083610	Ethylene biosynthesis and signaling	LeCTR1
Immature	MELO3C005625.2	Solyc10g083610	Ethylene biosynthesis and signaling	LeCTR1
Immature	MELO3C010676.2	Solyc10g083610	Ethylene biosynthesis and signaling	LeCTR1
Immature	MELO3C011622.2	Solyc10g083610	Ethylene biosynthesis and signaling	LeCTR1
Immature	MELO3C013002.2	Solyc10g083610	Ethylene biosynthesis and signaling	LeCTR1
Immature	MELO3C014700.2	Solyc10g083610	Ethylene biosynthesis and signaling	LeCTR1
Immature	MELO3C020628.2	Solyc10g083610	Ethylene biosynthesis and signaling	LeCTR1
Immature	MELO3C021267.2	Solyc10g083610	Ethylene biosynthesis and signaling	LeCTR1
Immature	MELO3C027420.2	Solyc10g083610	Ethylene biosynthesis and signaling	LeCTR1
Immature	MELO3C010624.2	Solyc11g006180	Ethylene biosynthesis and signaling	LeETR5
Immature	MELO3C009639.2	Solyc02g077920	Transcription factor	CNR
Immature	evm.TU.supercontig_39.20	Solyc10g081650	Carotenoid	CrtISO
Immature	evm.TU.supercontig_10.230	Solyc10g080210	Cell wall structure	PG2a
Immature	evm.TU.supercontig_486.2	Solyc10g080210	Cell wall structure	PG2a
Immature	evm.TU.supercontig_136.20	Solyc06g053710	Ethylene biosynthesis and signaling	LeETR4
Immature	evm.TU.supercontig_151.32	Solyc06g053710	Ethylene biosynthesis and signaling	LeETR4
Immature	evm.TU.supercontig_103.60	Solyc06g073730	Ethylene biosynthesis and signaling	LeEIL4
Immature	evm.TU.supercontig_48.165	Solyc07g006180	Ethylene biosynthesis and signaling	SlTPR1
Immature	evm.TU.supercontig_136.20	Solyc07g056580	Ethylene biosynthesis and signaling	LeETR2
Immature	evm.TU.supercontig_151.32	Solyc07g056580	Ethylene biosynthesis and signaling	LeETR2
Immature	evm.TU.supercontig_136.20	Solyc09g075440	Ethylene biosynthesis and signaling	LeETR3/NR
Immature	evm.TU.supercontig_151.32	Solyc09g075440	Ethylene biosynthesis and signaling	LeETR3/NR
Immature	evm.TU.supercontig_136.20	Solyc09g089610	Ethylene biosynthesis and signaling	LeETR6
Immature	evm.TU.supercontig_151.32	Solyc09g089610	Ethylene biosynthesis and signaling	LeETR6
Immature	evm.TU.contig_29215	Solyc10g083610	Ethylene biosynthesis and signaling	LeCTR1
Immature	evm.TU.supercontig_1.62	Solyc10g083610	Ethylene biosynthesis and signaling	LeCTR1
Immature	evm.TU.supercontig_139.19	Solyc10g083610	Ethylene biosynthesis and signaling	LeCTR1
Immature	evm.TU.supercontig_139.22	Solyc10g083610	Ethylene biosynthesis and signaling	LeCTR1
Immature	evm.TU.supercontig_183.25	Solyc10g083610	Ethylene biosynthesis and signaling	LeCTR1
Immature	evm.TU.supercontig_184.19	Solyc10g083610	Ethylene biosynthesis and signaling	LeCTR1
Immature	evm.TU.supercontig_1878.1	Solyc10g083610	Ethylene biosynthesis and signaling	LeCTR1
Immature	evm.TU.supercontig_19.143	Solyc10g083610	Ethylene biosynthesis and signaling	LeCTR1
Immature	evm.TU.supercontig_19.170	Solyc10g083610	Ethylene biosynthesis and signaling	LeCTR1
Immature	evm.TU.supercontig_250.15	Solyc10g083610	Ethylene biosynthesis and signaling	LeCTR1
Immature	evm.TU.supercontig_28.150	Solyc10g083610	Ethylene biosynthesis and signaling	LeCTR1
Immature	evm.TU.supercontig_3.493	Solyc10g083610	Ethylene biosynthesis and signaling	LeCTR1
Immature	evm.TU.supercontig_34.216	Solyc10g083610	Ethylene biosynthesis and signaling	LeCTR1
Immature	evm.TU.supercontig_46.87	Solyc10g083610	Ethylene biosynthesis and signaling	LeCTR1
Immature	evm.TU.supercontig_54.61	Solyc10g083610	Ethylene biosynthesis and signaling	LeCTR1
Immature	evm.TU.supercontig_65.78	Solyc10g083610	Ethylene biosynthesis and signaling	LeCTR1
Immature	evm.TU.supercontig_77.40	Solyc10g083610	Ethylene biosynthesis and signaling	LeCTR1
Immature	evm.TU.supercontig_136.20	Solyc11g006180	Ethylene biosynthesis and signaling	LeETR5
Immature	evm.TU.supercontig_151.32	Solyc11g006180	Ethylene biosynthesis and signaling	LeETR5
Immature	evm.TU.supercontig_136.20	Solyc12g011330	Ethylene biosynthesis and signaling	LeETR1
Immature	evm.TU.supercontig_151.32	Solyc12g011330	Ethylene biosynthesis and signaling	LeETR1
Immature	evm.TU.supercontig_26.220	Solyc03g117870	Flavonoid/anthocyanin	4CL
Immature	evm.TU.supercontig_64.84	Solyc03g117870	Flavonoid/anthocyanin	4CL
Immature	evm.TU.supercontig_26.220	Solyc06g035960	Flavonoid/anthocyanin	4CL-like
Immature	evm.TU.supercontig_64.84	Solyc06g035960	Flavonoid/anthocyanin	4CL-like
Immature	Prupe.8G167700	Solyc02g090890	Carotenoid	ZEP
Immature	Prupe.7G154900	Solyc10g081650	Carotenoid	CrtISO
Immature	Prupe.4G271300	Solyc10g080210	Cell wall structure	PG2a
Immature	Prupe.5G059600	Solyc07g026650	Ethylene biosynthesis and signaling	LeACO5
Immature	Prupe.5G059600	Solyc07g049530	Ethylene biosynthesis and signaling	LeACO1
Immature	Prupe.5G059600	Solyc09g089580	Ethylene biosynthesis and signaling	E8
Immature	Prupe.1G040700	Solyc10g083610	Ethylene biosynthesis and signaling	LeCTR1
Immature	Prupe.1G139900	Solyc10g083610	Ethylene biosynthesis and signaling	LeCTR1
Immature	Prupe.1G186900	Solyc10g083610	Ethylene biosynthesis and signaling	LeCTR1
Immature	Prupe.1G232700	Solyc10g083610	Ethylene biosynthesis and signaling	LeCTR1
Immature	Prupe.1G539600	Solyc10g083610	Ethylene biosynthesis and signaling	LeCTR1
Immature	Prupe.2G075100	Solyc10g083610	Ethylene biosynthesis and signaling	LeCTR1
Immature	Prupe.2G084600	Solyc10g083610	Ethylene biosynthesis and signaling	LeCTR1
Immature	Prupe.2G204000	Solyc10g083610	Ethylene biosynthesis and signaling	LeCTR1
Immature	Prupe.2G223700	Solyc10g083610	Ethylene biosynthesis and signaling	LeCTR1
Immature	Prupe.3G051500	Solyc10g083610	Ethylene biosynthesis and signaling	LeCTR1
Immature	Prupe.3G117600	Solyc10g083610	Ethylene biosynthesis and signaling	LeCTR1
Immature	Prupe.3G168800	Solyc10g083610	Ethylene biosynthesis and signaling	LeCTR1
Immature	Prupe.3G314300	Solyc10g083610	Ethylene biosynthesis and signaling	LeCTR1
Immature	Prupe.4G069600	Solyc10g083610	Ethylene biosynthesis and signaling	LeCTR1
Immature	Prupe.4G088000	Solyc10g083610	Ethylene biosynthesis and signaling	LeCTR1
Immature	Prupe.4G154700	Solyc10g083610	Ethylene biosynthesis and signaling	LeCTR1
Immature	Prupe.5G127500	Solyc10g083610	Ethylene biosynthesis and signaling	LeCTR1
Immature	Prupe.5G231800	Solyc10g083610	Ethylene biosynthesis and signaling	LeCTR1
Immature	Prupe.6G025600	Solyc10g083610	Ethylene biosynthesis and signaling	LeCTR1
Immature	Prupe.6G078700	Solyc10g083610	Ethylene biosynthesis and signaling	LeCTR1
Immature	Prupe.6G101300	Solyc10g083610	Ethylene biosynthesis and signaling	LeCTR1
Immature	Prupe.6G147000	Solyc10g083610	Ethylene biosynthesis and signaling	LeCTR1
Immature	Prupe.6G156900	Solyc10g083610	Ethylene biosynthesis and signaling	LeCTR1
Immature	Prupe.6G301600	Solyc10g083610	Ethylene biosynthesis and signaling	LeCTR1
Immature	Prupe.6G332300	Solyc10g083610	Ethylene biosynthesis and signaling	LeCTR1
Immature	Prupe.6G339500	Solyc10g083610	Ethylene biosynthesis and signaling	LeCTR1
Immature	Prupe.7G205400	Solyc10g083610	Ethylene biosynthesis and signaling	LeCTR1
Immature	Prupe.8G127400	Solyc10g083610	Ethylene biosynthesis and signaling	LeCTR1
Immature	Prupe.8G170600	Solyc10g083610	Ethylene biosynthesis and signaling	LeCTR1
Immature	Prupe.4G090600	Solyc03g117870	Flavonoid/anthocyanin	4CL
Immature	Prupe.5G213100	Solyc03g117870	Flavonoid/anthocyanin	4CL
Immature	Prupe.8G032600	Solyc03g117870	Flavonoid/anthocyanin	4CL
Immature	Prupe.4G090600	Solyc06g035960	Flavonoid/anthocyanin	4CL-like
Immature	Prupe.5G213100	Solyc06g035960	Flavonoid/anthocyanin	4CL-like
Immature	Prupe.8G032600	Solyc06g035960	Flavonoid/anthocyanin	4CL-like
Immature	Prupe.3G032300	Solyc03g044300	Transcription factor	AP2a
Immature	Prupe.7G164100	Solyc03g114830	Transcription factor	FUL2
Immature	Prupe.7G164100	Solyc06g069430	Transcription factor	FUL1
Immature	Prupe.4G040900	Solyc10g006880	Transcription factor	NOR
Immature	Prupe.4G040900	Solyc11g017470	Transcription factor	NAC4
Immature	CsaV3_4G002690	Solyc03g123760	Carotenoid	PDS
Immature	CsaV3_4G003370	Solyc12g098710	Carotenoid	ZISO
Immature	CsaV3_6G035560	Solyc03g093120	Cell wall structure	SlXTH3
Immature	CsaV3_6G035560	Solyc03g093130	Cell wall structure	SlXTH3
Immature	CsaV3_3G043840	Solyc03g121540	Cell wall structure	teg1A/TBG3
Immature	CsaV3_3G045500	Solyc03g121540	Cell wall structure	teg1A/TBG3
Immature	CsaV3_6G035560	Solyc07g009380	Cell wall structure	SlXTH2
Immature	CsaV3_3G008750	Solyc10g080210	Cell wall structure	PG2a
Immature	CsaV3_7G032560	Solyc10g080210	Cell wall structure	PG2a
Immature	CsaV3_3G043840	Solyc12g008840	Cell wall structure	TBG4
Immature	CsaV3_3G045500	Solyc12g008840	Cell wall structure	TBG4
Immature	CsaV3_7G029770	Solyc01g095080	Ethylene biosynthesis and signaling	LeACS2
Immature	CsaV3_7G029770	Solyc05g050010	Ethylene biosynthesis and signaling	LeACS4
Immature	CsaV3_2G007140	Solyc07g006180	Ethylene biosynthesis and signaling	SlTPR1
Immature	CsaV3_7G029770	Solyc08g081550	Ethylene biosynthesis and signaling	LeACS1A
Immature	CsaV3_2G004450	Solyc10g083610	Ethylene biosynthesis and signaling	LeCTR1
Immature	CsaV3_3G000900	Solyc10g083610	Ethylene biosynthesis and signaling	LeCTR1
Immature	CsaV3_3G015590	Solyc10g083610	Ethylene biosynthesis and signaling	LeCTR1
Immature	CsaV3_3G018490	Solyc10g083610	Ethylene biosynthesis and signaling	LeCTR1
Immature	CsaV3_3G032920	Solyc10g083610	Ethylene biosynthesis and signaling	LeCTR1
Immature	CsaV3_3G042830	Solyc10g083610	Ethylene biosynthesis and signaling	LeCTR1
Immature	CsaV3_4G001730	Solyc10g083610	Ethylene biosynthesis and signaling	LeCTR1
Immature	CsaV3_4G032220	Solyc10g083610	Ethylene biosynthesis and signaling	LeCTR1
Immature	CsaV3_4G033530	Solyc10g083610	Ethylene biosynthesis and signaling	LeCTR1
Immature	CsaV3_5G014710	Solyc10g083610	Ethylene biosynthesis and signaling	LeCTR1
Immature	CsaV3_5G031370	Solyc10g083610	Ethylene biosynthesis and signaling	LeCTR1
Immature	CsaV3_5G034190	Solyc10g083610	Ethylene biosynthesis and signaling	LeCTR1
Immature	CsaV3_6G004690	Solyc10g083610	Ethylene biosynthesis and signaling	LeCTR1
Immature	CsaV3_6G005370	Solyc10g083610	Ethylene biosynthesis and signaling	LeCTR1
Immature	CsaV3_7G004200	Solyc10g083610	Ethylene biosynthesis and signaling	LeCTR1
Immature	CsaV3_7G035130	Solyc10g083610	Ethylene biosynthesis and signaling	LeCTR1
Immature	CsaV3_1G009470	Solyc03g117870	Flavonoid/anthocyanin	4CL
Immature	CsaV3_6G001070	Solyc03g117870	Flavonoid/anthocyanin	4CL
Immature	CsaV3_1G009470	Solyc06g035960	Flavonoid/anthocyanin	4CL-like
Immature	CsaV3_6G001070	Solyc06g035960	Flavonoid/anthocyanin	4CL-like
Immature	CsaV3_3G046440	Solyc03g044300	Transcription factor	AP2a
Immature	MELO3C009571.2	Solyc10g081650	Carotenoid	CrtISO
Immature	MELO3C003792.2	Solyc03g121540	Cell wall structure	teg1A/TBG3
Immature	MELO3C006690.2	Solyc10g080210	Cell wall structure	PG2a
Immature	MELO3C003792.2	Solyc12g008840	Cell wall structure	TBG4
Immature	MELO3C022699.2	Solyc01g095080	Ethylene biosynthesis and signaling	LeACS2
Immature	MELO3C022699.2	Solyc05g050010	Ethylene biosynthesis and signaling	LeACS4
Immature	MELO3C003906.2	Solyc06g053710	Ethylene biosynthesis and signaling	LeETR4
Immature	MELO3C006948.2	Solyc07g006180	Ethylene biosynthesis and signaling	SlTPR1
Immature	MELO3C014459.2	Solyc07g006180	Ethylene biosynthesis and signaling	SlTPR1
Immature	MELO3C018433.2	Solyc07g006180	Ethylene biosynthesis and signaling	SlTPR1
Immature	MELO3C023984.2	Solyc07g006180	Ethylene biosynthesis and signaling	SlTPR1
Immature	MELO3C003906.2	Solyc07g056580	Ethylene biosynthesis and signaling	LeETR2
Immature	MELO3C022699.2	Solyc08g081550	Ethylene biosynthesis and signaling	LeACS1A
Immature	MELO3C003906.2	Solyc09g075440	Ethylene biosynthesis and signaling	LeETR3/NR
Immature	MELO3C003906.2	Solyc09g089610	Ethylene biosynthesis and signaling	LeETR6
Immature	MELO3C003918.2	Solyc10g083610	Ethylene biosynthesis and signaling	LeCTR1
Immature	MELO3C005777.2	Solyc10g083610	Ethylene biosynthesis and signaling	LeCTR1
Immature	MELO3C008469.2	Solyc10g083610	Ethylene biosynthesis and signaling	LeCTR1
Immature	MELO3C010844.2	Solyc10g083610	Ethylene biosynthesis and signaling	LeCTR1
Immature	MELO3C011444.2	Solyc10g083610	Ethylene biosynthesis and signaling	LeCTR1
Immature	MELO3C016139.2	Solyc10g083610	Ethylene biosynthesis and signaling	LeCTR1
Immature	MELO3C016679.2	Solyc10g083610	Ethylene biosynthesis and signaling	LeCTR1
Immature	MELO3C018757.2	Solyc10g083610	Ethylene biosynthesis and signaling	LeCTR1
Immature	MELO3C018782.2	Solyc10g083610	Ethylene biosynthesis and signaling	LeCTR1
Immature	MELO3C026689.2	Solyc10g083610	Ethylene biosynthesis and signaling	LeCTR1
Immature	MELO3C035201.2	Solyc10g083610	Ethylene biosynthesis and signaling	LeCTR1
Immature	MELO3C003906.2	Solyc11g006180	Ethylene biosynthesis and signaling	LeETR5
Immature	MELO3C003906.2	Solyc12g011330	Ethylene biosynthesis and signaling	LeETR1
Immature	MELO3C014482.2	Solyc01g006540	Flavor	LoxC
Immature	MELO3C020848.2	Solyc03g044300	Transcription factor	AP2a
Immature	evm.TU.supercontig_42.47	Solyc11g011990	Carotenoid	PTOX
Immature	evm.TU.supercontig_64.121	Solyc03g121540	Cell wall structure	teg1A/TBG3
Immature	evm.TU.supercontig_20.162	Solyc06g051800	Cell wall structure	LeEXP1
Immature	evm.TU.supercontig_92.36	Solyc10g080210	Cell wall structure	PG2a
Immature	evm.TU.supercontig_64.121	Solyc12g008840	Cell wall structure	TBG4
Immature	evm.TU.supercontig_83.81	Solyc01g095080	Ethylene biosynthesis and signaling	LeACS2
Immature	evm.TU.supercontig_83.81	Solyc05g050010	Ethylene biosynthesis and signaling	LeACS4
Immature	evm.TU.supercontig_55.109	Solyc07g026650	Ethylene biosynthesis and signaling	LeACO5
Immature	evm.TU.supercontig_55.109	Solyc07g049530	Ethylene biosynthesis and signaling	LeACO1
Immature	evm.TU.supercontig_55.109	Solyc09g089580	Ethylene biosynthesis and signaling	E8
Immature	evm.TU.contig_33874	Solyc10g083610	Ethylene biosynthesis and signaling	LeCTR1
Immature	evm.TU.supercontig_14.42	Solyc10g083610	Ethylene biosynthesis and signaling	LeCTR1
Immature	evm.TU.supercontig_43.33	Solyc10g083610	Ethylene biosynthesis and signaling	LeCTR1
Immature	evm.TU.supercontig_62.39	Solyc10g083610	Ethylene biosynthesis and signaling	LeCTR1
Immature	evm.TU.supercontig_64.71	Solyc10g083610	Ethylene biosynthesis and signaling	LeCTR1
Immature	evm.TU.supercontig_683.2	Solyc03g117870	Flavonoid/anthocyanin	4CL
Immature	evm.TU.supercontig_683.2	Solyc06g035960	Flavonoid/anthocyanin	4CL-like
Immature	evm.TU.supercontig_55.116	Solyc03g044300	Transcription factor	AP2a
Immature	evm.TU.supercontig_50.73	Solyc03g114830	Transcription factor	FUL2
Immature	evm.TU.supercontig_50.73	Solyc06g069430	Transcription factor	FUL1
Immature	evm.TU.supercontig_37.112	Solyc10g006880	Transcription factor	NOR
Immature	evm.TU.supercontig_37.112	Solyc11g017470	Transcription factor	NAC4
Immature	Prupe.7G163100	Solyc03g121540	Cell wall structure	teg1A/TBG3
Immature	Prupe.7G163100	Solyc12g008840	Cell wall structure	TBG4
Immature	Prupe.1G487500	Solyc07g006180	Ethylene biosynthesis and signaling	SlTPR1
Immature	Prupe.1G573100	Solyc07g006180	Ethylene biosynthesis and signaling	SlTPR1
Immature	Prupe.6G344800	Solyc07g006180	Ethylene biosynthesis and signaling	SlTPR1
Immature	Prupe.1G539600	Solyc10g083610	Ethylene biosynthesis and signaling	LeCTR1
Immature	Prupe.2G167300	Solyc10g083610	Ethylene biosynthesis and signaling	LeCTR1
Immature	Prupe.3G051500	Solyc10g083610	Ethylene biosynthesis and signaling	LeCTR1
Immature	Prupe.3G287300	Solyc10g083610	Ethylene biosynthesis and signaling	LeCTR1
Immature	Prupe.4G105100	Solyc10g083610	Ethylene biosynthesis and signaling	LeCTR1
Immature	Prupe.4G157800	Solyc10g083610	Ethylene biosynthesis and signaling	LeCTR1
Immature	Prupe.5G102100	Solyc10g083610	Ethylene biosynthesis and signaling	LeCTR1
Immature	Prupe.6G267400	Solyc10g083610	Ethylene biosynthesis and signaling	LeCTR1
Immature	Prupe.7G138400	Solyc10g083610	Ethylene biosynthesis and signaling	LeCTR1
Immature	Prupe.7G205400	Solyc10g083610	Ethylene biosynthesis and signaling	LeCTR1
Immature	Prupe.7G244500	Solyc10g083610	Ethylene biosynthesis and signaling	LeCTR1
Immature	Prupe.1G126400	Solyc11g006180	Ethylene biosynthesis and signaling	LeETR5
Immature	Prupe.6G064700	Solyc03g044300	Transcription factor	AP2a
Immature	Prupe.1G276600	Solyc03g114830	Transcription factor	FUL2
Immature	Prupe.1G549600	Solyc03g114830	Transcription factor	FUL2
Immature	Prupe.1G276600	Solyc06g069430	Transcription factor	FUL1
Immature	Prupe.1G549600	Solyc06g069430	Transcription factor	FUL1
Immature	Prupe.2G202600	Solyc10g006880	Transcription factor	NOR
Immature	Prupe.2G202700	Solyc10g006880	Transcription factor	NOR
Immature	Prupe.2G202600	Solyc11g017470	Transcription factor	NAC4
Immature	Prupe.2G202700	Solyc11g017470	Transcription factor	NAC4
Ripe	CsaV3_4G007560	Solyc03g031860	Carotenoid	PSY1
Ripe	CsaV3_1G011020	Solyc03g093120	Cell wall structure	SlXTH3
Ripe	CsaV3_1G011020	Solyc03g093130	Cell wall structure	SlXTH3
Ripe	CsaV3_1G011020	Solyc07g009380	Cell wall structure	SlXTH2
Ripe	CsaV3_1G004160	Solyc10g083610	Ethylene biosynthesis and signaling	LeCTR1
Ripe	CsaV3_1G045670	Solyc10g083610	Ethylene biosynthesis and signaling	LeCTR1
Ripe	CsaV3_3G015590	Solyc10g083610	Ethylene biosynthesis and signaling	LeCTR1
Ripe	CsaV3_3G032920	Solyc10g083610	Ethylene biosynthesis and signaling	LeCTR1
Ripe	CsaV3_4G007970	Solyc10g083610	Ethylene biosynthesis and signaling	LeCTR1
Ripe	CsaV3_4G032720	Solyc10g083610	Ethylene biosynthesis and signaling	LeCTR1
Ripe	CsaV3_5G030480	Solyc10g083610	Ethylene biosynthesis and signaling	LeCTR1
Ripe	CsaV3_6G034340	Solyc11g006180	Ethylene biosynthesis and signaling	LeETR5
Ripe	MELO3C002124.2	Solyc10g083610	Ethylene biosynthesis and signaling	LeCTR1
Ripe	MELO3C005625.2	Solyc10g083610	Ethylene biosynthesis and signaling	LeCTR1
Ripe	MELO3C010676.2	Solyc10g083610	Ethylene biosynthesis and signaling	LeCTR1
Ripe	MELO3C011622.2	Solyc10g083610	Ethylene biosynthesis and signaling	LeCTR1
Ripe	MELO3C013002.2	Solyc10g083610	Ethylene biosynthesis and signaling	LeCTR1
Ripe	MELO3C014700.2	Solyc10g083610	Ethylene biosynthesis and signaling	LeCTR1
Ripe	MELO3C020628.2	Solyc10g083610	Ethylene biosynthesis and signaling	LeCTR1
Ripe	MELO3C021267.2	Solyc10g083610	Ethylene biosynthesis and signaling	LeCTR1
Ripe	MELO3C027420.2	Solyc10g083610	Ethylene biosynthesis and signaling	LeCTR1
Ripe	MELO3C010624.2	Solyc11g006180	Ethylene biosynthesis and signaling	LeETR5
Ripe	MELO3C009639.2	Solyc02g077920	Transcription factor	CNR
Ripe	evm.TU.supercontig_39.20	Solyc10g081650	Carotenoid	CrtISO
Ripe	evm.TU.supercontig_10.230	Solyc10g080210	Cell wall structure	PG2a
Ripe	evm.TU.supercontig_486.2	Solyc10g080210	Cell wall structure	PG2a
Ripe	evm.TU.supercontig_136.20	Solyc06g053710	Ethylene biosynthesis and signaling	LeETR4
Ripe	evm.TU.supercontig_151.32	Solyc06g053710	Ethylene biosynthesis and signaling	LeETR4
Ripe	evm.TU.supercontig_103.60	Solyc06g073730	Ethylene biosynthesis and signaling	LeEIL4
Ripe	evm.TU.supercontig_48.165	Solyc07g006180	Ethylene biosynthesis and signaling	SlTPR1
Ripe	evm.TU.supercontig_136.20	Solyc07g056580	Ethylene biosynthesis and signaling	LeETR2
Ripe	evm.TU.supercontig_151.32	Solyc07g056580	Ethylene biosynthesis and signaling	LeETR2
Ripe	evm.TU.supercontig_136.20	Solyc09g075440	Ethylene biosynthesis and signaling	LeETR3/NR
Ripe	evm.TU.supercontig_151.32	Solyc09g075440	Ethylene biosynthesis and signaling	LeETR3/NR
Ripe	evm.TU.supercontig_136.20	Solyc09g089610	Ethylene biosynthesis and signaling	LeETR6
Ripe	evm.TU.supercontig_151.32	Solyc09g089610	Ethylene biosynthesis and signaling	LeETR6
Ripe	evm.TU.contig_29215	Solyc10g083610	Ethylene biosynthesis and signaling	LeCTR1
Ripe	evm.TU.supercontig_1.62	Solyc10g083610	Ethylene biosynthesis and signaling	LeCTR1
Ripe	evm.TU.supercontig_139.19	Solyc10g083610	Ethylene biosynthesis and signaling	LeCTR1
Ripe	evm.TU.supercontig_139.22	Solyc10g083610	Ethylene biosynthesis and signaling	LeCTR1
Ripe	evm.TU.supercontig_183.25	Solyc10g083610	Ethylene biosynthesis and signaling	LeCTR1
Ripe	evm.TU.supercontig_184.19	Solyc10g083610	Ethylene biosynthesis and signaling	LeCTR1
Ripe	evm.TU.supercontig_1878.1	Solyc10g083610	Ethylene biosynthesis and signaling	LeCTR1
Ripe	evm.TU.supercontig_19.143	Solyc10g083610	Ethylene biosynthesis and signaling	LeCTR1
Ripe	evm.TU.supercontig_19.170	Solyc10g083610	Ethylene biosynthesis and signaling	LeCTR1
Ripe	evm.TU.supercontig_250.15	Solyc10g083610	Ethylene biosynthesis and signaling	LeCTR1
Ripe	evm.TU.supercontig_28.150	Solyc10g083610	Ethylene biosynthesis and signaling	LeCTR1
Ripe	evm.TU.supercontig_3.493	Solyc10g083610	Ethylene biosynthesis and signaling	LeCTR1
Ripe	evm.TU.supercontig_34.216	Solyc10g083610	Ethylene biosynthesis and signaling	LeCTR1
Ripe	evm.TU.supercontig_46.87	Solyc10g083610	Ethylene biosynthesis and signaling	LeCTR1
Ripe	evm.TU.supercontig_54.61	Solyc10g083610	Ethylene biosynthesis and signaling	LeCTR1
Ripe	evm.TU.supercontig_65.78	Solyc10g083610	Ethylene biosynthesis and signaling	LeCTR1
Ripe	evm.TU.supercontig_77.40	Solyc10g083610	Ethylene biosynthesis and signaling	LeCTR1
Ripe	evm.TU.supercontig_136.20	Solyc11g006180	Ethylene biosynthesis and signaling	LeETR5
Ripe	evm.TU.supercontig_151.32	Solyc11g006180	Ethylene biosynthesis and signaling	LeETR5
Ripe	evm.TU.supercontig_136.20	Solyc12g011330	Ethylene biosynthesis and signaling	LeETR1
Ripe	evm.TU.supercontig_151.32	Solyc12g011330	Ethylene biosynthesis and signaling	LeETR1
Ripe	evm.TU.supercontig_26.220	Solyc03g117870	Flavonoid/anthocyanin	4CL
Ripe	evm.TU.supercontig_64.84	Solyc03g117870	Flavonoid/anthocyanin	4CL
Ripe	evm.TU.supercontig_26.220	Solyc06g035960	Flavonoid/anthocyanin	4CL-like
Ripe	evm.TU.supercontig_64.84	Solyc06g035960	Flavonoid/anthocyanin	4CL-like
Ripe	Prupe.8G167700	Solyc02g090890	Carotenoid	ZEP
Ripe	Prupe.7G154900	Solyc10g081650	Carotenoid	CrtISO
Ripe	Prupe.4G271300	Solyc10g080210	Cell wall structure	PG2a
Ripe	Prupe.5G059600	Solyc07g026650	Ethylene biosynthesis and signaling	LeACO5
Ripe	Prupe.5G059600	Solyc07g049530	Ethylene biosynthesis and signaling	LeACO1
Ripe	Prupe.5G059600	Solyc09g089580	Ethylene biosynthesis and signaling	E8
Ripe	Prupe.1G040700	Solyc10g083610	Ethylene biosynthesis and signaling	LeCTR1
Ripe	Prupe.1G139900	Solyc10g083610	Ethylene biosynthesis and signaling	LeCTR1
Ripe	Prupe.1G186900	Solyc10g083610	Ethylene biosynthesis and signaling	LeCTR1
Ripe	Prupe.1G232700	Solyc10g083610	Ethylene biosynthesis and signaling	LeCTR1
Ripe	Prupe.1G539600	Solyc10g083610	Ethylene biosynthesis and signaling	LeCTR1
Ripe	Prupe.2G075100	Solyc10g083610	Ethylene biosynthesis and signaling	LeCTR1
Ripe	Prupe.2G084600	Solyc10g083610	Ethylene biosynthesis and signaling	LeCTR1
Ripe	Prupe.2G204000	Solyc10g083610	Ethylene biosynthesis and signaling	LeCTR1
Ripe	Prupe.2G223700	Solyc10g083610	Ethylene biosynthesis and signaling	LeCTR1
Ripe	Prupe.3G051500	Solyc10g083610	Ethylene biosynthesis and signaling	LeCTR1
Ripe	Prupe.3G117600	Solyc10g083610	Ethylene biosynthesis and signaling	LeCTR1
Ripe	Prupe.3G168800	Solyc10g083610	Ethylene biosynthesis and signaling	LeCTR1
Ripe	Prupe.3G314300	Solyc10g083610	Ethylene biosynthesis and signaling	LeCTR1
Ripe	Prupe.4G069600	Solyc10g083610	Ethylene biosynthesis and signaling	LeCTR1
Ripe	Prupe.4G088000	Solyc10g083610	Ethylene biosynthesis and signaling	LeCTR1
Ripe	Prupe.4G154700	Solyc10g083610	Ethylene biosynthesis and signaling	LeCTR1
Ripe	Prupe.5G127500	Solyc10g083610	Ethylene biosynthesis and signaling	LeCTR1
Ripe	Prupe.5G231800	Solyc10g083610	Ethylene biosynthesis and signaling	LeCTR1
Ripe	Prupe.6G025600	Solyc10g083610	Ethylene biosynthesis and signaling	LeCTR1
Ripe	Prupe.6G078700	Solyc10g083610	Ethylene biosynthesis and signaling	LeCTR1
Ripe	Prupe.6G101300	Solyc10g083610	Ethylene biosynthesis and signaling	LeCTR1
Ripe	Prupe.6G147000	Solyc10g083610	Ethylene biosynthesis and signaling	LeCTR1
Ripe	Prupe.6G156900	Solyc10g083610	Ethylene biosynthesis and signaling	LeCTR1
Ripe	Prupe.6G301600	Solyc10g083610	Ethylene biosynthesis and signaling	LeCTR1
Ripe	Prupe.6G332300	Solyc10g083610	Ethylene biosynthesis and signaling	LeCTR1
Ripe	Prupe.6G339500	Solyc10g083610	Ethylene biosynthesis and signaling	LeCTR1
Ripe	Prupe.7G205400	Solyc10g083610	Ethylene biosynthesis and signaling	LeCTR1
Ripe	Prupe.8G127400	Solyc10g083610	Ethylene biosynthesis and signaling	LeCTR1
Ripe	Prupe.8G170600	Solyc10g083610	Ethylene biosynthesis and signaling	LeCTR1
Ripe	Prupe.4G090600	Solyc03g117870	Flavonoid/anthocyanin	4CL
Ripe	Prupe.5G213100	Solyc03g117870	Flavonoid/anthocyanin	4CL
Ripe	Prupe.8G032600	Solyc03g117870	Flavonoid/anthocyanin	4CL
Ripe	Prupe.4G090600	Solyc06g035960	Flavonoid/anthocyanin	4CL-like
Ripe	Prupe.5G213100	Solyc06g035960	Flavonoid/anthocyanin	4CL-like
Ripe	Prupe.8G032600	Solyc06g035960	Flavonoid/anthocyanin	4CL-like
Ripe	Prupe.3G032300	Solyc03g044300	Transcription factor	AP2a
Ripe	Prupe.7G164100	Solyc03g114830	Transcription factor	FUL2
Ripe	Prupe.7G164100	Solyc06g069430	Transcription factor	FUL1
Ripe	Prupe.4G040900	Solyc10g006880	Transcription factor	NOR
Ripe	Prupe.4G040900	Solyc11g017470	Transcription factor	NAC4
Ripe	CsaV3_4G002690	Solyc03g123760	Carotenoid	PDS
Ripe	CsaV3_4G003370	Solyc12g098710	Carotenoid	ZISO
Ripe	CsaV3_6G035560	Solyc03g093120	Cell wall structure	SlXTH3
Ripe	CsaV3_6G035560	Solyc03g093130	Cell wall structure	SlXTH3
Ripe	CsaV3_3G043840	Solyc03g121540	Cell wall structure	teg1A/TBG3
Ripe	CsaV3_3G045500	Solyc03g121540	Cell wall structure	teg1A/TBG3
Ripe	CsaV3_6G035560	Solyc07g009380	Cell wall structure	SlXTH2
Ripe	CsaV3_3G008750	Solyc10g080210	Cell wall structure	PG2a
Ripe	CsaV3_7G032560	Solyc10g080210	Cell wall structure	PG2a
Ripe	CsaV3_3G043840	Solyc12g008840	Cell wall structure	TBG4
Ripe	CsaV3_3G045500	Solyc12g008840	Cell wall structure	TBG4
Ripe	CsaV3_7G029770	Solyc01g095080	Ethylene biosynthesis and signaling	LeACS2
Ripe	CsaV3_7G029770	Solyc05g050010	Ethylene biosynthesis and signaling	LeACS4
Ripe	CsaV3_2G007140	Solyc07g006180	Ethylene biosynthesis and signaling	SlTPR1
Ripe	CsaV3_7G029770	Solyc08g081550	Ethylene biosynthesis and signaling	LeACS1A
Ripe	CsaV3_2G004450	Solyc10g083610	Ethylene biosynthesis and signaling	LeCTR1
Ripe	CsaV3_3G000900	Solyc10g083610	Ethylene biosynthesis and signaling	LeCTR1
Ripe	CsaV3_3G015590	Solyc10g083610	Ethylene biosynthesis and signaling	LeCTR1
Ripe	CsaV3_3G018490	Solyc10g083610	Ethylene biosynthesis and signaling	LeCTR1
Ripe	CsaV3_3G032920	Solyc10g083610	Ethylene biosynthesis and signaling	LeCTR1
Ripe	CsaV3_3G042830	Solyc10g083610	Ethylene biosynthesis and signaling	LeCTR1
Ripe	CsaV3_4G001730	Solyc10g083610	Ethylene biosynthesis and signaling	LeCTR1
Ripe	CsaV3_4G032220	Solyc10g083610	Ethylene biosynthesis and signaling	LeCTR1
Ripe	CsaV3_4G033530	Solyc10g083610	Ethylene biosynthesis and signaling	LeCTR1
Ripe	CsaV3_5G014710	Solyc10g083610	Ethylene biosynthesis and signaling	LeCTR1
Ripe	CsaV3_5G031370	Solyc10g083610	Ethylene biosynthesis and signaling	LeCTR1
Ripe	CsaV3_5G034190	Solyc10g083610	Ethylene biosynthesis and signaling	LeCTR1
Ripe	CsaV3_6G004690	Solyc10g083610	Ethylene biosynthesis and signaling	LeCTR1
Ripe	CsaV3_6G005370	Solyc10g083610	Ethylene biosynthesis and signaling	LeCTR1
Ripe	CsaV3_7G004200	Solyc10g083610	Ethylene biosynthesis and signaling	LeCTR1
Ripe	CsaV3_7G035130	Solyc10g083610	Ethylene biosynthesis and signaling	LeCTR1
Ripe	CsaV3_1G009470	Solyc03g117870	Flavonoid/anthocyanin	4CL
Ripe	CsaV3_6G001070	Solyc03g117870	Flavonoid/anthocyanin	4CL
Ripe	CsaV3_1G009470	Solyc06g035960	Flavonoid/anthocyanin	4CL-like
Ripe	CsaV3_6G001070	Solyc06g035960	Flavonoid/anthocyanin	4CL-like
Ripe	CsaV3_3G046440	Solyc03g044300	Transcription factor	AP2a
Ripe	MELO3C009571.2	Solyc10g081650	Carotenoid	CrtISO
Ripe	MELO3C003792.2	Solyc03g121540	Cell wall structure	teg1A/TBG3
Ripe	MELO3C006690.2	Solyc10g080210	Cell wall structure	PG2a
Ripe	MELO3C003792.2	Solyc12g008840	Cell wall structure	TBG4
Ripe	MELO3C022699.2	Solyc01g095080	Ethylene biosynthesis and signaling	LeACS2
Ripe	MELO3C022699.2	Solyc05g050010	Ethylene biosynthesis and signaling	LeACS4
Ripe	MELO3C003906.2	Solyc06g053710	Ethylene biosynthesis and signaling	LeETR4
Ripe	MELO3C006948.2	Solyc07g006180	Ethylene biosynthesis and signaling	SlTPR1
Ripe	MELO3C014459.2	Solyc07g006180	Ethylene biosynthesis and signaling	SlTPR1
Ripe	MELO3C018433.2	Solyc07g006180	Ethylene biosynthesis and signaling	SlTPR1
Ripe	MELO3C023984.2	Solyc07g006180	Ethylene biosynthesis and signaling	SlTPR1
Ripe	MELO3C003906.2	Solyc07g056580	Ethylene biosynthesis and signaling	LeETR2
Ripe	MELO3C022699.2	Solyc08g081550	Ethylene biosynthesis and signaling	LeACS1A
Ripe	MELO3C003906.2	Solyc09g075440	Ethylene biosynthesis and signaling	LeETR3/NR
Ripe	MELO3C003906.2	Solyc09g089610	Ethylene biosynthesis and signaling	LeETR6
Ripe	MELO3C003918.2	Solyc10g083610	Ethylene biosynthesis and signaling	LeCTR1
Ripe	MELO3C005777.2	Solyc10g083610	Ethylene biosynthesis and signaling	LeCTR1
Ripe	MELO3C008469.2	Solyc10g083610	Ethylene biosynthesis and signaling	LeCTR1
Ripe	MELO3C010844.2	Solyc10g083610	Ethylene biosynthesis and signaling	LeCTR1
Ripe	MELO3C011444.2	Solyc10g083610	Ethylene biosynthesis and signaling	LeCTR1
Ripe	MELO3C016139.2	Solyc10g083610	Ethylene biosynthesis and signaling	LeCTR1
Ripe	MELO3C016679.2	Solyc10g083610	Ethylene biosynthesis and signaling	LeCTR1
Ripe	MELO3C018757.2	Solyc10g083610	Ethylene biosynthesis and signaling	LeCTR1
Ripe	MELO3C018782.2	Solyc10g083610	Ethylene biosynthesis and signaling	LeCTR1
Ripe	MELO3C026689.2	Solyc10g083610	Ethylene biosynthesis and signaling	LeCTR1
Ripe	MELO3C035201.2	Solyc10g083610	Ethylene biosynthesis and signaling	LeCTR1
Ripe	MELO3C003906.2	Solyc11g006180	Ethylene biosynthesis and signaling	LeETR5
Ripe	MELO3C003906.2	Solyc12g011330	Ethylene biosynthesis and signaling	LeETR1
Ripe	MELO3C014482.2	Solyc01g006540	Flavor	LoxC
Ripe	MELO3C020848.2	Solyc03g044300	Transcription factor	AP2a
Ripe	evm.TU.supercontig_42.47	Solyc11g011990	Carotenoid	PTOX
Ripe	evm.TU.supercontig_64.121	Solyc03g121540	Cell wall structure	teg1A/TBG3
Ripe	evm.TU.supercontig_20.162	Solyc06g051800	Cell wall structure	LeEXP1
Ripe	evm.TU.supercontig_92.36	Solyc10g080210	Cell wall structure	PG2a
Ripe	evm.TU.supercontig_64.121	Solyc12g008840	Cell wall structure	TBG4
Ripe	evm.TU.supercontig_83.81	Solyc01g095080	Ethylene biosynthesis and signaling	LeACS2
Ripe	evm.TU.supercontig_83.81	Solyc05g050010	Ethylene biosynthesis and signaling	LeACS4
Ripe	evm.TU.supercontig_55.109	Solyc07g026650	Ethylene biosynthesis and signaling	LeACO5
Ripe	evm.TU.supercontig_55.109	Solyc07g049530	Ethylene biosynthesis and signaling	LeACO1
Ripe	evm.TU.supercontig_55.109	Solyc09g089580	Ethylene biosynthesis and signaling	E8
Ripe	evm.TU.contig_33874	Solyc10g083610	Ethylene biosynthesis and signaling	LeCTR1
Ripe	evm.TU.supercontig_14.42	Solyc10g083610	Ethylene biosynthesis and signaling	LeCTR1
Ripe	evm.TU.supercontig_43.33	Solyc10g083610	Ethylene biosynthesis and signaling	LeCTR1
Ripe	evm.TU.supercontig_62.39	Solyc10g083610	Ethylene biosynthesis and signaling	LeCTR1
Ripe	evm.TU.supercontig_64.71	Solyc10g083610	Ethylene biosynthesis and signaling	LeCTR1
Ripe	evm.TU.supercontig_683.2	Solyc03g117870	Flavonoid/anthocyanin	4CL
Ripe	evm.TU.supercontig_683.2	Solyc06g035960	Flavonoid/anthocyanin	4CL-like
Ripe	evm.TU.supercontig_55.116	Solyc03g044300	Transcription factor	AP2a
Ripe	evm.TU.supercontig_50.73	Solyc03g114830	Transcription factor	FUL2
Ripe	evm.TU.supercontig_50.73	Solyc06g069430	Transcription factor	FUL1
Ripe	evm.TU.supercontig_37.112	Solyc10g006880	Transcription factor	NOR
Ripe	evm.TU.supercontig_37.112	Solyc11g017470	Transcription factor	NAC4
Ripe	Prupe.7G163100	Solyc03g121540	Cell wall structure	teg1A/TBG3
Ripe	Prupe.7G163100	Solyc12g008840	Cell wall structure	TBG4
Ripe	Prupe.1G487500	Solyc07g006180	Ethylene biosynthesis and signaling	SlTPR1
Ripe	Prupe.1G573100	Solyc07g006180	Ethylene biosynthesis and signaling	SlTPR1
Ripe	Prupe.6G344800	Solyc07g006180	Ethylene biosynthesis and signaling	SlTPR1
Ripe	Prupe.1G539600	Solyc10g083610	Ethylene biosynthesis and signaling	LeCTR1
Ripe	Prupe.2G167300	Solyc10g083610	Ethylene biosynthesis and signaling	LeCTR1
Ripe	Prupe.3G051500	Solyc10g083610	Ethylene biosynthesis and signaling	LeCTR1
Ripe	Prupe.3G287300	Solyc10g083610	Ethylene biosynthesis and signaling	LeCTR1
Ripe	Prupe.4G105100	Solyc10g083610	Ethylene biosynthesis and signaling	LeCTR1
Ripe	Prupe.4G157800	Solyc10g083610	Ethylene biosynthesis and signaling	LeCTR1
Ripe	Prupe.5G102100	Solyc10g083610	Ethylene biosynthesis and signaling	LeCTR1
Ripe	Prupe.6G267400	Solyc10g083610	Ethylene biosynthesis and signaling	LeCTR1
Ripe	Prupe.7G138400	Solyc10g083610	Ethylene biosynthesis and signaling	LeCTR1
Ripe	Prupe.7G205400	Solyc10g083610	Ethylene biosynthesis and signaling	LeCTR1
Ripe	Prupe.7G244500	Solyc10g083610	Ethylene biosynthesis and signaling	LeCTR1
Ripe	Prupe.1G126400	Solyc11g006180	Ethylene biosynthesis and signaling	LeETR5
Ripe	Prupe.6G064700	Solyc03g044300	Transcription factor	AP2a
Ripe	Prupe.1G276600	Solyc03g114830	Transcription factor	FUL2
Ripe	Prupe.1G549600	Solyc03g114830	Transcription factor	FUL2
Ripe	Prupe.1G276600	Solyc06g069430	Transcription factor	FUL1
Ripe	Prupe.1G549600	Solyc06g069430	Transcription factor	FUL1
Ripe	Prupe.2G202600	Solyc10g006880	Transcription factor	NOR
Ripe	Prupe.2G202700	Solyc10g006880	Transcription factor	NOR
Ripe	Prupe.2G202600	Solyc11g017470	Transcription factor	NAC4
Ripe	Prupe.2G202700	Solyc11g017470	Transcription factor	NAC4
