# Supplementary material for: Alternative splicing during fruit development among fleshy fruits
Source: BMC Genomics. 2021 Oct 26;22:762. doi: 10.1186/s12864-021-08111-1 (PMC8547070; doi:10.1186/s12864-021-08111-1)
Supplement: Supplementary file 11 — Additional file 11: Table S5. Highly conserved AS events and the corresponding genes. [file 12864_2021_8111_MOESM11_ESM.xlsx]

## Sheet: Sheet1
Table S5 Highly conserved AS events and the corresponding genes
Type	Species	Gene ID	Gene description
A3SS	Cucumber	CsaV3_6G042440	Transmembrane protein
	Melon	MELO3C007487.2	Transmembrane protein
	Papaya	evm.TU.supercontig_196.5	AT5G09995.2
	Peach	Prupe.6G174000	AT5G09995.1, AT5G09995.2
A3SS	Cucumber	CsaV3_1G038040	G patch domain-containing protein 8
	Melon	MELO3C015241.2	G patch domain-containing protein 8
	Papaya	evm.TU.supercontig_48.51	D111/G-patch domain-containing protein
	Peach	Prupe.6G304400	D111/G-patch domain-containing protein
ES	Cucumber	CsaV3_5G030480	cyclin-dependent kinase G-2-like isoform X1
	Melon	MELO3C011886.2	cyclin-dependent kinase G-2-like isoform X1
	Papaya	evm.TU.supercontig_43.33	Protein kinase superfamily protein
	Peach	Prupe.1G232700	Protein kinase superfamily protein
A3SS	Cucumber	CsaV3_7G030160	ATP-dependent RNA helicase, putative
	Melon	MELO3C015907.2	ATP-dependent RNA helicase, putative
	Papaya	evm.TU.supercontig_18.90	RNA helicase family protein
	Peach	Prupe.3G007400	RNA helicase family protein
IR	Cucumber	CsaV3_5G006510	Arginine/serine-rich splicing factor, putative
	Melon	MELO3C011709.2	Arginine/serine-rich splicing factor, putative
	Papaya	evm.TU.supercontig_114.20	RSZ32 RNA-binding (RRM/RBD/RNP motifs) family protein with retrovirus zinc finger-like domain
	Peach	Prupe.2G224200	RSZ32 RNA-binding (RRM/RBD/RNP motifs) family protein with retrovirus zinc finger-like domain
A3SS	Cucumber	CsaV3_1G039610	kinesin-like protein KIFC3
	Melon	MELO3C015383.2	kinesin-like protein KIFC3
	Papaya	evm.TU.contig_46341	P-loop containing nucleoside triphosphate hydrolases superfamily protein
	Peach	Prupe.6G337000	P-loop containing nucleoside triphosphate hydrolases superfamily protein
IR	Cucumber	CsaV3_1G038040	G patch domain-containing protein 8
	Melon	MELO3C015241.2	G patch domain-containing protein 8
	Papaya	evm.TU.supercontig_48.51	D111/G-patch domain-containing protein
	Peach	Prupe.6G304400	D111/G-patch domain-containing protein
A3SS	Cucumber	CsaV3_4G009190	protein RIK isoform X2
	Melon	MELO3C022635.2	protein RIK isoform X1
	Papaya	evm.TU.supercontig_14.172	RS2-interacting KH protein
	Peach	Prupe.3G255200	RS2-interacting KH protein
A3SS	Cucumber	CsaV3_7G031250	SURP and G-patch domain-containing protein 1-like protein
	Melon	MELO3C023531.2	SURP and G-patch domain-containing protein 1-like protein
	Papaya	evm.TU.supercontig_234.14	SWAP(Suppressor-of-White-APricot)/surp domain-containing protein/D111/G-patch domain-containing protein
	Peach	Prupe.2G009600	SWAP (Suppressor-of-White-APricot)/surp domain-containing protein/D111/G-patch domain-containing protein
ES	Cucumber	CsaV3_6G047540	serine/arginine-rich splicing factor SR45a
	Melon	MELO3C007946.2	serine/arginine-rich splicing factor SR45a
	Papaya	evm.TU.supercontig_6.317	RNA-binding (RRM/RBD/RNP motifs) family protein
	Peach	Prupe.7G175500	RNA-binding (RRM/RBD/RNP motifs) family protein
A3SS	Cucumber	CsaV3_5G004040	Oxysterol-binding protein
	Melon	MELO3C005554.2	Oxysterol-binding protein-related protein 2A
	Papaya	evm.TU.supercontig_1025.1	OSBP(oxysterol binding protein)-related protein 2A
	Peach	Prupe.5G073700	OSBP(oxysterol binding protein)-related protein 2A
A3SS	Cucumber	CsaV3_3G042630	ATP-dependent RNA helicase
	Melon	MELO3C009973.2	Dead box ATP-dependent RNA helicase, putative
	Papaya	evm.TU.supercontig_470.3	DEAD box RNA helicase family protein
	Peach	Prupe.3G287500	DEAD box RNA helicase family protein
ES	Cucumber	CsaV3_4G007970	Mitogen-activated protein kinase
	Melon	MELO3C016139.2	Mitogen-activated protein kinase
	Papaya	evm.TU.contig_29215	MAP kinase 19
	Peach	Prupe.4G154700	MAP kinase 19
