# Supplementary material for: Alternative splicing during fruit development among fleshy fruits
Source: BMC Genomics. 2021 Oct 26;22:762. doi: 10.1186/s12864-021-08111-1 (PMC8547070; doi:10.1186/s12864-021-08111-1)
Supplement: Supplementary file 12 — Additional file 12: Table S6. Species-specific AS genes. [file 12864_2021_8111_MOESM12_ESM.xls]

## Sheet: species_specific_gene
Table S6 Species-specific AS genes
Species	Chromosome	Gene id	Start	End	Strand	AS event
cucumber	chr3	CsaV3_3G016430	12274677	12282950	-	A3;chr3;12278403-12278526;12278366-12278526;-
cucumber	chr6	CsaV3_6G046410	27417989	27421236	+	A3;chr6;27418131-27418751;27418131-27418763;+
cucumber	chr6	CsaV3_6G046410	27417989	27421236	+	A5;chr6;27418398-27418763;27418131-27418763;+
cucumber	chr6	CsaV3_6G046410	27417989	27421236	+	RI;chr6;27419066;27419094-27419350;27419415;+
cucumber	chr5	CsaV3_5G033790	26977036	26985546	-	A5;chr5;26981708-26982072;26981708-26982121;-
cucumber	chr6	CsaV3_6G009370	7542680	7547391	-	RI;chr6;7542680;7543074-7543183;7543370;-
cucumber	chr2	CsaV3_2G015650	12988883	12994006	-	A3;chr2;12992019-12992355;12991954-12992355;-
cucumber	chr7	CsaV3_7G029130	18428229	18446593	+	A5;chr7;18437629-18437733;18437590-18437733;+
cucumber	chr7	CsaV3_7G029130	18428229	18446593	+	RI;chr7;18436835;18437066-18437176;18437245;+
cucumber	chr6	CsaV3_6G015260	11113888	11118685	+	A3;chr6;11115697-11116079;11115697-11116117;+
cucumber	chr6	CsaV3_6G048160	28303388	28307342	+	RI;chr6;28305154;28305213-28305301;28305353;+
cucumber	chr3	CsaV3_3G047940	39098697	39105331	+	RI;chr3;39098697;39099057-39099177;39099396;+
cucumber	chr5	CsaV3_5G028840	23954438	23958618	-	SE;chr5;23956122-23956322;23956370-23957325;-
cucumber	chr7	CsaV3_7G029630	18744187	18748635	-	RI;chr7;18747096;18747144-18747418;18747524;-
cucumber	chr7	CsaV3_7G021580	10249886	10262405	-	A3;chr7;10250528-10253215;10250421-10253215;-
cucumber	chr1	CsaV3_1G004010	2500029	2504944	-	A3;chr1;2502716-2502804;2502673-2502804;-
cucumber	chr5	CsaV3_5G020420	15299999	15310987	+	RI;chr5;15305687;15305716-15305814;15306846;+
cucumber	chr5	CsaV3_5G020420	15299999	15310987	+	RI;chr5;15303946;15304112-15304321;15304545;+
cucumber	chr2	CsaV3_2G007270	3664921	3668706	+	A3;chr2;3667823-3667933;3667823-3667949;+
cucumber	chr2	CsaV3_2G009800	6350052	6362879	+	A3;chr2;6362242-6362439;6362242-6362446;+
cucumber	chr3	CsaV3_3G000730	600368	604536	-	RI;chr3;600952;601019-601173;601208;-
cucumber	chr3	CsaV3_3G000730	600368	604536	-	RI;chr3;603236;603296-603412;603528;-
cucumber	chr3	CsaV3_3G007840	6826585	6836566	+	RI;chr3;6833860;6833985-6835568;6835680;+
cucumber	chr3	CsaV3_3G007840	6826585	6836566	+	SE;chr3;6833985-6834880;6835443-6835568;+
cucumber	chr3	CsaV3_3G019890	15655856	15659507	+	RI;chr3;15657626;15658012-15658779;15659507;+
cucumber	chr3	CsaV3_3G019890	15655856	15659507	+	RI;chr3;15655856;15656267-15656417;15656680;+
cucumber	chr5	CsaV3_5G033230	26670609	26672677	+	RI;chr5;26672601;26673252-26673691;26673823;+
cucumber	chr5	CsaV3_5G003650	2347041	2351649	+	SE;chr5;2347936-2348753;2348820-2349255;+
cucumber	chr6	CsaV3_6G015880	11872568	11885414	+	A3;chr6;11875426-11876098;11875426-11876105;+
cucumber	chr6	CsaV3_6G015880	11872568	11885414	+	RI;chr6;11873397;11873553-11873643;11873761;+
cucumber	chr6	CsaV3_6G018520	13094454	13115097	+	A3;chr6;13098703-13104595;13098703-13104598;+
cucumber	chr6	CsaV3_6G018520	13094454	13115097	+	A3;chr6;13104808-13106410;13104808-13106418;+
cucumber	chr6	CsaV3_6G030950	17190994	17195195	+	RI;chr6;17191106;17191291-17191392;17191467;+
cucumber	chr1	CsaV3_1G005680	3658056	3662728	+	A3;chr1;3658795-3658878;3658795-3658901;+
cucumber	chr1	CsaV3_1G005680	3658056	3662728	+	RI;chr1;3657715;3658795-3658901;3659089;+
cucumber	chr1	CsaV3_1G005680	3658056	3662728	+	RI;chr1;3659984;3660117-3660410;3660586;+
cucumber	chr1	CsaV3_1G009140	5709490	5715777	+	A3;chr1;5711133-5711296;5711133-5711303;+
cucumber	chr1	CsaV3_1G010930	6776617	6781115	+	A3;chr1;6777732-6777819;6777732-6777830;+
cucumber	chr1	CsaV3_1G010930	6776617	6781115	+	A3;chr1;6780395-6780626;6780395-6780685;+
cucumber	chr1	CsaV3_1G010930	6776617	6781115	+	A5;chr1;6778247-6778518;6778240-6778518;+
cucumber	chr1	CsaV3_1G010930	6776617	6781115	+	RI;chr1;6779334;6779445-6779538;6779715;+
cucumber	chr1	CsaV3_1G010930	6776617	6781115	+	RI;chr1;6779334;6779445-6779766;6779935;+
cucumber	chr1	CsaV3_1G010930	6776617	6781115	+	RI;chr1;6779334;6779715-6779795;6779935;+
cucumber	chr6	CsaV3_6G048050	28259685	28265256	-	A3;chr6;28264436-28264578;28264253-28264578;-
cucumber	chr6	CsaV3_6G048050	28259685	28265256	-	RI;chr6;28264148;28264253-28264395;28264436;-
cucumber	chr6	CsaV3_6G048050	28259685	28265256	-	SE;chr6;28264253-28264395;28264436-28264578;-
cucumber	chr2	CsaV3_2G008500	4815885	4833153	+	RI;chr2;4821214;4821488-4821673;4821756;+
cucumber	chr2	CsaV3_2G008500	4815885	4833153	+	RI;chr2;4821840;4821914-4822326;4822409;+
cucumber	chr2	CsaV3_2G030270	19856439	19863491	+	A5;chr2;19859463-19859737;19859449-19859737;+
cucumber	chr3	CsaV3_3G008740	7308318	7311296	+	A5;chr3;7308922-7309697;7308707-7309697;+
cucumber	chr3	CsaV3_3G008740	7308318	7311296	+	RI;chr3;7308318;7308707-7308844;7308922;+
cucumber	chr3	CsaV3_3G008740	7308318	7311296	+	SE;chr3;7308707-7308844;7308922-7309697;+
cucumber	chr3	CsaV3_3G014240	10662030	10667171	-	A5;chr3;10666315-10666537;10666315-10666551;-
cucumber	chr3	CsaV3_3G015820	11731386	11736830	+	A3;chr3;11733133-11733566;11733133-11733578;+
cucumber	chr4	CsaV3_4G033790	23944644	23954167	-	RI;chr4;23952529;23952712-23953845;23954167;-
cucumber	chr4	CsaV3_4G037060	26024832	26031350	-	A3;chr4;26028523-26028693;26028515-26028693;-
cucumber	chr7	CsaV3_7G023060	11941684	11948338	-	A5;chr7;11943222-11943351;11943222-11943377;-
cucumber	chr1	CsaV3_1G007860	4969091	4975073	-	RI;chr1;4972565;4972861-4973549;4973649;-
cucumber	chr1	CsaV3_1G033450	20522051	20524392	-	A5;chr1;20524580-20525623;20524580-20525714;-
cucumber	chr1	CsaV3_1G033450	20522051	20524392	-	RI;chr1;20522288;20522371-20522466;20524580;-
cucumber	chr1	CsaV3_1G040250	25517202	25521832	+	A3;chr1;25519956-25520043;25519956-25520177;+
cucumber	chr2	CsaV3_2G012280	9802088	9820726	-	RI;chr2;9805934;9806001-9806781;9806857;-
cucumber	chr3	CsaV3_3G017200	12880358	12888911	-	A3;chr3;12881720-12882302;12881665-12882302;-
cucumber	chr3	CsaV3_3G017200	12880358	12888911	-	A3;chr3;12882788-12883541;12882775-12883541;-
cucumber	chr4	CsaV3_4G000450	260074	262310	+	A3;chr4;260313-260720;260313-260742;+
cucumber	chr4	CsaV3_4G017420	10882783	10883800	-	A3;chr4;10883554-10883642;10883547-10883642;-
cucumber	chr4	CsaV3_4G025070	14727824	14730211	-	A5;chr4;14728235-14729069;14728235-14729191;-
cucumber	chr4	CsaV3_4G025070	14727824	14730211	-	A5;chr4;14729284-14729391;14729284-14729426;-
cucumber	chr5	CsaV3_5G002760	1696655	1699805	+	A3;chr5;1695583-1696021;1695583-1696594;+
cucumber	chr5	CsaV3_5G002760	1696655	1699805	+	RI;chr5;1698933;1699122-1699222;1700051;+
cucumber	chr5	CsaV3_5G039060	30875086	30881929	-	RI;chr5;30881097;30881363-30881684;30881929;-
cucumber	chr6	CsaV3_6G000560	372022	374516	+	SE;chr6;372342-372434;372497-372667;+
cucumber	chr6	CsaV3_6G005130	4349463	4364034	+	A3;chr6;4349711-4349805;4349711-4349810;+
cucumber	chr6	CsaV3_6G005130	4349463	4364034	+	A3;chr6;4351115-4351195;4351115-4351247;+
cucumber	chr6	CsaV3_6G005130	4349463	4364034	+	RI;chr6;4353591;4353688-4354140;4354213;+
cucumber	chr7	CsaV3_7G024890	14202312	14206024	-	A3;chr7;14204377-14204646;14204373-14204646;-
cucumber	chr7	CsaV3_7G024890	14202312	14206024	-	RI;chr7;14203590;14203868-14203947;14204032;-
cucumber	chr7	CsaV3_7G021940	10681538	10691911	-	A3;chr7;10689324-10689424;10689320-10689424;-
cucumber	chr7	CsaV3_7G029810	18837590	18845130	-	A5;chr7;18844086-18844216;18844086-18844221;-
cucumber	chr7	CsaV3_7G029810	18837590	18845130	-	RI;chr7;18837590;18838040-18838152;18838265;-
cucumber	chr7	CsaV3_7G029810	18837590	18845130	-	SE;chr7;18840764-18841068;18841130-18841611;-
cucumber	chr1	CsaV3_1G000450	261329	265447	+	RI;chr1;262031;262464-263173;263747;+
cucumber	chr1	CsaV3_1G001190	677610	680881	+	RI;chr1;678878;679028-679099;679318;+
cucumber	chr1	CsaV3_1G001750	1138119	1142573	-	RI;chr1;1138119;1138481-1138605;1138670;-
cucumber	chr1	CsaV3_1G002500	1562532	1573789	+	A3;chr1;1570892-1571320;1570892-1571331;+
cucumber	chr1	CsaV3_1G003830	2377357	2381680	-	RI;chr1;2377565;2377639-2377790;2378035;-
cucumber	chr1	CsaV3_1G004160	2598315	2604255	+	A3;chr1;2598946-2599367;2598946-2599371;+
cucumber	chr1	CsaV3_1G004440	2782345	2798659	-	A3;chr1;2787860-2788234;2787856-2788234;-
cucumber	chr1	CsaV3_1G004440	2782345	2798659	-	A3;chr1;2791967-2792146;2791923-2792146;-
cucumber	chr1	CsaV3_1G004440	2782345	2798659	-	A3;chr1;2789515-2789601;2789501-2789601;-
cucumber	chr1	CsaV3_1G004440	2782345	2798659	-	A3;chr1;2790230-2790350;2790103-2790350;-
cucumber	chr1	CsaV3_1G004440	2782345	2798659	-	RI;chr1;2786328;2786425-2786597;2786738;-
cucumber	chr1	CsaV3_1G004440	2782345	2798659	-	RI;chr1;2789811;2789930-2790016;2790103;-
cucumber	chr1	CsaV3_1G004440	2782345	2798659	-	RI;chr1;2789443;2789515-2789601;2789719;-
cucumber	chr1	CsaV3_1G004440	2782345	2798659	-	RI;chr1;2789443;2789501-2789601;2789719;-
cucumber	chr1	CsaV3_1G004440	2782345	2798659	-	RI;chr1;2791830;2791967-2792146;2792194;-
cucumber	chr1	CsaV3_1G004440	2782345	2798659	-	RI;chr1;2791830;2791923-2792146;2792194;-
cucumber	chr1	CsaV3_1G004640	2931466	2939620	+	A5;chr1;2932768-2932933;2932639-2932933;+
cucumber	chr1	CsaV3_1G004640	2931466	2939620	+	A5;chr1;2932768-2932933;2932686-2932933;+
cucumber	chr1	CsaV3_1G004640	2931466	2939620	+	A5;chr1;2932686-2932933;2932639-2932933;+
cucumber	chr1	CsaV3_1G004640	2931466	2939620	+	RI;chr1;2932578;2932686-2932933;2933163;+
cucumber	chr1	CsaV3_1G004640	2931466	2939620	+	RI;chr1;2932578;2932768-2932933;2933163;+
cucumber	chr1	CsaV3_1G004640	2931466	2939620	+	RI;chr1;2932578;2932639-2932933;2933163;+
cucumber	chr1	CsaV3_1G006240	3987222	3989827	-	A3;chr1;3988586-3989177;3988563-3989177;-
cucumber	chr1	CsaV3_1G006450	4103542	4106425	-	SE;chr1;4103931-4104150;4104289-4104565;-
cucumber	chr1	CsaV3_1G007180	4555656	4563847	+	RI;chr1;4555656;4555988-4556359;4556495;+
cucumber	chr1	CsaV3_1G007180	4555656	4563847	+	SE;chr1;4557080-4557373;4557437-4557725;+
cucumber	chr1	CsaV3_1G007200	4565305	4568963	+	A3;chr1;4566815-4566972;4566815-4566981;+
cucumber	chr1	CsaV3_1G007200	4565305	4568963	+	A3;chr1;4566815-4566965;4566815-4566972;+
cucumber	chr1	CsaV3_1G007200	4565305	4568963	+	A3;chr1;4566815-4566965;4566815-4566981;+
cucumber	chr1	CsaV3_1G007420	4714073	4722348	+	A5;chr1;4716225-4717180;4716221-4717180;+
cucumber	chr1	CsaV3_1G007880	4990343	4996180	+	RI;chr1;4991581;4991684-4991755;4991822;+
cucumber	chr1	CsaV3_1G008200	5162868	5166891	+	A3;chr1;5165565-5165850;5165565-5166353;+
cucumber	chr1	CsaV3_1G008570	5371307	5375970	+	A3;chr1;5371861-5372197;5371861-5372579;+
cucumber	chr1	CsaV3_1G008570	5371307	5375970	+	RI;chr1;5371307;5371861-5372579;5372692;+
cucumber	chr1	CsaV3_1G008610	5392808	5396825	+	A3;chr1;5393498-5393839;5393498-5393921;+
cucumber	chr1	CsaV3_1G008660	5416877	5422526	-	A5;chr1;5421341-5422096;5421341-5422116;-
cucumber	chr1	CsaV3_1G008870	5525358	5530552	-	A3;chr1;5526037-5527038;5525947-5527038;-
cucumber	chr1	CsaV3_1G008870	5525358	5530552	-	RI;chr1;5527038;5527156-5527261;5528056;-
cucumber	chr1	CsaV3_1G009910	6178355	6181041	-	RI;chr1;6178355;6178778-6178866;6179048;-
cucumber	chr1	CsaV3_1G010170	6314026	6319212	-	A3;chr1;6317453-6317602;6317442-6317602;-
cucumber	chr1	CsaV3_1G010170	6314026	6319212	-	A3;chr1;6320489-6320620;6320485-6320620;-
cucumber	chr1	CsaV3_1G010820	6719456	6724423	+	RI;chr1;6721440;6721577-6721670;6722045;+
cucumber	chr1	CsaV3_1G011020	6840685	6844991	+	RI;chr1;6842444;6844296-6844525;6844991;+
cucumber	chr1	CsaV3_1G011020	6840685	6844991	+	SE;chr1;6841764-6841855;6841955-6842033;+
cucumber	chr1	CsaV3_1G011080	6864786	6867305	-	A3;chr1;6866472-6866558;6866466-6866558;-
cucumber	chr1	CsaV3_1G012480	7756753	7762418	+	A3;chr1;7758719-7758905;7758719-7758909;+
cucumber	chr1	CsaV3_1G012560	7807966	7820349	-	A5;chr1;7813517-7814585;7813517-7814628;-
cucumber	chr1	CsaV3_1G012560	7807966	7820349	-	A5;chr1;7816722-7817797;7816722-7817828;-
cucumber	chr1	CsaV3_1G012560	7807966	7820349	-	RI;chr1;7815487;7815555-7815659;7815794;-
cucumber	chr1	CsaV3_1G012560	7807966	7820349	-	RI;chr1;7815659;7815794-7816061;7816152;-
cucumber	chr1	CsaV3_1G012560	7807966	7820349	-	RI;chr1;7818927;7819188-7819265;7820349;-
cucumber	chr1	CsaV3_1G012830	8104715	8111465	+	A3;chr1;8104912-8105913;8104912-8105927;+
cucumber	chr1	CsaV3_1G012830	8104715	8111465	+	SE;chr1;8104912-8105927;8106046-8107133;+
cucumber	chr1	CsaV3_1G012830	8104715	8111465	+	SE;chr1;8104912-8105913;8106046-8107133;+
cucumber	chr1	CsaV3_1G012850	8116636	8121200	-	RI;chr1;8116636;8117289-8117372;8117451;-
cucumber	chr1	CsaV3_1G012850	8116636	8121200	-	RI;chr1;8117672;8117762-8117837;8117909;-
cucumber	chr1	CsaV3_1G014380	9844030	9855645	-	SE;chr1;9854146-9854271;9854357-9854676;-
cucumber	chr1	CsaV3_1G014630	10176111	10188365	-	A3;chr1;10176528-10177198;10176511-10177198;-
cucumber	chr1	CsaV3_1G015310	10892545	10900965	+	RI;chr1;10892545;10892746-10893153;10893504;+
cucumber	chr1	CsaV3_1G015620	11136105	11162576	-	A5;chr1;11161457-11161568;11161457-11161588;-
cucumber	chr1	CsaV3_1G017150	11687206	11712804	+	SE;chr1;11687830-11688371;11688438-11689125;+
cucumber	chr1	CsaV3_1G025510	14147614	14167574	-	A5;chr1;14166720-14167041;14166720-14167105;-
cucumber	chr1	CsaV3_1G028330	15373965	15377300	-	A3;chr1;15374434-15374542;15374431-15374542;-
cucumber	chr1	CsaV3_1G028560	15550316	15553981	+	A3;chr1;15551975-15552235;15551975-15552257;+
cucumber	chr1	CsaV3_1G028690	15634051	15639203	+	RI;chr1;15636079;15637320-15638012;15638413;+
cucumber	chr1	CsaV3_1G030840	17856794	17866068	-	A5;chr1;17857320-17857419;17857320-17857453;-
cucumber	chr1	CsaV3_1G030960	17982423	17993784	-	A3;chr1;17993218-17993392;17993206-17993392;-
cucumber	chr1	CsaV3_1G032020	19035552	19041757	-	RI;chr1;19039565;19039658-19039732;19039940;-
cucumber	chr1	CsaV3_1G032740	19778429	19783272	-	RI;chr1;19782638;19782712-19782796;19783272;-
cucumber	chr1	CsaV3_1G033090	20124415	20139483	+	RI;chr1;20135569;20135694-20135802;20135851;+
cucumber	chr1	CsaV3_1G033090	20124415	20139483	+	RI;chr1;20138752;20138986-20139079;20139209;+
cucumber	chr1	CsaV3_1G033340	20402391	20411208	+	A3;chr1;20404281-20405171;20404281-20405182;+
cucumber	chr1	CsaV3_1G033340	20402391	20411208	+	RI;chr1;20410095;20410202-20410283;20410590;+
cucumber	chr1	CsaV3_1G033410	20481133	20483811	+	RI;chr1;20481133;20481567-20481736;20481921;+
cucumber	chr1	CsaV3_1G033690	20771691	20773797	-	A5;chr1;20772831-20772983;20772831-20773033;-
cucumber	chr1	CsaV3_1G033760	20861258	20867873	-	A5;chr1;20867207-20867513;20867207-20867638;-
cucumber	chr1	CsaV3_1G034350	21529741	21531987	+	A3;chr1;21530304-21530818;21530304-21530823;+
cucumber	chr1	CsaV3_1G034350	21529741	21531987	+	RI;chr1;21531459;21531557-21531901;21532204;+
cucumber	chr1	CsaV3_1G036140	22127575	22130371	-	A3;chr1;22128929-22129069;22128893-22129069;-
cucumber	chr1	CsaV3_1G036230	22199312	22204882	+	A3;chr1;22202709-22202804;22202709-22202809;+
cucumber	chr1	CsaV3_1G036440	22354770	22357976	-	A3;chr1;22356495-22357312;22356484-22357312;-
cucumber	chr1	CsaV3_1G036560	22457669	22460236	+	A3;chr1;22458792-22458898;22458792-22458902;+
cucumber	chr1	CsaV3_1G037300	23212614	23222437	+	A3;chr1;23218481-23219131;23218481-23219177;+
cucumber	chr1	CsaV3_1G037440	23350801	23357993	+	A5;chr1;23355766-23356216;23355693-23356216;+
cucumber	chr1	CsaV3_1G037790	23749926	23751554	+	A3;chr1;23750096-23750323;23750096-23750326;+
cucumber	chr1	CsaV3_1G037900	23762293	23778647	+	RI;chr1;23767407;23767531-23767855;23767987;+
cucumber	chr1	CsaV3_1G038130	23939543	23943433	+	A5;chr1;23940160-23940259;23940138-23940259;+
cucumber	chr1	CsaV3_1G038130	23939543	23943433	+	RI;chr1;23942492;23942858-23943072;23943433;+
cucumber	chr1	CsaV3_1G041440	26395781	26411397	+	RI;chr1;26395781;26395881-26395995;26396082;+
cucumber	chr1	CsaV3_1G042130	26915091	26919857	-	A3;chr1;26919270-26919450;26919198-26919450;-
cucumber	chr1	CsaV3_1G042130	26915091	26919857	-	RI;chr1;26918338;26919270-26919450;26919877;-
cucumber	chr1	CsaV3_1G042130	26915091	26919857	-	RI;chr1;26918338;26919198-26919450;26919877;-
cucumber	chr1	CsaV3_1G042760	27647214	27660579	-	A3;chr1;27653243-27653345;27653225-27653345;-
cucumber	chr1	CsaV3_1G042760	27647214	27660579	-	A3;chr1;27652912-27653004;27652908-27653004;-
cucumber	chr1	CsaV3_1G042970	27856943	27864825	+	A3;chr1;27857299-27859797;27857299-27859801;+
cucumber	chr1	CsaV3_1G042970	27856943	27864825	+	A5;chr1;27857408-27859797;27857299-27859797;+
cucumber	chr1	CsaV3_1G043150	28051482	28056770	+	A3;chr1;28051945-28052223;28051945-28052228;+
cucumber	chr1	CsaV3_1G043280	28233260	28237688	+	RI;chr1;28233260;28236193-28236395;28236490;+
cucumber	chr1	CsaV3_1G043280	28233260	28237688	+	RI;chr1;28233260;28234158-28234742;28236193;+
cucumber	chr1	CsaV3_1G044650	30068977	30080059	-	A5;chr1;30071915-30072082;30071915-30072096;-
cucumber	chr1	CsaV3_1G044650	30068977	30080059	-	RI;chr1;30079266;30079547-30079791;30079926;-
cucumber	chr1	CsaV3_1G044960	30466835	30488072	-	A3;chr1;30483672-30484015;30483659-30484015;-
cucumber	chr1	CsaV3_1G045290	30976691	31040580	+	RI;chr1;30996399;30996432-30996565;30996582;+
cucumber	chr1	CsaV3_1G046370	32176224	32183458	-	A3;chr1;32178529-32179247;32178424-32179247;-
cucumber	chr1	CsaV3_1G046710	32712746	32747786	-	A3;chr1;32726317-32727705;32726295-32727705;-
cucumber	chr2	CsaV3_2G001100	210986	219335	+	SE;chr2;213347-213853;213941-214681;+
cucumber	chr2	CsaV3_2G001150	238059	241498	-	A5;chr2;238942-239101;238942-239201;-
cucumber	chr2	CsaV3_2G001150	238059	241498	-	A5;chr2;238942-239101;238942-240816;-
cucumber	chr2	CsaV3_2G001150	238059	241498	-	A5;chr2;238942-239201;238942-240816;-
cucumber	chr2	CsaV3_2G001150	238059	241498	-	A5;chr2;238942-239201;238942-241161;-
cucumber	chr2	CsaV3_2G001150	238059	241498	-	A5;chr2;238942-240816;238942-241161;-
cucumber	chr2	CsaV3_2G001150	238059	241498	-	A5;chr2;238942-239101;238942-241161;-
cucumber	chr2	CsaV3_2G001150	238059	241498	-	RI;chr2;239201;241034-241161;241498;-
cucumber	chr2	CsaV3_2G001150	238059	241498	-	RI;chr2;239101;241034-241161;241498;-
cucumber	chr2	CsaV3_2G001150	238059	241498	-	SE;chr2;238942-239101;241034-241161;-
cucumber	chr2	CsaV3_2G001150	238059	241498	-	SE;chr2;238942-239201;241034-241161;-
cucumber	chr2	CsaV3_2G001300	298838	301960	+	A3;chr2;300023-300228;300023-300278;+
cucumber	chr2	CsaV3_2G001480	413812	418038	+	A3;chr2;414719-414800;414719-414808;+
cucumber	chr2	CsaV3_2G001480	413812	418038	+	A3;chr2;415256-415395;415256-415433;+
cucumber	chr2	CsaV3_2G001480	413812	418038	+	RI;chr2;415151;415256-415433;415569;+
cucumber	chr2	CsaV3_2G001480	413812	418038	+	RI;chr2;415151;415256-415395;415569;+
cucumber	chr2	CsaV3_2G001480	413812	418038	+	RI;chr2;417259;417327-417748;418038;+
cucumber	chr2	CsaV3_2G002440	1014279	1021930	+	SE;chr2;1015283-1015879;1015931-1016180;+
cucumber	chr2	CsaV3_2G003120	1475905	1478976	+	A3;chr2;1476488-1478257;1476488-1478260;+
cucumber	chr2	CsaV3_2G003270	1565103	1566211	-	A3;chr2;1565848-1565927;1565717-1565927;-
cucumber	chr2	CsaV3_2G003750	1897663	1901180	+	RI;chr2;1897663;1897845-1897929;1898059;+
cucumber	chr2	CsaV3_2G004140	2145070	2156447	+	A5;chr2;2151895-2152024;2151891-2152024;+
cucumber	chr2	CsaV3_2G004180	2178679	2183322	-	RI;chr2;2178679;2179122-2179200;2179625;-
cucumber	chr2	CsaV3_2G004310	2265806	2273641	+	A5;chr2;2266606-2267339;2266557-2267339;+
cucumber	chr2	CsaV3_2G004420	2362184	2374431	+	A3;chr2;2369453-2370305;2369453-2370330;+
cucumber	chr2	CsaV3_2G005220	2851261	2852631	-	A5;chr2;2852643-2853215;2852643-2854042;-
cucumber	chr2	CsaV3_2G006850	3398835	3403504	+	A5;chr2;3399539-3400633;3399529-3400633;+
cucumber	chr2	CsaV3_2G007070	3519279	3524482	+	A3;chr2;3519290-3520636;3519290-3520640;+
cucumber	chr2	CsaV3_2G007070	3519279	3524482	+	SE;chr2;3519290-3520636;3520708-3521299;+
cucumber	chr2	CsaV3_2G007070	3519279	3524482	+	SE;chr2;3519290-3520640;3520708-3521299;+
cucumber	chr2	CsaV3_2G007430	3761520	3766581	-	A3;chr2;3764448-3765556;3762553-3765556;-
cucumber	chr2	CsaV3_2G007650	3924994	3933618	-	A3;chr2;3930814-3932504;3930804-3932504;-
cucumber	chr2	CsaV3_2G008680	5036905	5042992	-	A3;chr2;5037672-5037745;5037661-5037745;-
cucumber	chr2	CsaV3_2G008680	5036905	5042992	-	RI;chr2;5036905;5037441-5037549;5037661;-
cucumber	chr2	CsaV3_2G009390	5862030	5870186	+	A3;chr2;5864781-5866641;5864781-5866651;+
cucumber	chr2	CsaV3_2G009730	6267469	6278145	-	A3;chr2;6276427-6276533;6276423-6276533;-
cucumber	chr2	CsaV3_2G010290	7091952	7110026	+	SE;chr2;7092505-7093769;7094010-7101460;+
cucumber	chr2	CsaV3_2G010520	7594703	7605724	+	RI;chr2;7604993;7605076-7605188;7605724;+
cucumber	chr2	CsaV3_2G011340	8614763	8623137	+	A3;chr2;8617338-8619722;8617338-8619818;+
cucumber	chr2	CsaV3_2G011340	8614763	8623137	+	A3;chr2;8619965-8620367;8619965-8620425;+
cucumber	chr2	CsaV3_2G011520	8837264	8843551	+	RI;chr2;8842096;8842505-8842599;8843551;+
cucumber	chr2	CsaV3_2G011850	9219061	9272043	-	A5;chr2;9229201-9229371;9229201-9229419;-
cucumber	chr2	CsaV3_2G012670	10192850	10204168	-	RI;chr2;10192850;10193725-10195932;10196493;-
cucumber	chr2	CsaV3_2G012670	10192850	10204168	-	RI;chr2;10192850;10196133-10196326;10196493;-
cucumber	chr2	CsaV3_2G012670	10192850	10204168	-	SE;chr2;10197522-10197615;10197640-10198017;-
cucumber	chr2	CsaV3_2G014170	11807087	11810939	-	RI;chr2;11808576;11808647-11808717;11808811;-
cucumber	chr2	CsaV3_2G016240	13445341	13449702	+	RI;chr2;13447591;13447638-13447725;13447882;+
cucumber	chr2	CsaV3_2G016240	13445341	13449702	+	RI;chr2;13447977;13448215-13448328;13448418;+
cucumber	chr2	CsaV3_2G016430	13698624	13712497	+	A5;chr2;13710236-13710674;13710175-13710674;+
cucumber	chr2	CsaV3_2G016430	13698624	13712497	+	RI;chr2;13710674;13710796-13710977;13711462;+
cucumber	chr2	CsaV3_2G016430	13698624	13712497	+	SE;chr2;13701376-13704146;13704220-13704455;+
cucumber	chr2	CsaV3_2G016500	13765648	13777020	+	A3;chr2;13767366-13767481;13767366-13767485;+
cucumber	chr2	CsaV3_2G016830	14105416	14117973	+	RI;chr2;14105416;14105988-14106173;14106337;+
cucumber	chr2	CsaV3_2G017150	14334696	14337138	+	A5;chr2;14334948-14335972;14334938-14335972;+
cucumber	chr2	CsaV3_2G017160	14337676	14342988	+	A3;chr2;14338619-14338976;14338619-14339003;+
cucumber	chr2	CsaV3_2G017160	14337676	14342988	+	A3;chr2;14340359-14340535;14340359-14340542;+
cucumber	chr2	CsaV3_2G017160	14337676	14342988	+	RI;chr2;14337942;14338619-14339003;14339149;+
cucumber	chr2	CsaV3_2G019730	15739591	15742613	+	A3;chr2;15739787-15740263;15739787-15740294;+
cucumber	chr2	CsaV3_2G024720	17120874	17128123	-	A3;chr2;17125905-17126800;17125855-17126800;-
cucumber	chr2	CsaV3_2G025480	17535391	17537795	+	A3;chr2;17534737-17535073;17534737-17535127;+
cucumber	chr2	CsaV3_2G025660	17626933	17633135	+	A5;chr2;17631430-17631670;17628986-17631670;+
cucumber	chr2	CsaV3_2G025660	17626933	17633135	+	RI;chr2;17628870;17631430-17631670;17633195;+
cucumber	chr2	CsaV3_2G025660	17626933	17633135	+	RI;chr2;17628870;17628986-17631670;17633195;+
cucumber	chr2	CsaV3_2G025750	17671539	17676922	-	A5;chr2;17673123-17674072;17673123-17674706;-
cucumber	chr2	CsaV3_2G025750	17671539	17676922	-	RI;chr2;17676049;17676508-17676610;17676922;-
cucumber	chr2	CsaV3_2G025750	17671539	17676922	-	RI;chr2;17673072;17673123-17674706;17675580;-
cucumber	chr2	CsaV3_2G025750	17671539	17676922	-	RI;chr2;17673072;17673123-17674072;17675580;-
cucumber	chr2	CsaV3_2G025750	17671539	17676922	-	RI;chr2;17673072;17674318-17674405;17675580;-
cucumber	chr2	CsaV3_2G026200	17979681	17983315	-	RI;chr2;17982515;17982622-17982924;17983315;-
cucumber	chr2	CsaV3_2G026490	18115832	18121144	+	A5;chr2;18119312-18119387;18119301-18119387;+
cucumber	chr2	CsaV3_2G026490	18115832	18121144	+	RI;chr2;18115829;18115989-18116488;18116696;+
cucumber	chr2	CsaV3_2G028400	18695130	18696653	-	A5;chr2;18696146-18696436;18696146-18696463;-
cucumber	chr2	CsaV3_2G028400	18695130	18696653	-	RI;chr2;18695130;18695936-18696065;18696146;-
cucumber	chr2	CsaV3_2G029060	19009566	19017150	+	A3;chr2;19010713-19010792;19010713-19010805;+
cucumber	chr2	CsaV3_2G029060	19009566	19017150	+	A5;chr2;19016341-19016408;19016337-19016408;+
cucumber	chr2	CsaV3_2G029460	19303193	19308356	-	A3;chr2;19305128-19305493;19305116-19305493;-
cucumber	chr2	CsaV3_2G029460	19303193	19308356	-	A3;chr2;19306995-19307508;19306991-19307508;-
cucumber	chr2	CsaV3_2G029800	19507449	19523049	+	A3;chr2;19510263-19511207;19510263-19511227;+
cucumber	chr2	CsaV3_2G030000	19628314	19639597	-	A3;chr2;19628446-19630313;19628410-19630313;-
cucumber	chr2	CsaV3_2G030160	19763489	19790220	+	A3;chr2;19767224-19767463;19767224-19767468;+
cucumber	chr2	CsaV3_2G030710	20195595	20200786	+	A3;chr2;20196107-20196841;20196107-20196844;+
cucumber	chr2	CsaV3_2G030710	20195595	20200786	+	RI;chr2;20198199;20198300-20198381;20198936;+
cucumber	chr2	CsaV3_2G031770	20932959	20938299	+	A5;chr2;20933363-20935634;20933345-20935634;+
cucumber	chr2	CsaV3_2G032210	21239945	21245208	+	RI;chr2;21242319;21242379-21242510;21242582;+
cucumber	chr2	CsaV3_2G032210	21239945	21245208	+	RI;chr2;21243409;21243459-21243580;21243651;+
cucumber	chr2	CsaV3_2G032600	21523479	21528218	+	SE;chr2;21524019-21524096;21524253-21524653;+
cucumber	chr2	CsaV3_2G032630	21546570	21555207	+	A3;chr2;21550509-21550673;21550509-21550681;+
cucumber	chr2	CsaV3_2G033760	22385278	22387366	-	A3;chr2;22387421-22387534;22387394-22387534;-
cucumber	chr2	CsaV3_2G034010	22530803	22533914	-	RI;chr2;22532063;22532480-22532578;22532662;-
cucumber	chr2	CsaV3_2G034560	22959811	22964711	-	A5;chr2;22962299-22962418;22962299-22962454;-
cucumber	chr2	CsaV3_2G034620	23008327	23013839	-	A3;chr2;23010774-23013518;23010765-23013518;-
cucumber	chr2	CsaV3_2G034630	23021971	23024105	+	RI;chr2;23023580;23023686-23023794;23024026;+
cucumber	chr2	CsaV3_2G035190	23547798	23551951	-	RI;chr2;23547798;23548438-23548532;23548633;-
cucumber	chr2	CsaV3_2G035190	23547798	23551951	-	RI;chr2;23549969;23550025-23550135;23550182;-
cucumber	chr2	CsaV3_2G036200	24421178	24439236	-	A3;chr2;24430445-24432744;24430387-24432744;-
cucumber	chr3	CsaV3_3G001130	896309	908740	+	A5;chr3;900458-901440;900454-901440;+
cucumber	chr3	CsaV3_3G001350	1038042	1044780	-	A5;chr3;1044411-1044557;1044411-1044683;-
cucumber	chr3	CsaV3_3G001870	1398248	1402320	+	RI;chr3;1398248;1398500-1399348;1400440;+
cucumber	chr3	CsaV3_3G002720	2197846	2202356	+	RI;chr3;2201322;2201368-2201856;2202356;+
cucumber	chr3	CsaV3_3G003620	3020568	3027434	+	A3;chr3;3021749-3023489;3021749-3023649;+
cucumber	chr3	CsaV3_3G003850	3242465	3244993	-	A3;chr3;3243257-3244662;3243254-3244662;-
cucumber	chr3	CsaV3_3G003850	3242465	3244993	-	A3;chr3;3243257-3244637;3243254-3244637;-
cucumber	chr3	CsaV3_3G003850	3242465	3244993	-	A5;chr3;3243257-3244637;3243257-3244662;-
cucumber	chr3	CsaV3_3G003850	3242465	3244993	-	A5;chr3;3243254-3244637;3243254-3244662;-
cucumber	chr3	CsaV3_3G003990	3363879	3381781	-	A3;chr3;3374664-3374735;3374654-3374735;-
cucumber	chr3	CsaV3_3G003990	3363879	3381781	-	RI;chr3;3368420;3369318-3369406;3369497;-
cucumber	chr3	CsaV3_3G005180	4320334	4331155	+	SE;chr3;4323316-4323435;4323570-4329247;+
cucumber	chr3	CsaV3_3G005270	4384515	4395597	+	A3;chr3;4386836-4387019;4386836-4387092;+
cucumber	chr3	CsaV3_3G005270	4384515	4395597	+	RI;chr3;4390151;4390246-4390590;4390682;+
cucumber	chr3	CsaV3_3G006630	5774731	5785327	+	A3;chr3;5776919-5777183;5776919-5777221;+
cucumber	chr3	CsaV3_3G006630	5774731	5785327	+	RI;chr3;5777448;5777646-5778258;5778379;+
cucumber	chr3	CsaV3_3G006630	5774731	5785327	+	SE;chr3;5775057-5776098;5776193-5776496;+
cucumber	chr3	CsaV3_3G007410	6592457	6619205	-	A3;chr3;6618648-6618923;6618154-6618923;-
cucumber	chr3	CsaV3_3G007410	6592457	6619205	-	RI;chr3;6600580;6600712-6600799;6601013;-
cucumber	chr3	CsaV3_3G007410	6592457	6619205	-	RI;chr3;6615356;6615547-6615713;6615841;-
cucumber	chr3	CsaV3_3G007540	6673616	6679831	+	A3;chr3;6674128-6675672;6674128-6675700;+
cucumber	chr3	CsaV3_3G007540	6673616	6679831	+	A5;chr3;6675847-6675921;6675843-6675921;+
cucumber	chr3	CsaV3_3G008300	7077259	7082009	+	A3;chr3;7077998-7079060;7077998-7079065;+
cucumber	chr3	CsaV3_3G008410	7145405	7149375	+	A3;chr3;7147546-7147679;7147546-7147684;+
cucumber	chr3	CsaV3_3G008870	7385538	7391727	-	A3;chr3;7388319-7388535;7388316-7388535;-
cucumber	chr3	CsaV3_3G009250	7610552	7613339	+	A3;chr3;7611800-7612112;7611800-7612117;+
cucumber	chr3	CsaV3_3G009250	7610552	7613339	+	A5;chr3;7612219-7612519;7611800-7612519;+
cucumber	chr3	CsaV3_3G009250	7610552	7613339	+	RI;chr3;7611682;7611800-7612117;7612219;+
cucumber	chr3	CsaV3_3G009250	7610552	7613339	+	RI;chr3;7611682;7611800-7612112;7612219;+
cucumber	chr3	CsaV3_3G009250	7610552	7613339	+	SE;chr3;7611800-7612117;7612219-7612519;+
cucumber	chr3	CsaV3_3G009250	7610552	7613339	+	SE;chr3;7611800-7612112;7612219-7612519;+
cucumber	chr3	CsaV3_3G009260	7614017	7617879	+	A3;chr3;7614364-7614685;7614364-7614689;+
cucumber	chr3	CsaV3_3G009260	7614017	7617879	+	A3;chr3;7614364-7614685;7614364-7614714;+
cucumber	chr3	CsaV3_3G009260	7614017	7617879	+	A3;chr3;7614364-7614689;7614364-7614714;+
cucumber	chr3	CsaV3_3G009260	7614017	7617879	+	SE;chr3;7614364-7614685;7614750-7614928;+
cucumber	chr3	CsaV3_3G009260	7614017	7617879	+	SE;chr3;7614364-7614689;7614750-7614928;+
cucumber	chr3	CsaV3_3G009260	7614017	7617879	+	SE;chr3;7614364-7614714;7614750-7614928;+
cucumber	chr3	CsaV3_3G009490	7727793	7752796	-	A3;chr3;7731080-7731630;7731007-7731630;-
cucumber	chr3	CsaV3_3G009670	7878965	7884092	+	RI;chr3;7882402;7882531-7882610;7882752;+
cucumber	chr3	CsaV3_3G009750	7935645	7939583	+	A5;chr3;7936220-7937114;7936186-7937114;+
cucumber	chr3	CsaV3_3G010120	8157875	8162006	-	A3;chr3;8158615-8159185;8158612-8159185;-
cucumber	chr3	CsaV3_3G011170	8819026	8822368	-	RI;chr3;8819026;8819733-8819979;8820134;-
cucumber	chr3	CsaV3_3G011760	9149338	9153529	+	SE;chr3;9150081-9150538;9150656-9150818;+
cucumber	chr3	CsaV3_3G011960	9258368	9262193	-	A3;chr3;9261832-9261944;9261829-9261944;-
cucumber	chr3	CsaV3_3G011960	9258368	9262193	-	RI;chr3;9261655;9261832-9261944;9262193;-
cucumber	chr3	CsaV3_3G011960	9258368	9262193	-	RI;chr3;9261655;9261829-9261944;9262193;-
cucumber	chr3	CsaV3_3G014040	10498970	10509096	-	A5;chr3;10507840-10507945;10507840-10508248;-
cucumber	chr3	CsaV3_3G014040	10498970	10509096	-	A5;chr3;10507108-10507186;10507108-10507203;-
cucumber	chr3	CsaV3_3G014040	10498970	10509096	-	RI;chr3;10507671;10507840-10507945;10509009;-
cucumber	chr3	CsaV3_3G014040	10498970	10509096	-	RI;chr3;10507671;10507840-10508248;10509009;-
cucumber	chr3	CsaV3_3G014930	11071810	11073394	+	RI;chr3;11071810;11072150-11072228;11072279;+
cucumber	chr3	CsaV3_3G014930	11071810	11073394	+	RI;chr3;11072382;11072449-11072710;11073394;+
cucumber	chr3	CsaV3_3G014960	11095115	11098983	+	A3;chr3;11096411-11097312;11096411-11097315;+
cucumber	chr3	CsaV3_3G015340	11422480	11431461	-	RI;chr3;11428355;11429351-11429422;11429542;-
cucumber	chr3	CsaV3_3G015340	11422480	11431461	-	RI;chr3;11428355;11429542-11429638;11431461;-
cucumber	chr3	CsaV3_3G015520	11571373	11575469	-	A3;chr3;11575614-11576083;11575568-11576083;-
cucumber	chr3	CsaV3_3G015520	11571373	11575469	-	A5;chr3;11573264-11573353;11573264-11573733;-
cucumber	chr3	CsaV3_3G015860	11767534	11772778	-	A3;chr3;11770722-11772312;11770697-11772312;-
cucumber	chr3	CsaV3_3G015860	11767534	11772778	-	A5;chr3;11770430-11770646;11770430-11770677;-
cucumber	chr3	CsaV3_3G015950	11838583	11854701	+	A3;chr3;11845376-11845777;11845376-11845793;+
cucumber	chr3	CsaV3_3G015980	11872243	11880718	-	A3;chr3;11879311-11879396;11879295-11879396;-
cucumber	chr3	CsaV3_3G015980	11872243	11880718	-	RI;chr3;11872243;11872709-11872799;11873123;-
cucumber	chr3	CsaV3_3G015980	11872243	11880718	-	RI;chr3;11879396;11879529-11879628;11879717;-
cucumber	chr3	CsaV3_3G015980	11872243	11880718	-	RI;chr3;11879125;11879295-11879396;11879529;-
cucumber	chr3	CsaV3_3G017670	13265563	13269930	-	A5;chr3;13268345-13269438;13268345-13269449;-
cucumber	chr3	CsaV3_3G017670	13265563	13269930	-	SE;chr3;13268345-13269449;13269490-13269653;-
cucumber	chr3	CsaV3_3G017670	13265563	13269930	-	SE;chr3;13268345-13269438;13269490-13269653;-
cucumber	chr3	CsaV3_3G017790	13347838	13364316	-	A5;chr3;13348533-13349977;13348533-13349988;-
cucumber	chr3	CsaV3_3G017800	13372028	13376552	-	RI;chr3;13375891;13376007-13376158;13376552;-
cucumber	chr3	CsaV3_3G019600	15484939	15491966	-	A5;chr3;15488388-15489779;15488388-15489783;-
cucumber	chr3	CsaV3_3G019690	15543665	15548526	-	SE;chr3;15545948-15547082;15547205-15547881;-
cucumber	chr3	CsaV3_3G020190	16181833	16185754	-	A3;chr3;16183991-16184682;16183964-16184682;-
cucumber	chr3	CsaV3_3G020290	16281431	16287000	-	A3;chr3;16287047-16287135;16287034-16287135;-
cucumber	chr3	CsaV3_3G022670	20147341	20151033	-	A3;chr3;20149856-20149934;20149851-20149934;-
cucumber	chr3	CsaV3_3G022670	20147341	20151033	-	A3;chr3;20149210-20149601;20149205-20149601;-
cucumber	chr3	CsaV3_3G022670	20147341	20151033	-	A5;chr3;20150346-20150522;20150346-20150626;-
cucumber	chr3	CsaV3_3G022670	20147341	20151033	-	RI;chr3;20149095;20149210-20149601;20150021;-
cucumber	chr3	CsaV3_3G022670	20147341	20151033	-	RI;chr3;20149095;20149851-20149934;20150021;-
cucumber	chr3	CsaV3_3G022670	20147341	20151033	-	RI;chr3;20150106;20150177-20150271;20150346;-
cucumber	chr3	CsaV3_3G022670	20147341	20151033	-	RI;chr3;20148439;20148658-20148780;20149003;-
cucumber	chr3	CsaV3_3G022670	20147341	20151033	-	RI;chr3;20147341;20147972-20148259;20148367;-
cucumber	chr3	CsaV3_3G022670	20147341	20151033	-	RI;chr3;20148439;20148541-20148627;20148658;-
cucumber	chr3	CsaV3_3G022670	20147341	20151033	-	RI;chr3;20149601;20149856-20149934;20150021;-
cucumber	chr3	CsaV3_3G022670	20147341	20151033	-	SE;chr3;20150346-20150522;20150684-20150765;-
cucumber	chr3	CsaV3_3G022670	20147341	20151033	-	SE;chr3;20150346-20150626;20150684-20150765;-
cucumber	chr3	CsaV3_3G023250	20797787	20806589	+	A5;chr3;20798076-20798549;20797936-20798549;+
cucumber	chr3	CsaV3_3G023280	20845122	20848421	-	A3;chr3;20846370-20848171;20846315-20848171;-
cucumber	chr3	CsaV3_3G023280	20845122	20848421	-	A3;chr3;20846370-20847971;20846315-20847971;-
cucumber	chr3	CsaV3_3G023280	20845122	20848421	-	A5;chr3;20846370-20847971;20846370-20848171;-
cucumber	chr3	CsaV3_3G023280	20845122	20848421	-	A5;chr3;20846315-20847971;20846315-20848171;-
cucumber	chr3	CsaV3_3G026820	23129302	23133077	+	A3;chr3;23129812-23130070;23129812-23130100;+
cucumber	chr3	CsaV3_3G026820	23129302	23133077	+	A3;chr3;23129812-23130070;23129812-23130106;+
cucumber	chr3	CsaV3_3G026820	23129302	23133077	+	A3;chr3;23129812-23130100;23129812-23130106;+
cucumber	chr3	CsaV3_3G027150	23519226	23524356	-	A5;chr3;23520841-23520975;23520841-23521051;-
cucumber	chr3	CsaV3_3G027160	23524857	23529596	-	A3;chr3;23526475-23526702;23526472-23526702;-
cucumber	chr3	CsaV3_3G028150	24633203	24637852	+	A3;chr3;24635094-24635388;24635094-24635483;+
cucumber	chr3	CsaV3_3G030470	26277882	26287893	-	A3;chr3;26285979-26287576;26285793-26287576;-
cucumber	chr3	CsaV3_3G030470	26277882	26287893	-	A3;chr3;26285979-26287576;26285769-26287576;-
cucumber	chr3	CsaV3_3G030470	26277882	26287893	-	A3;chr3;26285793-26287576;26285769-26287576;-
cucumber	chr3	CsaV3_3G031100	26872082	26876303	+	A5;chr3;26873201-26873685;26873191-26873685;+
cucumber	chr3	CsaV3_3G031590	27305516	27322389	-	A3;chr3;27321543-27321617;27321518-27321617;-
cucumber	chr3	CsaV3_3G031590	27305516	27322389	-	A5;chr3;27320549-27320644;27320549-27320648;-
cucumber	chr3	CsaV3_3G031590	27305516	27322389	-	SE;chr3;27320846-27320989;27321040-27321153;-
cucumber	chr3	CsaV3_3G032460	27992536	27998148	+	SE;chr3;27994005-27994554;27994631-27996601;+
cucumber	chr3	CsaV3_3G032740	28241870	28246132	+	A3;chr3;28244586-28244684;28244586-28244689;+
cucumber	chr3	CsaV3_3G032740	28241870	28246132	+	RI;chr3;28244458;28244586-28244684;28245016;+
cucumber	chr3	CsaV3_3G034720	29343096	29350269	-	A3;chr3;29345509-29345575;29345465-29345575;-
cucumber	chr3	CsaV3_3G034720	29343096	29350269	-	A3;chr3;29346816-29350073;29346764-29350073;-
cucumber	chr3	CsaV3_3G034720	29343096	29350269	-	A3;chr3;29344512-29344601;29344508-29344601;-
cucumber	chr3	CsaV3_3G035590	29800975	29806195	-	A5;chr3;29804214-29805001;29804214-29805024;-
cucumber	chr3	CsaV3_3G035910	29982514	29989365	-	RI;chr3;29985866;29986104-29986185;29986327;-
cucumber	chr3	CsaV3_3G035910	29982514	29989365	-	RI;chr3;29987808;29987917-29988009;29988056;-
cucumber	chr3	CsaV3_3G036590	30357385	30362729	+	A5;chr3;30358168-30358262;30358128-30358262;+
cucumber	chr3	CsaV3_3G036590	30357385	30362729	+	RI;chr3;30359623;30359685-30359817;30359957;+
cucumber	chr3	CsaV3_3G037300	30832413	30834873	+	A5;chr3;30833478-30833560;30833473-30833560;+
cucumber	chr3	CsaV3_3G038080	31363599	31370048	+	RI;chr3;31364594;31364651-31364745;31364788;+
cucumber	chr3	CsaV3_3G038370	31557462	31562812	+	A3;chr3;31561161-31561279;31561161-31561295;+
cucumber	chr3	CsaV3_3G039220	32225002	32232182	+	A3;chr3;32229257-32229403;32229257-32229422;+
cucumber	chr3	CsaV3_3G039240	32238456	32245225	+	A3;chr3;32240353-32241080;32240353-32241084;+
cucumber	chr3	CsaV3_3G039700	32613201	32617923	-	A3;chr3;32615663-32615783;32615658-32615783;-
cucumber	chr3	CsaV3_3G039700	32613201	32617923	-	RI;chr3;32613954;32614349-32614478;32614559;-
cucumber	chr3	CsaV3_3G039760	32662366	32673061	-	A3;chr3;32666281-32666360;32666266-32666360;-
cucumber	chr3	CsaV3_3G040350	33113608	33115666	+	A3;chr3;33114087-33114399;33114087-33114439;+
cucumber	chr3	CsaV3_3G040690	33363920	33369380	+	RI;chr3;33365187;33365421-33365526;33365614;+
cucumber	chr3	CsaV3_3G040690	33363920	33369380	+	RI;chr3;33365187;33365269-33365413;33365421;+
cucumber	chr3	CsaV3_3G043150	35025290	35043599	-	A5;chr3;35033126-35034633;35033126-35034649;-
cucumber	chr3	CsaV3_3G043170	35044875	35047604	-	RI;chr3;35044875;35045497-35045565;35045632;-
cucumber	chr3	CsaV3_3G043180	35052807	35059569	-	A3;chr3;35059087-35059350;35059012-35059350;-
cucumber	chr3	CsaV3_3G043440	35245141	35255238	+	SE;chr3;35246564-35249287;35249411-35249745;+
cucumber	chr3	CsaV3_3G043840	35720071	35730697	+	A3;chr3;35724367-35725493;35724367-35725518;+
cucumber	chr3	CsaV3_3G043840	35720071	35730697	+	RI;chr3;35729424;35729592-35729737;35729882;+
cucumber	chr3	CsaV3_3G044990	36771671	36782163	-	A3;chr3;36780102-36780743;36780086-36780743;-
cucumber	chr3	CsaV3_3G045110	36868813	36874405	-	A3;chr3;36872090-36872559;36872043-36872559;-
cucumber	chr3	CsaV3_3G045440	37108680	37112535	-	RI;chr3;37111167;37111711-37111811;37111908;-
cucumber	chr3	CsaV3_3G045540	37200341	37204983	+	RI;chr3;37204302;37204420-37204530;37204983;+
cucumber	chr3	CsaV3_3G045830	37484079	37487041	+	A3;chr3;37484568-37485281;37484568-37485324;+
cucumber	chr3	CsaV3_3G046490	37950613	37959714	+	A3;chr3;37952874-37953225;37952874-37953272;+
cucumber	chr3	CsaV3_3G046700	38087017	38119121	-	A3;chr3;38096257-38096444;38096196-38096444;-
cucumber	chr3	CsaV3_3G046700	38087017	38119121	-	RI;chr3;38090944;38091135-38091208;38091446;-
cucumber	chr3	CsaV3_3G046720	38133413	38141341	+	RI;chr3;38139923;38140582-38140660;38141341;+
cucumber	chr3	CsaV3_3G046860	38255714	38265678	-	RI;chr3;38262617;38262824-38262913;38263463;-
cucumber	chr3	CsaV3_3G046890	38278565	38287890	+	A3;chr3;38280866-38281076;38280866-38281135;+
cucumber	chr3	CsaV3_3G047120	38414553	38420868	-	A3;chr3;38419157-38419794;38419152-38419794;-
cucumber	chr3	CsaV3_3G047380	38686969	38694871	+	A3;chr3;38691287-38691510;38691287-38691516;+
cucumber	chr3	CsaV3_3G047410	38702726	38707654	-	A3;chr3;38707216-38707369;38707202-38707369;-
cucumber	chr3	CsaV3_3G047490	38763751	38768676	+	A5;chr3;38767968-38768204;38767739-38768204;+
cucumber	chr3	CsaV3_3G047490	38763751	38768676	+	RI;chr3;38767166;38767968-38768204;38768676;+
cucumber	chr3	CsaV3_3G047490	38763751	38768676	+	RI;chr3;38767166;38767739-38768204;38768676;+
cucumber	chr3	CsaV3_3G047700	38900610	38907849	-	A3;chr3;38903971-38904552;38903966-38904552;-
cucumber	chr3	CsaV3_3G047700	38900610	38907849	-	A3;chr3;38901692-38901784;38901684-38901784;-
cucumber	chr3	CsaV3_3G047730	38924947	38948799	+	RI;chr3;38924947;38925122-38925262;38925366;+
cucumber	chr3	CsaV3_3G048080	39263710	39271279	+	A5;chr3;39263979-39265691;39263975-39265691;+
cucumber	chr3	CsaV3_3G048670	39719218	39722464	-	RI;chr3;39720033;39720712-39721334;39721512;-
cucumber	chr3	CsaV3_3G048990	39979129	39982235	+	A3;chr3;39979828-39980759;39979828-39980799;+
cucumber	chr3	CsaV3_3G049320	40181887	40185607	-	A3;chr3;40183212-40183471;40183204-40183471;-
cucumber	chr3	CsaV3_3G049960	40747910	40751387	-	RI;chr3;40747910;40750678-40750825;40750903;-
cucumber	chr3	CsaV3_3G049960	40747910	40751387	-	RI;chr3;40750825;40750903-40751030;40751387;-
cucumber	chr4	CsaV3_4G001300	737541	743176	-	A3;chr4;741180-741312;741177-741312;-
cucumber	chr4	CsaV3_4G002430	1466300	1477256	-	SE;chr4;1476629-1476898;1476938-1477101;-
cucumber	chr4	CsaV3_4G002690	1658203	1668481	+	A5;chr4;1665949-1666889;1665944-1666889;+
cucumber	chr4	CsaV3_4G003190	1968324	1987905	+	A3;chr4;1969066-1969242;1969066-1969325;+
cucumber	chr4	CsaV3_4G003370	2053561	2056057	+	A3;chr4;2053986-2054591;2053986-2054635;+
cucumber	chr4	CsaV3_4G003370	2053561	2056057	+	A3;chr4;2054737-2054867;2054737-2054880;+
cucumber	chr4	CsaV3_4G003370	2053561	2056057	+	RI;chr4;2054591;2054737-2054867;2055089;+
cucumber	chr4	CsaV3_4G003370	2053561	2056057	+	RI;chr4;2054591;2054737-2054880;2055089;+
cucumber	chr4	CsaV3_4G005180	3393666	3401233	-	A3;chr4;3394427-3394860;3394420-3394860;-
cucumber	chr4	CsaV3_4G005210	3413043	3416302	+	A5;chr4;3412828-3412986;3412518-3412986;+
cucumber	chr4	CsaV3_4G005370	3559287	3568491	-	A5;chr4;3561260-3561360;3561260-3561364;-
cucumber	chr4	CsaV3_4G005370	3559287	3568491	-	RI;chr4;3560145;3560242-3560669;3560804;-
cucumber	chr4	CsaV3_4G005370	3559287	3568491	-	RI;chr4;3558731;3559385-3559541;3560242;-
cucumber	chr4	CsaV3_4G005560	3698620	3700199	+	A5;chr4;3697766-3698601;3697712-3698601;+
cucumber	chr4	CsaV3_4G005650	3742702	3747952	+	A3;chr4;3744134-3744333;3744134-3744397;+
cucumber	chr4	CsaV3_4G006230	4131216	4147247	+	A5;chr4;4134481-4135518;4134476-4135518;+
cucumber	chr4	CsaV3_4G006230	4131216	4147247	+	RI;chr4;4131742;4131876-4131968;4132037;+
cucumber	chr4	CsaV3_4G006650	4466494	4473509	+	A3;chr4;4468667-4468974;4468667-4468996;+
cucumber	chr4	CsaV3_4G007030	4749540	4756585	-	RI;chr4;4753383;4753498-4753594;4753768;-
cucumber	chr4	CsaV3_4G007030	4749540	4756585	-	RI;chr4;4754101;4756095-4756439;4756809;-
cucumber	chr4	CsaV3_4G007290	4960611	4964694	+	A3;chr4;4961208-4962080;4961208-4962114;+
cucumber	chr4	CsaV3_4G007340	4998809	5001483	-	A3;chr4;5001024-5001124;5001011-5001124;-
cucumber	chr4	CsaV3_4G007340	4998809	5001483	-	RI;chr4;5000904;5001024-5001124;5001483;-
cucumber	chr4	CsaV3_4G008200	5745771	5752336	-	A3;chr4;5748919-5749099;5748889-5749099;-
cucumber	chr4	CsaV3_4G008510	6008354	6028296	-	RI;chr4;6017685;6017739-6017844;6017894;-
cucumber	chr4	CsaV3_4G008740	6218456	6241996	+	A3;chr4;6220391-6221262;6220391-6221270;+
cucumber	chr4	CsaV3_4G008740	6218456	6241996	+	RI;chr4;6230201;6230387-6230510;6230941;+
cucumber	chr4	CsaV3_4G008740	6218456	6241996	+	RI;chr4;6231681;6231891-6231968;6232018;+
cucumber	chr4	CsaV3_4G011990	9276856	9286267	-	A3;chr4;9277413-9277590;9277408-9277590;-
cucumber	chr4	CsaV3_4G011990	9276856	9286267	-	A3;chr4;9278169-9278773;9278160-9278773;-
cucumber	chr4	CsaV3_4G011990	9276856	9286267	-	RI;chr4;9276897;9277413-9277590;9277881;-
cucumber	chr4	CsaV3_4G012150	9449055	9454173	-	A5;chr4;9453159-9453243;9453159-9453251;-
cucumber	chr4	CsaV3_4G013290	9648121	9656543	-	SE;chr4;9655310-9655670;9655758-9656065;-
cucumber	chr4	CsaV3_4G013460	9784196	9795720	-	A3;chr4;9790815-9790949;9790756-9790949;-
cucumber	chr4	CsaV3_4G017330	10823184	10830172	+	A3;chr4;10825975-10826080;10825975-10826101;+
cucumber	chr4	CsaV3_4G017330	10823184	10830172	+	RI;chr4;10825913;10825975-10826101;10826223;+
cucumber	chr4	CsaV3_4G017330	10823184	10830172	+	SE;chr4;10828108-10828703;10828787-10828883;+
cucumber	chr4	CsaV3_4G023460	13673128	13682975	-	A3;chr4;13679184-13679262;13679176-13679262;-
cucumber	chr4	CsaV3_4G023460	13673128	13682975	-	RI;chr4;13680782;13680869-13680958;13681119;-
cucumber	chr4	CsaV3_4G024040	14005756	14009716	-	A5;chr4;14008116-14008525;14008116-14009228;-
cucumber	chr4	CsaV3_4G024040	14005756	14009716	-	RI;chr4;14008525;14008714-14009228;14009716;-
cucumber	chr4	CsaV3_4G024040	14005756	14009716	-	SE;chr4;14008116-14008525;14008714-14009228;-
cucumber	chr4	CsaV3_4G024140	14086218	14095623	+	A3;chr4;14087618-14088337;14087618-14088350;+
cucumber	chr4	CsaV3_4G024530	14351541	14352779	-	A3;chr4;14350654-14351520;14350643-14351520;-
cucumber	chr4	CsaV3_4G025730	15122163	15129935	-	A5;chr4;15123935-15124432;15123935-15124442;-
cucumber	chr4	CsaV3_4G026270	15551592	15557516	-	A3;chr4;15553963-15554058;15553954-15554058;-
cucumber	chr4	CsaV3_4G026270	15551592	15557516	-	A5;chr4;15554812-15555756;15554812-15555760;-
cucumber	chr4	CsaV3_4G026270	15551592	15557516	-	RI;chr4;15557116;15557177-15557266;15557471;-
cucumber	chr4	CsaV3_4G026660	15843000	15847022	+	RI;chr4;15844802;15844998-15845083;15845562;+
cucumber	chr4	CsaV3_4G026660	15843000	15847022	+	SE;chr4;15843590-15843900;15844050-15844802;+
cucumber	chr4	CsaV3_4G027580	16812660	16833155	-	A5;chr4;16824472-16826268;16824472-16826319;-
cucumber	chr4	CsaV3_4G027890	17340633	17348286	-	RI;chr4;17340633;17341015-17341106;17341282;-
cucumber	chr4	CsaV3_4G027890	17340633	17348286	-	RI;chr4;17347618;17348065-17348169;17348278;-
cucumber	chr4	CsaV3_4G027960	17382453	17384842	+	SE;chr4;17382541-17382658;17384871-17390701;+
cucumber	chr4	CsaV3_4G027990	17392489	17396867	+	RI;chr4;17396343;17396421-17396504;17396867;+
cucumber	chr4	CsaV3_4G028000	17398529	17402133	+	RI;chr4;17401165;17401832-17401941;17402133;+
cucumber	chr4	CsaV3_4G028000	17398529	17402133	+	SE;chr4;17398979-17399573;17399632-17400323;+
cucumber	chr4	CsaV3_4G028120	17512154	17522001	+	SE;chr4;17512702-17512954;17513251-17513410;+
cucumber	chr4	CsaV3_4G028160	17575505	17581815	+	A5;chr4;17576193-17576288;17576046-17576288;+
cucumber	chr4	CsaV3_4G028630	18004433	18008883	-	A3;chr4;18008376-18008498;18008373-18008498;-
cucumber	chr4	CsaV3_4G029050	18577342	18582072	-	A5;chr4;18580649-18580728;18580649-18580763;-
cucumber	chr4	CsaV3_4G029050	18577342	18582072	-	RI;chr4;18581374;18581547-18581653;18582072;-
cucumber	chr4	CsaV3_4G029050	18577342	18582072	-	RI;chr4;18578595;18579081-18579254;18579638;-
cucumber	chr4	CsaV3_4G029170	18673110	18677059	-	A3;chr4;18676173-18676254;18676169-18676254;-
cucumber	chr4	CsaV3_4G029360	18848048	18854899	-	A5;chr4;18853396-18854269;18853396-18854534;-
cucumber	chr4	CsaV3_4G029360	18848048	18854899	-	A5;chr4;18853396-18854269;18853396-18854514;-
cucumber	chr4	CsaV3_4G029360	18848048	18854899	-	A5;chr4;18853396-18854514;18853396-18854534;-
cucumber	chr4	CsaV3_4G029900	19609541	19663425	-	SE;chr4;19642780-19644971;19645024-19655252;-
cucumber	chr4	CsaV3_4G030400	20239537	20249666	+	RI;chr4;20247149;20247187-20247274;20249666;+
cucumber	chr4	CsaV3_4G031080	21241759	21249453	-	A5;chr4;21248662-21248930;21248662-21249170;-
cucumber	chr4	CsaV3_4G031080	21241759	21249453	-	RI;chr4;21248930;21249035-21249170;21249453;-
cucumber	chr4	CsaV3_4G031080	21241759	21249453	-	SE;chr4;21248662-21248930;21249035-21249170;-
cucumber	chr4	CsaV3_4G031400	21842451	21851452	+	A3;chr4;21844585-21844868;21844585-21844887;+
cucumber	chr4	CsaV3_4G031890	22457232	22459642	+	A3;chr4;22458279-22458842;22458279-22458871;+
cucumber	chr4	CsaV3_4G031890	22457232	22459642	+	SE;chr4;22459242-22462494;22462571-22465694;+
cucumber	chr4	CsaV3_4G031940	22487087	22498551	+	A3;chr4;22490584-22491049;22490584-22491062;+
cucumber	chr4	CsaV3_4G031990	22523731	22532796	+	RI;chr4;22523759;22523867-22523960;22524081;+
cucumber	chr4	CsaV3_4G031990	22523731	22532796	+	RI;chr4;22524880;22525135-22525213;22525273;+
cucumber	chr4	CsaV3_4G032500	22943424	22947727	-	SE;chr4;22944748-22944868;22944962-22945090;-
cucumber	chr4	CsaV3_4G034140	24196736	24209610	-	SE;chr4;24200697-24203459;24203502-24206182;-
cucumber	chr4	CsaV3_4G034150	24209898	24216501	-	A3;chr4;24214973-24215494;24214930-24215494;-
cucumber	chr4	CsaV3_4G034220	24244336	24250658	+	A5;chr4;24248285-24248435;24248154-24248435;+
cucumber	chr4	CsaV3_4G034570	24478962	24480541	+	A3;chr4;24479848-24479928;24479848-24479931;+
cucumber	chr4	CsaV3_4G035240	24837851	24842030	+	RI;chr4;24837851;24838235-24838307;24838773;+
cucumber	chr4	CsaV3_4G035240	24837851	24842030	+	RI;chr4;24839029;24839071-24839188;24840098;+
cucumber	chr4	CsaV3_4G035540	25033345	25036266	+	A5;chr4;25033748-25036032;25033744-25036032;+
cucumber	chr4	CsaV3_4G035570	25048093	25051536	-	A3;chr4;25049876-25049955;25049873-25049955;-
cucumber	chr4	CsaV3_4G035570	25048093	25051536	-	A5;chr4;25050862-25050973;25050862-25051035;-
cucumber	chr4	CsaV3_4G035570	25048093	25051536	-	RI;chr4;25049827;25049873-25049955;25050019;-
cucumber	chr4	CsaV3_4G035570	25048093	25051536	-	RI;chr4;25049827;25049876-25049955;25050019;-
cucumber	chr4	CsaV3_4G035670	25099747	25107344	-	SE;chr4;25102000-25102200;25102244-25102371;-
cucumber	chr4	CsaV3_4G036070	25345754	25355394	+	A3;chr4;25347525-25347626;25347525-25347633;+
cucumber	chr4	CsaV3_4G036100	25375396	25380347	-	A3;chr4;25378961-25379065;25378958-25379065;-
cucumber	chr4	CsaV3_4G036200	25454205	25458875	+	A3;chr4;25456281-25456690;25456281-25456712;+
cucumber	chr4	CsaV3_4G036430	25622251	25626130	+	A3;chr4;25623568-25624183;25623568-25624193;+
cucumber	chr4	CsaV3_4G036430	25622251	25626130	+	RI;chr4;25622251;25623568-25624193;25624301;+
cucumber	chr4	CsaV3_4G036430	25622251	25626130	+	RI;chr4;25622251;25623568-25624183;25624301;+
cucumber	chr4	CsaV3_4G036440	25627367	25632250	+	A5;chr4;25627622-25628419;25627509-25628419;+
cucumber	chr4	CsaV3_4G036440	25627367	25632250	+	RI;chr4;25630067;25630167-25630251;25630407;+
cucumber	chr4	CsaV3_4G036640	25756043	25764191	+	A3;chr4;25760580-25761191;25760580-25761202;+
cucumber	chr4	CsaV3_4G037030	25993375	26001503	+	A3;chr4;25998571-26000439;25998571-26000454;+
cucumber	chr4	CsaV3_4G037030	25993375	26001503	+	A5;chr4;25998286-25998379;25998277-25998379;+
cucumber	chr4	CsaV3_4G037030	25993375	26001503	+	RI;chr4;25995721;25995866-25996099;25996211;+
cucumber	chr4	CsaV3_4G037270	26143290	26148646	+	A3;chr4;26145790-26145907;26145790-26145910;+
cucumber	chr4	CsaV3_4G037940	26541759	26546282	+	A3;chr4;26543538-26543830;26543538-26543844;+
cucumber	chr4	CsaV3_4G037980	26573960	26581255	+	A3;chr4;26573703-26573840;26573703-26573994;+
cucumber	chr5	CsaV3_5G000270	121858	125967	+	A3;chr5;122732-123801;122732-123806;+
cucumber	chr5	CsaV3_5G000270	121858	125967	+	A3;chr5;122716-123801;122716-123806;+
cucumber	chr5	CsaV3_5G000270	121858	125967	+	A5;chr5;122732-123806;122716-123806;+
cucumber	chr5	CsaV3_5G000270	121858	125967	+	A5;chr5;122732-123801;122716-123801;+
cucumber	chr5	CsaV3_5G000430	198022	203299	+	A5;chr5;199355-199879;199306-199879;+
cucumber	chr5	CsaV3_5G000500	229072	232419	+	A3;chr5;231562-231868;231562-231872;+
cucumber	chr5	CsaV3_5G000500	229072	232419	+	RI;chr5;227643;227757-228402;228444;+
cucumber	chr5	CsaV3_5G000500	229072	232419	+	RI;chr5;229055;229527-229648;229842;+
cucumber	chr5	CsaV3_5G000640	324043	332954	-	A3;chr5;328095-329608;328079-329608;-
cucumber	chr5	CsaV3_5G001090	543032	544883	+	A3;chr5;544496-544561;544496-544572;+
cucumber	chr5	CsaV3_5G001090	543032	544883	+	RI;chr5;544370;544496-544561;545071;+
cucumber	chr5	CsaV3_5G001090	543032	544883	+	RI;chr5;544370;544496-544572;545071;+
cucumber	chr5	CsaV3_5G001090	543032	544883	+	RI;chr5;544207;544280-544370;545071;+
cucumber	chr5	CsaV3_5G002820	1742220	1749671	-	A3;chr5;1747353-1748504;1747295-1748504;-
cucumber	chr5	CsaV3_5G003160	1968211	1972957	+	RI;chr5;1968509;1968558-1968656;1968791;+
cucumber	chr5	CsaV3_5G003160	1968211	1972957	+	RI;chr5;1968885;1968986-1969110;1969337;+
cucumber	chr5	CsaV3_5G003980	2589193	2593519	-	SE;chr5;2592943-2593048;2593162-2593261;-
cucumber	chr5	CsaV3_5G004460	2938662	2945640	-	RI;chr5;2941250;2941370-2941511;2941744;-
cucumber	chr5	CsaV3_5G004660	3025394	3044055	-	A3;chr5;3036795-3037629;3036790-3037629;-
cucumber	chr5	CsaV3_5G005110	3292260	3298007	-	RI;chr5;3295768;3295867-3296003;3296142;-
cucumber	chr5	CsaV3_5G005200	3338342	3345202	+	A3;chr5;3339399-3339500;3339399-3339526;+
cucumber	chr5	CsaV3_5G005630	3690920	3697846	+	A3;chr5;3692401-3692489;3692401-3692584;+
cucumber	chr5	CsaV3_5G005630	3690920	3697846	+	A5;chr5;3693038-3693412;3693013-3693412;+
cucumber	chr5	CsaV3_5G005630	3690920	3697846	+	RI;chr5;3693412;3693502-3694111;3694211;+
cucumber	chr5	CsaV3_5G005630	3690920	3697846	+	RI;chr5;3696328;3696417-3696627;3696761;+
cucumber	chr5	CsaV3_5G006290	4162029	4164701	-	A3;chr5;4162612-4163277;4162588-4163277;-
cucumber	chr5	CsaV3_5G006480	4314590	4319506	+	A5;chr5;4316476-4316679;4316472-4316679;+
cucumber	chr5	CsaV3_5G006480	4314590	4319506	+	SE;chr5;4314924-4315675;4315811-4316081;+
cucumber	chr5	CsaV3_5G008130	4861720	4873676	-	A3;chr5;4871127-4871269;4871004-4871269;-
cucumber	chr5	CsaV3_5G008130	4861720	4873676	-	A3;chr5;4867788-4868105;4867785-4868105;-
cucumber	chr5	CsaV3_5G008320	5018211	5022045	-	A3;chr5;5021030-5021366;5021025-5021366;-
cucumber	chr5	CsaV3_5G010780	6717257	6720724	-	A5;chr5;6718085-6719025;6718085-6720585;-
cucumber	chr5	CsaV3_5G010780	6717257	6720724	-	RI;chr5;6719025;6720464-6720585;6720721;-
cucumber	chr5	CsaV3_5G010780	6717257	6720724	-	SE;chr5;6718085-6719025;6720464-6720585;-
cucumber	chr5	CsaV3_5G012390	7688565	7720228	+	SE;chr5;7697332-7702545;7702847-7705534;+
cucumber	chr5	CsaV3_5G013320	9862240	9895376	-	A3;chr5;9888301-9888373;9888284-9888373;-
cucumber	chr5	CsaV3_5G013320	9862240	9895376	-	A3;chr5;9888467-9888566;9888451-9888566;-
cucumber	chr5	CsaV3_5G013320	9862240	9895376	-	A3;chr5;9889143-9889891;9889139-9889891;-
cucumber	chr5	CsaV3_5G013320	9862240	9895376	-	A3;chr5;9893411-9893539;9893406-9893539;-
cucumber	chr5	CsaV3_5G014710	11772279	11778374	-	A3;chr5;11775259-11776045;11775256-11776045;-
cucumber	chr5	CsaV3_5G014710	11772279	11778374	-	A3;chr5;11777938-11778033;11777934-11778033;-
cucumber	chr5	CsaV3_5G015150	12337268	12343923	-	A3;chr5;12342725-12342892;12342711-12342892;-
cucumber	chr5	CsaV3_5G015320	12581162	12593253	+	A3;chr5;12581591-12581810;12581591-12581847;+
cucumber	chr5	CsaV3_5G015320	12581162	12593253	+	RI;chr5;12581188;12581292-12581501;12581591;+
cucumber	chr5	CsaV3_5G015530	12915450	12926425	-	RI;chr5;12918246;12918298-12918836;12919096;-
cucumber	chr5	CsaV3_5G015760	13306803	13317737	-	RI;chr5;13307450;13309332-13309414;13309617;-
cucumber	chr5	CsaV3_5G017520	14064908	14066935	+	A3;chr5;14064958-14065045;14064958-14065071;+
cucumber	chr5	CsaV3_5G020040	14693371	14702806	-	A5;chr5;14694206-14699713;14694206-14699717;-
cucumber	chr5	CsaV3_5G020170	14894425	14900768	+	A3;chr5;14896470-14896698;14896470-14896706;+
cucumber	chr5	CsaV3_5G020660	15693075	15718041	-	A3;chr5;15717282-15717409;15717277-15717409;-
cucumber	chr5	CsaV3_5G020660	15693075	15718041	-	A5;chr5;15714457-15717028;15714457-15717048;-
cucumber	chr5	CsaV3_5G020660	15693075	15718041	-	RI;chr5;15717028;15717282-15717409;15717611;-
cucumber	chr5	CsaV3_5G020660	15693075	15718041	-	SE;chr5;15714457-15717028;15717611-15717876;-
cucumber	chr5	CsaV3_5G023260	17468178	17480781	-	RI;chr5;17476301;17476391-17476511;17476612;-
cucumber	chr5	CsaV3_5G023970	18562712	18565786	+	A5;chr5;18563810-18564639;18563763-18564639;+
cucumber	chr5	CsaV3_5G024160	18865446	18882000	+	SE;chr5;18873361-18874562;18874611-18877603;+
cucumber	chr5	CsaV3_5G024940	19920298	19929046	+	A3;chr5;19926754-19926917;19926754-19926924;+
cucumber	chr5	CsaV3_5G024940	19920298	19929046	+	RI;chr5;19926631;19926754-19926924;19929046;+
cucumber	chr5	CsaV3_5G024940	19920298	19929046	+	RI;chr5;19926631;19926754-19926917;19929046;+
cucumber	chr5	CsaV3_5G025030	20040119	20069665	+	A3;chr5;20045425-20045521;20045425-20045525;+
cucumber	chr5	CsaV3_5G025170	20184545	20190732	-	A5;chr5;20188296-20188378;20188296-20188397;-
cucumber	chr5	CsaV3_5G025450	20573797	20586104	+	A5;chr5;20583335-20583433;20583328-20583433;+
cucumber	chr5	CsaV3_5G026000	21137338	21141666	-	A3;chr5;21138418-21138524;21138415-21138524;-
cucumber	chr5	CsaV3_5G026080	21225915	21232903	+	A3;chr5;21229971-21230051;21229971-21230063;+
cucumber	chr5	CsaV3_5G026260	21374283	21383843	+	A3;chr5;21376031-21376127;21376031-21376129;+
cucumber	chr5	CsaV3_5G026430	21585286	21591663	+	A3;chr5;21585826-21586065;21585826-21586364;+
cucumber	chr5	CsaV3_5G026430	21585286	21591663	+	A3;chr5;21587176-21588195;21587176-21588211;+
cucumber	chr5	CsaV3_5G026430	21585286	21591663	+	A5;chr5;21586536-21586619;21586507-21586619;+
cucumber	chr5	CsaV3_5G028320	23491256	23495690	-	A3;chr5;23494025-23494145;23494022-23494145;-
cucumber	chr5	CsaV3_5G028320	23491256	23495690	-	RI;chr5;23491112;23491991-23492197;23493767;-
cucumber	chr5	CsaV3_5G029800	24634955	24639220	-	RI;chr5;24636320;24636455-24636873;24636963;-
cucumber	chr5	CsaV3_5G029810	24641535	24648114	+	SE;chr5;24645762-24646253;24646341-24646533;+
cucumber	chr5	CsaV3_5G030110	24788497	24791810	-	A5;chr5;24785946-24786185;24785946-24786189;-
cucumber	chr5	CsaV3_5G030110	24788497	24791810	-	RI;chr5;24788361;24788459-24789141;24789389;-
cucumber	chr5	CsaV3_5G030110	24788497	24791810	-	RI;chr5;24789547;24789750-24789814;24789873;-
cucumber	chr5	CsaV3_5G030250	24862975	24865444	+	A5;chr5;24863256-24863333;24863230-24863333;+
cucumber	chr5	CsaV3_5G030300	24898115	24900483	-	A3;chr5;24900095-24900195;24900059-24900195;-
cucumber	chr5	CsaV3_5G030300	24898115	24900483	-	RI;chr5;24899829;24900095-24900195;24900483;-
cucumber	chr5	CsaV3_5G030300	24898115	24900483	-	RI;chr5;24899829;24900059-24900195;24900483;-
cucumber	chr5	CsaV3_5G030450	25023646	25032064	+	A3;chr5;25023417-25023594;25023417-25023626;+
cucumber	chr5	CsaV3_5G030580	25097110	25101176	-	A3;chr5;25099202-25099291;25099183-25099291;-
cucumber	chr5	CsaV3_5G030650	25133543	25141450	+	A5;chr5;25134721-25134805;25134652-25134805;+
cucumber	chr5	CsaV3_5G030650	25133543	25141450	+	RI;chr5;25133649;25133823-25134063;25134255;+
cucumber	chr5	CsaV3_5G031320	25605353	25615219	-	A3;chr5;25609725-25610876;25609711-25610876;-
cucumber	chr5	CsaV3_5G031370	25639895	25644173	+	A3;chr5;25640818-25641484;25640818-25641488;+
cucumber	chr5	CsaV3_5G031530	25720349	25724149	+	A3;chr5;25722123-25722275;25722123-25722279;+
cucumber	chr5	CsaV3_5G031530	25720349	25724149	+	A3;chr5;25722394-25722493;25722394-25722496;+
cucumber	chr5	CsaV3_5G031530	25720349	25724149	+	RI;chr5;25722493;25722590-25722799;25722892;+
cucumber	chr5	CsaV3_5G031580	25751891	25756218	-	RI;chr5;25751891;25752506-25752728;25753019;-
cucumber	chr5	CsaV3_5G031800	25899176	25900569	+	RI;chr5;25899071;25899574-25899648;25899728;+
cucumber	chr5	CsaV3_5G032050	26036704	26043184	+	A3;chr5;26037204-26038303;26037204-26038326;+
cucumber	chr5	CsaV3_5G032050	26036704	26043184	+	RI;chr5;26036704;26036928-26037060;26037204;+
cucumber	chr5	CsaV3_5G032880	26482135	26486190	-	A3;chr5;26485207-26485859;26484997-26485859;-
cucumber	chr5	CsaV3_5G033810	26997426	27000989	-	RI;chr5;27000152;27000280-27000349;27000472;-
cucumber	chr5	CsaV3_5G034580	27459567	27460417	+	A3;chr5;27459659-27459775;27459659-27459791;+
cucumber	chr5	CsaV3_5G034620	27476230	27482283	+	A3;chr5;27477175-27477400;27477175-27477506;+
cucumber	chr5	CsaV3_5G034630	27484728	27486989	-	A3;chr5;27485643-27485779;27485590-27485779;-
cucumber	chr5	CsaV3_5G035270	27874418	27882432	-	A3;chr5;27880837-27881422;27880829-27881422;-
cucumber	chr5	CsaV3_5G035270	27874418	27882432	-	A3;chr5;27879772-27880278;27879764-27880278;-
cucumber	chr5	CsaV3_5G036250	28608357	28611993	+	SE;chr5;28608753-28609310;28609351-28609673;+
cucumber	chr5	CsaV3_5G036640	28830551	28839350	+	RI;chr5;28836642;28837355-28837440;28837597;+
cucumber	chr5	CsaV3_5G036640	28830551	28839350	+	RI;chr5;28838622;28839009-28839112;28839463;+
cucumber	chr5	CsaV3_5G037470	29707025	29710217	-	A3;chr5;29709455-29709524;29709422-29709524;-
cucumber	chr5	CsaV3_5G037470	29707025	29710217	-	RI;chr5;29708890;29709455-29709524;29709576;-
cucumber	chr5	CsaV3_5G037470	29707025	29710217	-	RI;chr5;29708890;29709422-29709524;29709576;-
cucumber	chr5	CsaV3_5G038400	30433721	30436445	+	A5;chr5;30435178-30435257;30435174-30435257;+
cucumber	chr5	CsaV3_5G038420	30443368	30447695	-	A5;chr5;30446496-30446934;30446496-30447445;-
cucumber	chr5	CsaV3_5G038620	30562677	30565971	+	A3;chr5;30563000-30563086;30563000-30563091;+
cucumber	chr5	CsaV3_5G038620	30562677	30565971	+	RI;chr5;30563679;30563721-30563792;30563839;+
cucumber	chr5	CsaV3_5G039540	31235994	31242661	-	A5;chr5;31238200-31238532;31238200-31238541;-
cucumber	chr5	CsaV3_5G040430	31780506	31785083	+	RI;chr5;31781038;31781618-31782620;31783713;+
cucumber	chr6	CsaV3_6G000100	68179	75131	-	A3;chr6;74053-74572;74049-74572;-
cucumber	chr6	CsaV3_6G000100	68179	75131	-	A5;chr6;75211-76296;75211-76373;-
cucumber	chr6	CsaV3_6G000100	68179	75131	-	A5;chr6;75211-76288;75211-76296;-
cucumber	chr6	CsaV3_6G000100	68179	75131	-	A5;chr6;75211-76288;75211-76373;-
cucumber	chr6	CsaV3_6G000100	68179	75131	-	SE;chr6;74053-74266;74312-74572;-
cucumber	chr6	CsaV3_6G000640	427201	430753	+	A3;chr6;428642-429348;428642-429359;+
cucumber	chr6	CsaV3_6G000640	427201	430753	+	RI;chr6;428283;428372-428476;428642;+
cucumber	chr6	CsaV3_6G000640	427201	430753	+	RI;chr6;428476;428642-429359;429417;+
cucumber	chr6	CsaV3_6G000640	427201	430753	+	RI;chr6;428476;428642-429348;429417;+
cucumber	chr6	CsaV3_6G000710	455578	462792	-	A3;chr6;459715-460269;459710-460269;-
cucumber	chr6	CsaV3_6G000710	455578	462792	-	SE;chr6;460786-461057;461115-462170;-
cucumber	chr6	CsaV3_6G000960	641635	651396	+	A3;chr6;646118-647761;646118-647772;+
cucumber	chr6	CsaV3_6G001080	724357	734522	-	RI;chr6;733127;733192-733316;733451;-
cucumber	chr6	CsaV3_6G001430	932500	938254	-	A3;chr6;936788-936885;936783-936885;-
cucumber	chr6	CsaV3_6G001960	1340496	1352439	-	A3;chr6;1344265-1344358;1344251-1344358;-
cucumber	chr6	CsaV3_6G001960	1340496	1352439	-	A5;chr6;1343263-1343674;1343263-1343678;-
cucumber	chr6	CsaV3_6G002160	1487553	1491095	+	A3;chr6;1488192-1488533;1488192-1488539;+
cucumber	chr6	CsaV3_6G003090	2260725	2283284	+	A3;chr6;2262714-2263670;2262714-2263680;+
cucumber	chr6	CsaV3_6G003090	2260725	2283284	+	RI;chr6;2272552;2272617-2272688;2272749;+
cucumber	chr6	CsaV3_6G003090	2260725	2283284	+	RI;chr6;2278366;2278427-2278495;2278572;+
cucumber	chr6	CsaV3_6G003090	2260725	2283284	+	RI;chr6;2281394;2281497-2281565;2281707;+
cucumber	chr6	CsaV3_6G003160	2330583	2333523	-	A3;chr6;2332560-2333325;2332466-2333325;-
cucumber	chr6	CsaV3_6G003160	2330583	2333523	-	A3;chr6;2332466-2333325;2332377-2333325;-
cucumber	chr6	CsaV3_6G003160	2330583	2333523	-	RI;chr6;2330583;2331209-2331342;2332185;-
cucumber	chr6	CsaV3_6G003160	2330583	2333523	-	SE;chr6;2332377-2332454;2332560-2333325;-
cucumber	chr6	CsaV3_6G004110	3583290	3590512	-	SE;chr6;3585355-3585983;3586325-3588642;-
cucumber	chr6	CsaV3_6G004550	3889519	3892999	+	RI;chr6;3889519;3889944-3890019;3890067;+
cucumber	chr6	CsaV3_6G004550	3889519	3892999	+	RI;chr6;3891694;3892049-3892147;3892999;+
cucumber	chr6	CsaV3_6G005040	4273289	4276921	+	A3;chr6;4273514-4273824;4273514-4274558;+
cucumber	chr6	CsaV3_6G005040	4273289	4276921	+	RI;chr6;4273344;4273514-4274558;4274639;+
cucumber	chr6	CsaV3_6G005070	4289486	4296130	-	A3;chr6;4290881-4291841;4290855-4291841;-
cucumber	chr6	CsaV3_6G005070	4289486	4296130	-	A3;chr6;4292259-4292390;4292252-4292390;-
cucumber	chr6	CsaV3_6G005070	4289486	4296130	-	RI;chr6;4292054;4292259-4292390;4292483;-
cucumber	chr6	CsaV3_6G005070	4289486	4296130	-	RI;chr6;4292054;4292252-4292390;4292483;-
cucumber	chr6	CsaV3_6G005070	4289486	4296130	-	SE;chr6;4294333-4295323;4295387-4296128;-
cucumber	chr6	CsaV3_6G005070	4289486	4296130	-	SE;chr6;4296184-4296347;4296424-4296879;-
cucumber	chr6	CsaV3_6G005660	4848191	4855853	-	A3;chr6;4848708-4848991;4848691-4848991;-
cucumber	chr6	CsaV3_6G005830	5005366	5010269	-	RI;chr6;5006913;5007321-5007852;5008188;-
cucumber	chr6	CsaV3_6G006350	5315751	5321014	-	RI;chr6;5318921;5319295-5319386;5319715;-
cucumber	chr6	CsaV3_6G006410	5351683	5354610	-	A3;chr6;5353091-5354039;5353086-5354039;-
cucumber	chr6	CsaV3_6G007310	5987644	5997480	+	A5;chr6;5988634-5988831;5988630-5988831;+
cucumber	chr6	CsaV3_6G008430	6776304	6779179	+	A3;chr6;6776956-6777327;6776956-6777332;+
cucumber	chr6	CsaV3_6G009100	7319205	7325408	+	A5;chr6;7319652-7321177;7319646-7321177;+
cucumber	chr6	CsaV3_6G009310	7468304	7478268	+	A3;chr6;7472164-7472609;7472164-7472625;+
cucumber	chr6	CsaV3_6G009680	7825276	7829161	-	A3;chr6;7826705-7828725;7826692-7828725;-
cucumber	chr6	CsaV3_6G009680	7825276	7829161	-	A3;chr6;7826705-7828725;7826654-7828725;-
cucumber	chr6	CsaV3_6G009680	7825276	7829161	-	A3;chr6;7826705-7828725;7826671-7828725;-
cucumber	chr6	CsaV3_6G009680	7825276	7829161	-	A3;chr6;7826692-7828725;7826654-7828725;-
cucumber	chr6	CsaV3_6G009680	7825276	7829161	-	A3;chr6;7826692-7828725;7826671-7828725;-
cucumber	chr6	CsaV3_6G009680	7825276	7829161	-	A3;chr6;7826671-7828725;7826654-7828725;-
cucumber	chr6	CsaV3_6G009980	8087498	8091321	+	RI;chr6;8087498;8087785-8088248;8089632;+
cucumber	chr6	CsaV3_6G010020	8132601	8135837	-	RI;chr6;8133475;8133714-8134090;8134227;-
cucumber	chr6	CsaV3_6G010020	8132601	8135837	-	RI;chr6;8134616;8134878-8134980;8135837;-
cucumber	chr6	CsaV3_6G010140	8251066	8257194	-	SE;chr6;8254590-8254735;8256133-8256497;-
cucumber	chr6	CsaV3_6G012570	8652627	8668146	+	RI;chr6;8663927;8664393-8664474;8666257;+
cucumber	chr6	CsaV3_6G013070	9167005	9172572	+	A3;chr6;9170118-9170927;9170118-9170943;+
cucumber	chr6	CsaV3_6G013140	9247352	9262646	+	A3;chr6;9257224-9257399;9257224-9257403;+
cucumber	chr6	CsaV3_6G013140	9247352	9262646	+	A5;chr6;9248738-9249822;9248288-9249822;+
cucumber	chr6	CsaV3_6G013250	9358153	9360919	+	RI;chr6;9358153;9359023-9359131;9359247;+
cucumber	chr6	CsaV3_6G013680	9843637	9878665	+	A3;chr6;9861422-9863632;9861422-9863636;+
cucumber	chr6	CsaV3_6G013680	9843637	9878665	+	A3;chr6;9844440-9846015;9844440-9846019;+
cucumber	chr6	CsaV3_6G013680	9843637	9878665	+	SE;chr6;9863922-9865607;9865659-9866163;+
cucumber	chr6	CsaV3_6G014380	10432200	10442898	-	A3;chr6;10432972-10433311;10432933-10433311;-
cucumber	chr6	CsaV3_6G014950	10859277	10867247	-	A3;chr6;10864944-10865163;10864941-10865163;-
cucumber	chr6	CsaV3_6G015470	11415829	11420779	+	RI;chr6;11415829;11416324-11416819;11416997;+
cucumber	chr6	CsaV3_6G015830	11829887	11833481	-	RI;chr6;11829036;11829506-11829825;11830887;-
cucumber	chr6	CsaV3_6G015890	11886202	11890243	-	A5;chr6;11888440-11888625;11888440-11888630;-
cucumber	chr6	CsaV3_6G016400	12273500	12276129	-	RI;chr6;12273500;12274136-12274464;12274906;-
cucumber	chr6	CsaV3_6G016450	12314037	12324323	+	A5;chr6;12314388-12314497;12314384-12314497;+
cucumber	chr6	CsaV3_6G022350	15300634	15305471	-	A3;chr6;15301658-15301757;15301654-15301757;-
cucumber	chr6	CsaV3_6G022350	15300634	15305471	-	RI;chr6;15301398;15301484-15301559;15301654;-
cucumber	chr6	CsaV3_6G022350	15300634	15305471	-	RI;chr6;15302356;15302425-15302768;15302898;-
cucumber	chr6	CsaV3_6G022350	15300634	15305471	-	RI;chr6;15301953;15302022-15302152;15302242;-
cucumber	chr6	CsaV3_6G031410	17639453	17643397	+	A3;chr6;17639808-17640311;17639808-17640520;+
cucumber	chr6	CsaV3_6G031510	17721587	17730833	+	A3;chr6;17721973-17722919;17721973-17722935;+
cucumber	chr6	CsaV3_6G031510	17721587	17730833	+	A5;chr6;17722003-17722935;17721973-17722935;+
cucumber	chr6	CsaV3_6G031510	17721587	17730833	+	A5;chr6;17723083-17723309;17721973-17723309;+
cucumber	chr6	CsaV3_6G031510	17721587	17730833	+	SE;chr6;17721973-17722919;17723083-17723309;+
cucumber	chr6	CsaV3_6G031510	17721587	17730833	+	SE;chr6;17728687-17728911;17729005-17729499;+
cucumber	chr6	CsaV3_6G031510	17721587	17730833	+	SE;chr6;17721973-17722935;17723083-17723309;+
cucumber	chr6	CsaV3_6G032220	18255176	18258331	-	RI;chr6;18257778;18257872-18257941;18258331;-
cucumber	chr6	CsaV3_6G032220	18255176	18258331	-	RI;chr6;18257941;18258028-18258172;18258331;-
cucumber	chr6	CsaV3_6G034170	19035932	19042811	-	RI;chr6;19042212;19042241-19042335;19042811;-
cucumber	chr6	CsaV3_6G034200	19060647	19065495	+	RI;chr6;19062684;19062912-19062994;19063659;+
cucumber	chr6	CsaV3_6G034200	19060647	19065495	+	RI;chr6;19064507;19064569-19064729;19065495;+
cucumber	chr6	CsaV3_6G034240	19093132	19096707	-	A3;chr6;19094559-19094639;19094522-19094639;-
cucumber	chr6	CsaV3_6G034240	19093132	19096707	-	RI;chr6;19095261;19095308-19095388;19095462;-
cucumber	chr6	CsaV3_6G035710	19678149	19680535	-	RI;chr6;19679148;19679287-19679876;19679950;-
cucumber	chr6	CsaV3_6G035990	19933487	19947641	-	A3;chr6;19946802-19947533;19946692-19947533;-
cucumber	chr6	CsaV3_6G035990	19933487	19947641	-	A3;chr6;19932475-19933201;19932348-19933201;-
cucumber	chr6	CsaV3_6G036790	20587554	20594054	+	SE;chr6;20588428-20589274;20589371-20592509;+
cucumber	chr6	CsaV3_6G036790	20587554	20594054	+	SE;chr6;20592635-20592839;20592924-20593189;+
cucumber	chr6	CsaV3_6G037480	21191179	21204624	-	A5;chr6;21196140-21196217;21196140-21196243;-
cucumber	chr6	CsaV3_6G037480	21191179	21204624	-	A5;chr6;21196330-21199573;21196330-21199585;-
cucumber	chr6	CsaV3_6G037690	21330510	21335877	+	A3;chr6;21330902-21331704;21330902-21331710;+
cucumber	chr6	CsaV3_6G037690	21330510	21335877	+	RI;chr6;21333578;21333637-21333902;21334049;+
cucumber	chr6	CsaV3_6G038680	22111294	22143874	+	RI;chr6;22138124;22138196-22138274;22138302;+
cucumber	chr6	CsaV3_6G038790	22206226	22237931	+	A3;chr6;22221261-22221351;22221261-22221360;+
cucumber	chr6	CsaV3_6G040160	23133565	23166685	+	A3;chr6;23143544-23145526;23143544-23145532;+
cucumber	chr6	CsaV3_6G040160	23133565	23166685	+	A5;chr6;23142244-23142350;23142230-23142350;+
cucumber	chr6	CsaV3_6G041030	23788827	23790708	+	A3;chr6;23789322-23789409;23789322-23789425;+
cucumber	chr6	CsaV3_6G041570	24186533	24191116	+	A3;chr6;24188307-24188466;24188307-24188471;+
cucumber	chr6	CsaV3_6G041690	24261623	24280689	+	A3;chr6;24277174-24278089;24277174-24278181;+
cucumber	chr6	CsaV3_6G041690	24261623	24280689	+	A3;chr6;24277174-24278081;24277174-24278089;+
cucumber	chr6	CsaV3_6G041690	24261623	24280689	+	A3;chr6;24277174-24278081;24277174-24278181;+
cucumber	chr6	CsaV3_6G042550	24985594	24988757	-	A5;chr6;24988779-24989106;24988779-24989147;-
cucumber	chr6	CsaV3_6G042550	24985594	24988757	-	RI;chr6;24985420;24985815-24985961;24986072;-
cucumber	chr6	CsaV3_6G042550	24985594	24988757	-	RI;chr6;24986669;24986835-24986955;24987026;-
cucumber	chr6	CsaV3_6G042750	25102576	25141485	-	A5;chr6;25106949-25107045;25106949-25107065;-
cucumber	chr6	CsaV3_6G042750	25102576	25141485	-	RI;chr6;25106218;25106313-25106391;25106473;-
cucumber	chr6	CsaV3_6G042750	25102576	25141485	-	RI;chr6;25120508;25120625-25120756;25121414;-
cucumber	chr6	CsaV3_6G043980	25955670	25961409	+	A5;chr6;25956646-25956872;25956078-25956872;+
cucumber	chr6	CsaV3_6G043980	25955670	25961409	+	RI;chr6;25960229;25960356-25961010;25961409;+
cucumber	chr6	CsaV3_6G044610	26391781	26399772	-	A5;chr6;26396938-26397542;26396938-26397553;-
cucumber	chr6	CsaV3_6G044610	26391781	26399772	-	RI;chr6;26395011;26395259-26395834;26395925;-
cucumber	chr6	CsaV3_6G044720	26482248	26485210	+	RI;chr6;26484315;26484489-26484666;26485210;+
cucumber	chr6	CsaV3_6G045050	26660983	26669635	+	A3;chr6;26664574-26665214;26664574-26665217;+
cucumber	chr6	CsaV3_6G045050	26660983	26669635	+	RI;chr6;26662551;26662635-26662772;26662878;+
cucumber	chr6	CsaV3_6G045250	26802730	26812146	-	A3;chr6;26810724-26810808;26810702-26810808;-
cucumber	chr6	CsaV3_6G045720	27074269	27082591	-	A3;chr6;27075233-27075372;27075117-27075372;-
cucumber	chr6	CsaV3_6G045720	27074269	27082591	-	A5;chr6;27075233-27075349;27075233-27075372;-
cucumber	chr6	CsaV3_6G045720	27074269	27082591	-	RI;chr6;27074269;27075117-27075372;27075614;-
cucumber	chr6	CsaV3_6G045720	27074269	27082591	-	RI;chr6;27074269;27075233-27075372;27075614;-
cucumber	chr6	CsaV3_6G045720	27074269	27082591	-	RI;chr6;27074269;27075117-27075208;27075233;-
cucumber	chr6	CsaV3_6G045720	27074269	27082591	-	SE;chr6;27075117-27075208;27075233-27075372;-
cucumber	chr6	CsaV3_6G046180	27310659	27316030	+	A5;chr6;27313841-27314037;27312634-27314037;+
cucumber	chr6	CsaV3_6G046180	27310659	27316030	+	RI;chr6;27312572;27312634-27314037;27314118;+
cucumber	chr6	CsaV3_6G046180	27310659	27316030	+	RI;chr6;27312572;27313841-27314037;27314118;+
cucumber	chr6	CsaV3_6G046180	27310659	27316030	+	RI;chr6;27314594;27314665-27314818;27315538;+
cucumber	chr6	CsaV3_6G046680	27553116	27555601	+	RI;chr6;27553865;27553946-27554069;27554830;+
cucumber	chr6	CsaV3_6G046680	27553116	27555601	+	RI;chr6;27554923;27555183-27555442;27556201;+
cucumber	chr6	CsaV3_6G046680	27553116	27555601	+	RI;chr6;27554069;27554173-27554244;27554830;+
cucumber	chr6	CsaV3_6G046740	27579040	27586995	+	RI;chr6;27583535;27583641-27583761;27583888;+
cucumber	chr6	CsaV3_6G047940	28211622	28219527	-	A3;chr6;28218769-28218885;28218756-28218885;-
cucumber	chr6	CsaV3_6G047940	28211622	28219527	-	RI;chr6;28214362;28214825-28214908;28215200;-
cucumber	chr6	CsaV3_6G047940	28211622	28219527	-	RI;chr6;28218437;28218560-28218642;28218756;-
cucumber	chr6	CsaV3_6G047940	28211622	28219527	-	RI;chr6;28217913;28217993-28218437;28218560;-
cucumber	chr6	CsaV3_6G049260	28798362	28805073	-	A5;chr6;28800206-28801860;28800206-28801882;-
cucumber	chr6	CsaV3_6G049260	28798362	28805073	-	RI;chr6;28802228;28802362-28802476;28802565;-
cucumber	chr6	CsaV3_6G049260	28798362	28805073	-	RI;chr6;28804451;28804630-28804732;28805033;-
cucumber	chr6	CsaV3_6G049920	29114629	29124546	+	RI;chr6;29114629;29115059-29115163;29115249;+
cucumber	chr6	CsaV3_6G050040	29177901	29181968	+	A3;chr6;29179941-29180033;29179941-29180065;+
cucumber	chr6	CsaV3_6G050090	29212049	29214995	+	A5;chr6;29212393-29212500;29212345-29212500;+
cucumber	chr6	CsaV3_6G050510	29464227	29470420	-	A3;chr6;29469307-29469874;29469293-29469874;-
cucumber	chr6	CsaV3_6G050980	29681231	29684811	+	A3;chr6;29682109-29682212;29682109-29682219;+
cucumber	chr6	CsaV3_6G050980	29681231	29684811	+	RI;chr6;29680556;29680741-29680836;29681327;+
cucumber	chr6	CsaV3_6G050980	29681231	29684811	+	RI;chr6;29682680;29682753-29682840;29682986;+
cucumber	chr6	CsaV3_6G051440	29924454	29932427	+	A3;chr6;29926231-29926894;29926231-29926897;+
cucumber	chr6	CsaV3_6G052770	30771983	30776570	-	A3;chr6;30772495-30772726;30772054-30772726;-
cucumber	chr6	CsaV3_6G052770	30771983	30776570	-	RI;chr6;30771618;30772495-30772726;30772779;-
cucumber	chr6	CsaV3_6G052810	30790316	30793848	-	A5;chr6;30791272-30793224;30791272-30793231;-
cucumber	chr6	CsaV3_6G052840	30815314	30825694	+	A3;chr6;30820792-30821562;30820792-30821566;+
cucumber	chr6	CsaV3_6G053120	30994171	31006463	+	A3;chr6;30995887-30998494;30995887-30998507;+
cucumber	chr6	CsaV3_6G053120	30994171	31006463	+	A5;chr6;31002842-31003578;31002804-31003578;+
cucumber	chr6	CsaV3_6G053120	30994171	31006463	+	RI;chr6;30999339;30999569-30999685;30999863;+
cucumber	chr7	CsaV3_7G001000	906480	908968	-	RI;chr7;907277;907401-908022;908165;-
cucumber	chr7	CsaV3_7G001240	1090953	1101853	+	SE;chr7;1096324-1096651;1096769-1096849;+
cucumber	chr7	CsaV3_7G001240	1090953	1101853	+	SE;chr7;1097063-1097186;1097261-1097643;+
cucumber	chr7	CsaV3_7G002030	1635777	1644389	-	A3;chr7;1641197-1644083;1641171-1644083;-
cucumber	chr7	CsaV3_7G002030	1635777	1644389	-	A3;chr7;1638596-1639749;1638585-1639749;-
cucumber	chr7	CsaV3_7G003570	2656016	2663765	-	A3;chr7;2661097-2661780;2661051-2661780;-
cucumber	chr7	CsaV3_7G005800	3479096	3481166	-	A3;chr7;3480432-3480641;3479983-3480641;-
cucumber	chr7	CsaV3_7G005800	3479096	3481166	-	RI;chr7;3479096;3480432-3480641;3480720;-
cucumber	chr7	CsaV3_7G005800	3479096	3481166	-	RI;chr7;3479096;3479983-3480641;3480720;-
cucumber	chr7	CsaV3_7G005970	3576371	3581807	-	A3;chr7;3576799-3577717;3576794-3577717;-
cucumber	chr7	CsaV3_7G005970	3576371	3581807	-	RI;chr7;3576371;3576799-3577717;3577920;-
cucumber	chr7	CsaV3_7G005970	3576371	3581807	-	RI;chr7;3576371;3576794-3577717;3577920;-
cucumber	chr7	CsaV3_7G006030	3626813	3629714	+	A3;chr7;3627312-3628287;3627312-3628363;+
cucumber	chr7	CsaV3_7G006030	3626813	3629714	+	A3;chr7;3627312-3628287;3627312-3628366;+
cucumber	chr7	CsaV3_7G006030	3626813	3629714	+	A3;chr7;3627312-3628363;3627312-3628366;+
cucumber	chr7	CsaV3_7G007670	4752118	4788391	+	A3;chr7;4762963-4763089;4762963-4763094;+
cucumber	chr7	CsaV3_7G007670	4752118	4788391	+	A5;chr7;4753888-4758596;4753865-4758596;+
cucumber	chr7	CsaV3_7G008690	5398376	5410474	-	A3;chr7;5409836-5410015;5409827-5410015;-
cucumber	chr7	CsaV3_7G021850	10562879	10566419	+	A3;chr7;10564691-10565061;10564691-10565083;+
cucumber	chr7	CsaV3_7G021930	10670991	10681232	+	A3;chr7;10671357-10671645;10671357-10671660;+
cucumber	chr7	CsaV3_7G022080	10902482	10912647	-	A3;chr7;10908586-10911645;10908571-10911645;-
cucumber	chr7	CsaV3_7G022080	10902482	10912647	-	RI;chr7;10907984;10908087-10908435;10908586;-
cucumber	chr7	CsaV3_7G022770	11663383	11669923	+	A3;chr7;11664140-11664355;11664140-11664374;+
cucumber	chr7	CsaV3_7G022770	11663383	11669923	+	RI;chr7;11666802;11666879-11666967;11667013;+
cucumber	chr7	CsaV3_7G023300	12296504	12301173	-	RI;chr7;12300641;12300769-12300848;12300985;-
cucumber	chr7	CsaV3_7G024220	13205042	13216821	-	A3;chr7;13214421-13214533;13214416-13214533;-
cucumber	chr7	CsaV3_7G024220	13205042	13216821	-	RI;chr7;13215438;13216052-13216342;13216821;-
cucumber	chr7	CsaV3_7G025200	14540867	14546973	-	A3;chr7;14541416-14541812;14541410-14541812;-
cucumber	chr7	CsaV3_7G025200	14540867	14546973	-	A3;chr7;14541416-14541812;14541405-14541812;-
cucumber	chr7	CsaV3_7G025200	14540867	14546973	-	A3;chr7;14541410-14541812;14541405-14541812;-
cucumber	chr7	CsaV3_7G025730	15185546	15195473	+	A3;chr7;15190623-15190946;15190623-15191049;+
cucumber	chr7	CsaV3_7G025730	15185546	15195473	+	A3;chr7;15191200-15191303;15191200-15191333;+
cucumber	chr7	CsaV3_7G025730	15185546	15195473	+	A5;chr7;15191474-15192506;15191444-15192506;+
cucumber	chr7	CsaV3_7G025730	15185546	15195473	+	RI;chr7;15185546;15188406-15188647;15188798;+
cucumber	chr7	CsaV3_7G026680	16236589	16256871	-	RI;chr7;16255492;16255566-16255655;16256871;-
cucumber	chr7	CsaV3_7G026710	16259334	16276066	+	A5;chr7;16260111-16260190;16260109-16260190;+
cucumber	chr7	CsaV3_7G026710	16259334	16276066	+	RI;chr7;16267537;16267742-16267821;16268039;+
cucumber	chr7	CsaV3_7G026710	16259334	16276066	+	RI;chr7;16259334;16259634-16259710;16259962;+
cucumber	chr7	CsaV3_7G026900	16529017	16545735	-	A5;chr7;16539645-16540495;16539645-16540532;-
cucumber	chr7	CsaV3_7G027020	16647690	16653680	+	A5;chr7;16650213-16650314;16650203-16650314;+
cucumber	chr7	CsaV3_7G027500	17087959	17098274	+	A3;chr7;17088070-17088207;17088070-17088212;+
cucumber	chr7	CsaV3_7G027500	17087959	17098274	+	A3;chr7;17090743-17090843;17090743-17090853;+
cucumber	chr7	CsaV3_7G028090	17658129	17665068	-	A3;chr7;17663586-17663710;17663550-17663710;-
cucumber	chr7	CsaV3_7G028130	17708933	17713349	-	A5;chr7;17711709-17712739;17711709-17712763;-
cucumber	chr7	CsaV3_7G028480	17962049	17990760	-	A5;chr7;17980979-17984007;17980979-17984020;-
cucumber	chr7	CsaV3_7G028880	18264314	18271717	+	A5;chr7;18267030-18267441;18267026-18267441;+
cucumber	chr7	CsaV3_7G028910	18281011	18288692	+	A3;chr7;18283800-18285114;18283800-18285130;+
cucumber	chr7	CsaV3_7G028910	18281011	18288692	+	RI;chr7;18282311;18282554-18282749;18282890;+
cucumber	chr7	CsaV3_7G029310	18549248	18557223	-	A5;chr7;18555665-18555843;18555665-18555847;-
cucumber	chr7	CsaV3_7G029310	18549248	18557223	-	RI;chr7;18550249;18550629-18550730;18550813;-
cucumber	chr7	CsaV3_7G029440	18618880	18620833	-	A5;chr7;18619663-18620524;18619663-18620531;-
cucumber	chr7	CsaV3_7G029440	18618880	18620833	-	SE;chr7;18619663-18620391;18620440-18620524;-
cucumber	chr7	CsaV3_7G030660	19409531	19413306	+	A5;chr7;19409928-19410440;19409914-19410440;+
cucumber	chr7	CsaV3_7G030710	19436334	19440467	+	A5;chr7;19439150-19439777;19439146-19439777;+
cucumber	chr7	CsaV3_7G031240	19760021	19762851	-	A3;chr7;19761221-19762301;19761168-19762301;-
cucumber	chr7	CsaV3_7G031240	19760021	19762851	-	RI;chr7;19762301;19762404-19762526;19762851;-
cucumber	chr7	CsaV3_7G032990	20767409	20783729	-	A3;chr7;20771611-20771688;20771608-20771688;-
cucumber	chr7	CsaV3_7G033700	21232015	21242302	+	A5;chr7;21232883-21232962;21232879-21232962;+
cucumber	chr7	CsaV3_7G033700	21232015	21242302	+	SE;chr7;21234063-21234580;21234715-21234857;+
cucumber	chr7	CsaV3_7G034280	21661029	21664533	-	A3;chr7;21663669-21663963;21663653-21663963;-
cucumber	chr7	CsaV3_7G034280	21661029	21664533	-	RI;chr7;21661791;21661927-21662077;21662172;-
melon	chr01	MELO3C029039.2	17097802	17101909	+	A3;chr01;17098758-17099340;17098758-17099378;+
melon	chr01	MELO3C029039.2	17097802	17101909	+	A3;chr01;17099831-17100483;17099831-17100558;+
melon	chr06	MELO3C006260.2	2093883	2099472	-	RI;chr06;2095270;2095495-2095619;2095689;-
melon	chr10	MELO3C012146.2	2365382	2368259	-	A3;chr10;2365923-2366049;2365920-2366049;-
melon	chr10	MELO3C023885.2	7287713	7290520	-	RI;chr10;7290089;7290296-7290382;7290578;-
melon	chr09	MELO3C022068.2	1410891	1417750	+	SE;chr09;1414190-1414608;1414678-1415143;+
melon	chr12	MELO3C002018.2	26869736	26880233	+	SE;chr12;26869905-26872029;26872089-26872187;+
melon	chr01	MELO3C021073.2	27008196	27010651	-	RI;chr01;27010386;27010466-27010546;27010651;-
melon	chr02	MELO3C017155.2	25574530	25577601	-	A3;chr02;25576701-25577273;25576694-25577273;-
melon	chr02	MELO3C017346.2	24109594	24113511	-	RI;chr02;24110515;24110717-24111100;24111327;-
melon	chr09	MELO3C005235.2	18964553	18968011	+	RI;chr09;18966821;18967305-18967569;18968023;+
melon	chr09	MELO3C021595.2	4257039	4265966	-	A3;chr09;4257605-4258408;4257591-4258408;-
melon	chr08	MELO3C025224.2	27891752	27899345	+	A3;chr08;27892722-27892841;27892722-27892924;+
melon	chr08	MELO3C025224.2	27891752	27899345	+	A5;chr08;27895999-27896174;27895986-27896174;+
melon	chr10	MELO3C020105.2	12750287	12758141	+	RI;chr10;12750861;12751022-12751109;12751312;+
melon	chr02	MELO3C026156.2	27027023	27032404	+	A3;chr02;27027463-27029623;27027463-27029627;+
melon	chr12	MELO3C002664.2	22233115	22236813	-	A3;chr12;22235228-22235306;22235201-22235306;-
melon	chr12	MELO3C002664.2	22233115	22236813	-	RI;chr12;22233115;22233695-22233791;22233951;-
melon	chr12	MELO3C002664.2	22233115	22236813	-	RI;chr12;22234817;22235001-22235142;22235201;-
melon	chr07	MELO3C016314.2	23477357	23481788	-	A3;chr07;23478241-23478382;23478213-23478382;-
melon	chr07	MELO3C016317.2	23498690	23500762	+	A3;chr07;23500315-23500392;23500315-23500413;+
melon	chr09	MELO3C005275.2	19934422	19936225	+	RI;chr09;19934849;19934957-19935042;19935125;+
melon	chr09	MELO3C005275.2	19934422	19936225	+	RI;chr09;19935293;19935421-19935623;19936424;+
melon	chr10	MELO3C011962.2	3600711	3606136	-	A3;chr10;3602123-3602202;3602119-3602202;-
melon	chr02	MELO3C017126.2	25777820	25781041	-	RI;chr02;25780843;25780975-25781165;25781297;-
melon	chr02	MELO3C017126.2	25777820	25781041	-	RI;chr02;25777524;25777638-25777866;25777936;-
melon	chr02	MELO3C017126.2	25777820	25781041	-	RI;chr02;25778655;25778804-25778893;25779009;-
melon	chr02	MELO3C017126.2	25777820	25781041	-	RI;chr02;25779970;25780030-25780126;25780204;-
melon	chr02	MELO3C017126.2	25777820	25781041	-	RI;chr02;25780843;25780975-25781165;25781317;-
melon	chr12	MELO3C026065.2	15084363	15105505	-	SE;chr12;15102210-15102597;15102662-15102747;-
melon	chr11	MELO3C025990.2	13252781	13254482	+	A5;chr11;13253012-13253136;13253008-13253136;+
melon	chr07	MELO3C025673.2	4226699	4244291	-	SE;chr07;4234740-4234871;4234985-4235279;-
melon	chr05	MELO3C023058.2	6757110	6761709	-	RI;chr05;6760022;6760117-6760235;6760410;-
melon	chr07	MELO3C017994.2	28502645	28508029	-	RI;chr07;28506516;28506960-28507611;28508029;-
melon	chr07	MELO3C025598.2	5249435	5252624	+	RI;chr07;5251053;5251301-5251417;5251693;+
melon	chr10	MELO3C011889.2	4094133	4102296	+	A5;chr10;4096872-4096970;4096833-4096970;+
melon	chr10	MELO3C011952.2	3663951	3675639	+	A5;chr10;3666172-3667215;3666144-3667215;+
melon	chr10	MELO3C011952.2	3663951	3675639	+	RI;chr10;3670427;3671012-3671161;3671653;+
melon	chr10	MELO3C011952.2	3663951	3675639	+	RI;chr10;3667652;3667840-3667909;3668097;+
melon	chr10	MELO3C011952.2	3663951	3675639	+	RI;chr10;3670427;3670483-3670938;3671012;+
melon	chr03	MELO3C024972.2	18513448	18517715	+	A3;chr03;18513756-18514671;18513756-18514675;+
melon	chr01	MELO3C013362.2	16914932	16920143	+	RI;chr01;16919599;16919786-16920046;16920423;+
melon	chr01	MELO3C013362.2	16914932	16920143	+	RI;chr01;16914932;16915028-16915152;16915306;+
melon	chr12	MELO3C026068.2	14987763	14994913	-	RI;chr12;14991974;14992037-14992429;14992504;-
melon	chr02	MELO3C015328.2	787397	792014	-	RI;chr02;790234;790359-790450;790574;-
melon	chr05	MELO3C004568.2	28602514	28605745	-	A3;chr05;28602834-28602914;28602831-28602914;-
melon	chr05	MELO3C004568.2	28602514	28605745	-	RI;chr05;28603203;28603268-28603359;28603423;-
melon	chr06	MELO3C016505.2	28443070	28446504	-	A3;chr06;28444497-28445325;28444448-28445325;-
melon	chr06	MELO3C016505.2	28443070	28446504	-	A3;chr06;28444505-28445325;28444497-28445325;-
melon	chr06	MELO3C016505.2	28443070	28446504	-	A3;chr06;28444505-28445325;28444448-28445325;-
melon	chr06	MELO3C016505.2	28443070	28446504	-	RI;chr06;28443086;28443377-28443456;28443516;-
melon	chr06	MELO3C016505.2	28443070	28446504	-	RI;chr06;28444148;28444269-28444342;28444448;-
melon	chr06	MELO3C016505.2	28443070	28446504	-	RI;chr06;28445325;28445465-28445616;28446286;-
melon	chr06	MELO3C006014.2	571167	572548	-	A5;chr06;571452-571668;571452-571715;-
melon	chr11	MELO3C021403.2	29694301	29698528	-	A5;chr11;29698656-29698779;29698656-29698783;-
melon	chr06	MELO3C006748.2	5666667	5674373	+	RI;chr06;5669006;5669057-5669147;5669267;+
melon	chr06	MELO3C006749.2	5676270	5679676	+	SE;chr06;5679123-5679223;5679282-5679382;+
melon	chr06	MELO3C006943.2	7566697	7571748	+	A3;chr06;7569357-7569501;7569357-7569549;+
melon	chr04	MELO3C012881.2	13900704	13904882	-	A5;chr04;13902200-13902477;13902200-13902541;-
melon	chr04	MELO3C012881.2	13900704	13904882	-	SE;chr04;13902200-13902541;13902600-13904835;-
melon	chr04	MELO3C018156.2	9568986	9570940	+	A3;chr04;9569398-9569773;9569398-9569833;+
melon	chr04	MELO3C023990.2	23908236	23912355	-	RI;chr04;23911947;23912059-23912202;23912355;-
melon	chr11	MELO3C022311.2	32711127	32712817	-	A3;chr11;32711955-32712288;32711196-32712288;-
melon	chr11	MELO3C019723.2	23565250	23567714	+	A5;chr11;23566567-23566650;23566562-23566650;+
melon	chr05	MELO3C014472.2	2159560	2164065	+	RI;chr05;2163241;2163501-2163582;2164065;+
melon	chr01	MELO3C024918.2	11279356	11282423	+	A3;chr01;11279725-11280117;11279725-11280152;+
melon	chr02	MELO3C017248.2	24917936	24928202	+	RI;chr02;24925355;24925522-24925646;24925758;+
melon	chr12	MELO3C002054.2	26645817	26649186	+	A3;chr12;26647602-26647872;26647602-26647881;+
melon	chr12	MELO3C002110.2	26240434	26243052	-	A3;chr12;26241281-26241588;26241278-26241588;-
melon	chr12	MELO3C002110.2	26240434	26243052	-	RI;chr12;26242196;26242767-26243014;26243267;-
melon	chr12	MELO3C002561.2	23196893	23202766	+	A5;chr12;23199822-23199923;23199572-23199923;+
melon	chr12	MELO3C002561.2	23196893	23202766	+	RI;chr12;23199315;23199572-23199923;23200013;+
melon	chr12	MELO3C002561.2	23196893	23202766	+	RI;chr12;23199315;23199822-23199923;23200013;+
melon	chr12	MELO3C002561.2	23196893	23202766	+	RI;chr12;23199315;23199572-23199797;23199822;+
melon	chr12	MELO3C002561.2	23196893	23202766	+	SE;chr12;23199572-23199797;23199822-23199923;+
melon	chr02	MELO3C010356.2	17673523	17676147	-	A3;chr02;17675832-17675989;17675818-17675989;-
melon	chr02	MELO3C010337.2	17340485	17342646	-	A5;chr02;17342013-17342536;17342013-17342566;-
melon	chr02	MELO3C010319.2	17080011	17090110	+	SE;chr02;17082308-17087908;17088020-17088480;+
melon	chr02	MELO3C010319.2	17080011	17090110	+	SE;chr02;17081573-17081663;17081738-17082212;+
melon	chr02	MELO3C015510.2	2418439	2420629	-	A3;chr02;2419126-2420353;2419111-2420353;-
melon	chr02	MELO3C015510.2	2418439	2420629	-	A3;chr02;2419131-2420353;2419126-2420353;-
melon	chr02	MELO3C015510.2	2418439	2420629	-	A3;chr02;2419131-2420353;2419111-2420353;-
melon	chr05	MELO3C004377.2	26991180	26994294	-	A5;chr05;26993772-26993887;26993772-26994268;-
melon	chr05	MELO3C004377.2	26991180	26994294	-	RI;chr05;26993362;26993772-26994268;26994400;-
melon	chr05	MELO3C004377.2	26991180	26994294	-	RI;chr05;26993362;26993772-26993887;26994400;-
melon	chr05	MELO3C004137.2	24556056	24563251	+	A5;chr05;24557281-24557918;24556155-24557918;+
melon	chr06	MELO3C006715.2	5299357	5306328	-	A3;chr06;5306584-5307977;5306519-5307977;-
melon	chr06	MELO3C006715.2	5299357	5306328	-	RI;chr06;5305802;5306342-5306440;5306584;-
melon	chr06	MELO3C006948.2	7622897	7626543	-	RI;chr06;7624941;7625070-7625251;7625375;-
melon	chr07	MELO3C017864.2	27752580	27756060	+	RI;chr07;27755129;27755266-27755548;27756060;+
melon	chr07	MELO3C017850.2	27673424	27677424	-	A3;chr07;27676176-27677095;27675423-27677095;-
melon	chr07	MELO3C010494.2	8688180	8695438	-	A3;chr07;8693658-8694973;8693654-8694973;-
melon	chr09	MELO3C005767.2	24087311	24091643	-	A3;chr09;24089013-24091500;24088977-24091500;-
melon	chr09	MELO3C005767.2	24087311	24091643	-	A3;chr09;24089013-24091500;24088982-24091500;-
melon	chr09	MELO3C005767.2	24087311	24091643	-	A3;chr09;24088982-24091500;24088977-24091500;-
melon	chr09	MELO3C021622.2	4544201	4546471	-	A3;chr09;4544489-4544594;4544482-4544594;-
melon	chr03	MELO3C029903.2	3176767	3181896	+	SE;chr03;3177365-3177713;3177782-3179275;+
melon	chr08	MELO3C007914.2	6221095	6224000	-	A3;chr08;6222110-6222253;6222092-6222253;-
melon	chr08	MELO3C007914.2	6221095	6224000	-	RI;chr08;6221978;6222092-6222253;6222450;-
melon	chr08	MELO3C007914.2	6221095	6224000	-	SE;chr08;6222628-6222708;6222769-6223408;-
melon	chr08	MELO3C007234.2	1631137	1633666	-	RI;chr08;1630956;1631257-1631340;1631833;-
melon	chr01	MELO3C018437.2	268523	272936	+	SE;chr01;268889-269562;272032-272581;+
melon	chr01	MELO3C024101.2	9625002	9638096	+	A3;chr01;9636418-9636497;9636418-9636632;+
melon	chr01	MELO3C024101.2	9625002	9638096	+	RI;chr01;9637202;9637396-9637474;9638096;+
melon	chr02	MELO3C026160.2	27006448	27007684	+	RI;chr02;27006773;27007200-27007301;27007850;+
melon	chr02	MELO3C026160.2	27006448	27007684	+	RI;chr02;27006448;27006627-27006773;27007200;+
melon	chr02	MELO3C026190.2	26818599	26821557	-	A3;chr02;26820508-26820631;26820475-26820631;-
melon	chr02	MELO3C026234.2	26539603	26543189	+	A3;chr02;26540726-26540799;26540726-26540890;+
melon	chr02	MELO3C026245.2	26494329	26497575	-	A5;chr02;26496430-26497096;26496430-26497268;-
melon	chr02	MELO3C026245.2	26494329	26497575	-	A5;chr02;26496430-26497096;26496430-26497242;-
melon	chr02	MELO3C026245.2	26494329	26497575	-	A5;chr02;26496430-26497242;26496430-26497268;-
melon	chr02	MELO3C026247.2	26487055	26491690	+	A3;chr02;26487554-26487887;26487554-26487890;+
melon	chr02	MELO3C017182.2	25415330	25416663	+	A5;chr02;25415911-25416026;25415907-25416026;+
melon	chr02	MELO3C017267.2	24771614	24774817	-	SE;chr02;24773125-24773541;24773692-24774643;-
melon	chr02	MELO3C017289.2	24611519	24618024	-	RI;chr02;24611495;24611863-24611983;24612340;-
melon	chr02	MELO3C017289.2	24611519	24618024	-	SE;chr02;24617401-24617700;24617745-24617947;-
melon	chr02	MELO3C017306.2	24485618	24487192	+	RI;chr02;24486045;24486105-24486241;24487192;+
melon	chr02	MELO3C017306.2	24485618	24487192	+	RI;chr02;24485424;24485641-24485738;24485918;+
melon	chr02	MELO3C017313.2	24418775	24423361	+	A3;chr02;24421462-24421614;24421462-24421619;+
melon	chr02	MELO3C017313.2	24418775	24423361	+	A3;chr02;24419308-24419479;24419308-24419492;+
melon	chr02	MELO3C017313.2	24418775	24423361	+	RI;chr02;24421285;24421462-24421614;24422193;+
melon	chr02	MELO3C017313.2	24418775	24423361	+	RI;chr02;24421285;24421462-24421619;24422193;+
melon	chr02	MELO3C017313.2	24418775	24423361	+	RI;chr02;24418775;24419308-24419492;24419767;+
melon	chr02	MELO3C017313.2	24418775	24423361	+	RI;chr02;24418775;24419308-24419479;24419767;+
melon	chr02	MELO3C017313.2	24418775	24423361	+	RI;chr02;24418775;24419153-24419289;24419308;+
melon	chr12	MELO3C001926.2	27403463	27444565	-	SE;chr12;27412637-27412751;27412804-27412877;-
melon	chr12	MELO3C001924.2	27445694	27455125	+	A5;chr12;27446052-27446570;27446000-27446570;+
melon	chr12	MELO3C001924.2	27445694	27455125	+	A5;chr12;27446052-27446570;27445970-27446570;+
melon	chr12	MELO3C001924.2	27445694	27455125	+	A5;chr12;27446000-27446570;27445970-27446570;+
melon	chr12	MELO3C001924.2	27445694	27455125	+	RI;chr12;27454221;27454263-27454353;27454421;+
melon	chr12	MELO3C001924.2	27445694	27455125	+	RI;chr12;27445694;27446052-27446570;27446649;+
melon	chr12	MELO3C001924.2	27445694	27455125	+	RI;chr12;27445694;27445970-27446570;27446649;+
melon	chr12	MELO3C001924.2	27445694	27455125	+	RI;chr12;27445694;27446000-27446570;27446649;+
melon	chr12	MELO3C001923.2	27456275	27463302	+	RI;chr12;27456275;27456706-27456844;27456989;+
melon	chr12	MELO3C001950.2	27253059	27255997	+	RI;chr12;27253755;27253804-27254054;27254141;+
melon	chr12	MELO3C001970.2	27156451	27159641	-	RI;chr12;27156510;27156940-27157069;27157182;-
melon	chr12	MELO3C002033.2	26779409	26785109	+	A3;chr12;26783598-26784024;26783598-26784041;+
melon	chr12	MELO3C002080.2	26459167	26462842	+	A5;chr12;26460776-26460880;26460768-26460880;+
melon	chr12	MELO3C002080.2	26459167	26462842	+	RI;chr12;26462269;26462563-26462675;26462842;+
melon	chr12	MELO3C002238.2	25394875	25398094	+	A3;chr12;25395760-25396213;25395760-25396218;+
melon	chr12	MELO3C002301.2	25034432	25037088	-	A3;chr12;25036980-25037249;25036953-25037249;-
melon	chr12	MELO3C002336.2	24769381	24776916	-	A3;chr12;24775822-24776069;24775812-24776069;-
melon	chr12	MELO3C002589.2	22909517	22915488	-	A5;chr12;22913820-22914357;22913820-22914386;-
melon	chr12	MELO3C002589.2	22909517	22915488	-	RI;chr12;22914972;22915056-22915168;22915550;-
melon	chr12	MELO3C002589.2	22909517	22915488	-	RI;chr12;22914773;22914903-22914972;22915056;-
melon	chr12	MELO3C005041.2	4067697	4097208	+	A3;chr12;4072787-4079455;4072787-4079471;+
melon	chr12	MELO3C005030.2	4246767	4280422	-	A3;chr12;4272404-4279148;4272399-4279148;-
melon	chr12	MELO3C004967.2	5418877	5429547	+	A3;chr12;5425000-5425937;5425000-5425941;+
melon	chr12	MELO3C004826.2	9373959	9379678	+	A5;chr12;9374334-9374623;9374218-9374623;+
melon	chr12	MELO3C004818.2	9592719	9596150	-	RI;chr12;9592691;9592900-9592979;9593322;-
melon	chr12	MELO3C025590.2	12794968	12801110	+	A5;chr12;12797271-12799135;12797253-12799135;+
melon	chr12	MELO3C025562.2	13418450	13423833	+	RI;chr12;13419204;13419398-13419488;13419859;+
melon	chr02	MELO3C010273.2	16171383	16175072	+	A3;chr02;16171592-16171685;16171592-16171688;+
melon	chr02	MELO3C010253.2	15957070	15960899	-	A3;chr02;15959389-15959507;15959363-15959507;-
melon	chr02	MELO3C010253.2	15957070	15960899	-	RI;chr02;15958863;15958974-15959067;15959213;-
melon	chr02	MELO3C010242.2	15856681	15876481	+	RI;chr02;15875345;15875880-15875956;15876481;+
melon	chr02	MELO3C010229.2	15726432	15730851	-	RI;chr02;15730452;15730506-15730589;15730851;-
melon	chr02	MELO3C010216.2	15446686	15449786	+	A3;chr02;15448125-15448734;15448125-15448742;+
melon	chr02	MELO3C010216.2	15446686	15449786	+	SE;chr02;15446872-15447498;15447666-15447770;+
melon	chr02	MELO3C025318.2	19239059	19245367	-	RI;chr02;19244405;19244585-19244736;19244800;-
melon	chr02	MELO3C017471.2	22758619	22763725	-	A5;chr02;22763046-22763381;22763046-22763432;-
melon	chr02	MELO3C017471.2	22758619	22763725	-	A5;chr02;22763046-22763381;22763046-22763391;-
melon	chr02	MELO3C017471.2	22758619	22763725	-	A5;chr02;22763046-22763391;22763046-22763432;-
melon	chr02	MELO3C017454.2	22998665	23001455	-	SE;chr02;22998967-22999659;22999753-23000709;-
melon	chr02	MELO3C017433.2	23299118	23302820	-	A5;chr02;23299714-23299849;23299714-23299870;-
melon	chr12	MELO3C002663.2	22242326	22246681	-	A3;chr12;22242431-22242864;22242423-22242864;-
melon	chr12	MELO3C002663.2	22242326	22246681	-	A3;chr12;22242695-22242864;22242423-22242864;-
melon	chr12	MELO3C002663.2	22242326	22246681	-	A3;chr12;22242695-22242864;22242431-22242864;-
melon	chr12	MELO3C002663.2	22242326	22246681	-	SE;chr12;22241370-22242370;22242423-22242864;-
melon	chr12	MELO3C002663.2	22242326	22246681	-	SE;chr12;22241370-22242370;22242431-22242864;-
melon	chr12	MELO3C002663.2	22242326	22246681	-	SE;chr12;22242431-22242520;22242695-22242864;-
melon	chr12	MELO3C020652.2	2050749	2058122	+	A5;chr12;2056531-2057376;2056527-2057376;+
melon	chr12	MELO3C020612.2	1515686	1530856	+	A5;chr12;1517027-1530543;1515960-1530543;+
melon	chr12	MELO3C020608.2	1485801	1489772	+	RI;chr12;1487093;1487159-1487228;1487352;+
melon	chr12	MELO3C020608.2	1485801	1489772	+	RI;chr12;1488158;1488205-1488320;1488382;+
melon	chr12	MELO3C020599.2	1341645	1343913	-	SE;chr12;1342202-1343411;1343516-1343700;-
melon	chr12	MELO3C020577.2	1144093	1146437	-	A3;chr12;1146167-1146272;1146163-1146272;-
melon	chr12	MELO3C020537.2	646349	651161	-	A3;chr12;650568-650688;650553-650688;-
melon	chr12	MELO3C020537.2	646349	651161	-	RI;chr12;649249;649407-650080;650258;-
melon	chr02	MELO3C015227.2	20212	25639	+	SE;chr02;20575-21753;21849-21946;+
melon	chr02	MELO3C015301.2	644690	649531	-	A3;chr02;647084-647573;647076-647573;-
melon	chr02	MELO3C015338.2	847431	852785	+	A3;chr02;847688-848711;847688-848722;+
melon	chr02	MELO3C015338.2	847431	852785	+	A3;chr02;847688-848706;847688-848711;+
melon	chr02	MELO3C015338.2	847431	852785	+	A3;chr02;847688-848706;847688-848722;+
melon	chr02	MELO3C015379.2	1207423	1215142	+	A3;chr02;1209056-1211652;1209056-1211667;+
melon	chr02	MELO3C015391.2	1282082	1327090	+	A5;chr02;1319885-1320003;1319881-1320003;+
melon	chr02	MELO3C015502.2	2361966	2365507	-	A3;chr02;2363815-2364595;2362991-2364595;-
melon	chr02	MELO3C015512.2	2439125	2452981	+	A5;chr02;2449904-2450006;2449869-2450006;+
melon	chr02	MELO3C015545.2	2697201	2703145	+	SE;chr02;2701155-2701328;2701420-2701503;+
melon	chr02	MELO3C015555.2	2808610	2811280	-	A3;chr02;2809648-2809779;2809606-2809779;-
melon	chr02	MELO3C015557.2	2841472	2845393	-	A3;chr02;2844746-2845010;2844638-2845010;-
melon	chr02	MELO3C015557.2	2841472	2845393	-	RI;chr02;2844240;2844638-2845010;2845418;-
melon	chr02	MELO3C015557.2	2841472	2845393	-	RI;chr02;2844240;2844746-2845010;2845418;-
melon	chr02	MELO3C015566.2	2919214	2923740	-	A3;chr02;2922559-2922826;2922469-2922826;-
melon	chr02	MELO3C015566.2	2919214	2923740	-	A5;chr02;2921378-2921466;2921378-2921469;-
melon	chr02	MELO3C015566.2	2919214	2923740	-	RI;chr02;2919180;2920152-2920248;2920394;-
melon	chr02	MELO3C015567.2	2934501	2938347	+	A3;chr02;2936481-2937131;2936481-2937146;+
melon	chr02	MELO3C015567.2	2934501	2938347	+	A5;chr02;2936493-2937146;2936481-2937146;+
melon	chr02	MELO3C015647.2	3908903	3914227	+	RI;chr02;3910777;3910788-3910875;3910955;+
melon	chr02	MELO3C015682.2	4563120	4565919	+	SE;chr02;4563428-4564522;4564671-4565171;+
melon	chr02	MELO3C015164.2	6887693	6894592	-	A3;chr02;6889957-6890047;6889948-6890047;-
melon	chr02	MELO3C015158.2	7018093	7040833	+	A3;chr02;7035893-7036042;7035893-7036067;+
melon	chr02	MELO3C015157.2	7044645	7063262	+	A3;chr02;7046341-7046486;7046341-7046722;+
melon	chr06	MELO3C020300.2	14513599	14530841	-	SE;chr06;14515794-14517722;14517754-14521033;-
melon	chr02	MELO3C009992.2	11233491	11237070	-	SE;chr02;11235630-11235873;11235918-11236688;-
melon	chr04	MELO3C018085.2	10847908	10869754	-	A5;chr04;10855652-10855741;10855652-10855755;-
melon	chr12	MELO3C021741.2	16438836	16445292	-	RI;chr12;16443966;16444173-16444272;16444393;-
melon	chr12	MELO3C021776.2	17099278	17103078	+	A3;chr12;17101970-17102812;17101970-17102876;+
melon	chr05	MELO3C004663.2	29246611	29275193	+	RI;chr05;29247396;29247468-29247680;29247789;+
melon	chr05	MELO3C004663.2	29246611	29275193	+	SE;chr05;29247789-29254215;29254358-29256282;+
melon	chr05	MELO3C004622.2	28997385	29004975	+	A5;chr05;28999747-29001783;28999736-29001783;+
melon	chr05	MELO3C004622.2	28997385	29004975	+	RI;chr05;28999402;28999458-28999675;28999747;+
melon	chr05	MELO3C004622.2	28997385	29004975	+	RI;chr05;29002011;29002087-29002169;29002243;+
melon	chr05	MELO3C004569.2	28609602	28613719	+	A5;chr05;28609972-28611039;28609962-28611039;+
melon	chr05	MELO3C004469.2	27822540	27832593	-	A3;chr05;27830405-27831758;27830313-27831758;-
melon	chr05	MELO3C004469.2	27822540	27832593	-	RI;chr05;27831758;27831958-27832143;27832593;-
melon	chr05	MELO3C004424.2	27374090	27378298	-	A3;chr05;27376875-27376962;27376857-27376962;-
melon	chr05	MELO3C004416.2	27321439	27324816	-	A3;chr05;27323246-27324281;27323207-27324281;-
melon	chr05	MELO3C004308.2	26259013	26262927	+	A5;chr05;26260257-26260366;26260164-26260366;+
melon	chr05	MELO3C004308.2	26259013	26262927	+	A5;chr05;26260488-26260877;26260426-26260877;+
melon	chr05	MELO3C004279.2	25959458	25963477	-	A3;chr05;25962268-25962361;25962264-25962361;-
melon	chr05	MELO3C004279.2	25959458	25963477	-	RI;chr05;25961833;25961945-25962045;25962100;-
melon	chr05	MELO3C004279.2	25959458	25963477	-	SE;chr05;25960053-25960841;25960902-25961833;-
melon	chr05	MELO3C004198.2	25112444	25115695	-	A5;chr05;25115212-25115327;25115212-25115363;-
melon	chr05	MELO3C004198.2	25112444	25115695	-	RI;chr05;25115140;25115212-25115363;25115695;-
melon	chr05	MELO3C004198.2	25112444	25115695	-	RI;chr05;25115140;25115212-25115327;25115695;-
melon	chr05	MELO3C004152.2	24685671	24689371	+	A3;chr05;24688405-24688964;24688405-24688967;+
melon	chr05	MELO3C004136.2	24549536	24554409	+	SE;chr05;24549752-24550250;24550310-24551779;+
melon	chr05	MELO3C004120.2	24409327	24412964	+	A3;chr05;24411770-24412587;24411770-24412590;+
melon	chr05	MELO3C003909.2	20377216	20393131	-	A5;chr05;20380114-20380646;20380114-20380722;-
melon	chr05	MELO3C008752.2	18510871	18515683	-	A3;chr05;18513193-18513846;18513022-18513846;-
melon	chr01	MELO3C024185.2	4425012	4433999	-	A3;chr01;4430727-4430804;4430716-4430804;-
melon	chr05	MELO3C008530.2	11947392	11949694	-	RI;chr05;11948370;11948457-11948533;11948595;-
melon	chr05	MELO3C020372.2	10431872	10445255	+	SE;chr05;10438183-10438489;10438548-10439609;+
melon	chr05	MELO3C020357.2	10706499	10713201	-	RI;chr05;10708959;10709090-10709184;10709312;-
melon	chr05	MELO3C031172.2	11365072	11392198	+	A5;chr05;11365506-11365604;11365460-11365604;+
melon	chr05	MELO3C031172.2	11365072	11392198	+	RI;chr05;11365257;11365460-11365604;11366027;+
melon	chr05	MELO3C031172.2	11365072	11392198	+	RI;chr05;11365257;11365506-11365604;11366027;+
melon	chr05	MELO3C031172.2	11365072	11392198	+	SE;chr05;11366027-11370977;11371174-11378957;+
melon	chr01	MELO3C021034.2	26061960	26062978	-	A3;chr01;26062556-26062643;26062543-26062643;-
melon	chr05	MELO3C023023.2	6203815	6216441	-	A3;chr05;6208950-6209166;6208937-6209166;-
melon	chr05	MELO3C022980.2	5496373	5500006	+	SE;chr05;5496633-5496816;5496878-5496970;+
melon	chr05	MELO3C026782.2	5302936	5306348	-	A3;chr05;5304251-5304343;5304248-5304343;-
melon	chr05	MELO3C014325.2	3730307	3764466	-	SE;chr05;3747300-3751458;3751952-3752266;-
melon	chr11	MELO3C020789.2	4121087	4176433	-	A3;chr11;4126869-4127142;4126858-4127142;-
melon	chr11	MELO3C020789.2	4121087	4176433	-	RI;chr11;4121186;4121490-4121581;4121785;-
melon	chr11	MELO3C020789.2	4121087	4176433	-	RI;chr11;4133596;4133706-4133789;4133893;-
melon	chr11	MELO3C020817.2	3832016	3835472	-	A3;chr11;3835016-3835108;3834982-3835108;-
melon	chr11	MELO3C020817.2	3832016	3835472	-	A3;chr11;3835430-3835730;3835427-3835730;-
melon	chr11	MELO3C020817.2	3832016	3835472	-	RI;chr11;3833518;3833766-3833887;3834387;-
melon	chr11	MELO3C020855.2	3538188	3541715	-	A5;chr11;3541403-3541502;3541403-3541572;-
melon	chr11	MELO3C020872.2	3391883	3397466	-	A3;chr11;3395821-3396628;3395789-3396628;-
melon	chr11	MELO3C020973.2	2351332	2356936	-	A3;chr11;2354789-2354918;2354786-2354918;-
melon	chr11	MELO3C023228.2	381077	385273	-	A5;chr11;384826-384980;384826-385003;-
melon	chr03	MELO3C011355.2	26736449	26740715	-	A5;chr03;26739715-26740233;26739715-26740312;-
melon	chr03	MELO3C010676.2	31540141	31544989	-	A3;chr03;31543679-31543761;31543675-31543761;-
melon	chr03	MELO3C010676.2	31540141	31544989	-	RI;chr03;31540141;31540740-31540988;31541379;-
melon	chr03	MELO3C010711.2	31340319	31342813	+	A5;chr03;31341473-31341564;31341331-31341564;+
melon	chr03	MELO3C010762.2	31021479	31024977	+	RI;chr03;31022197;31022533-31022621;31022764;+
melon	chr03	MELO3C010762.2	31021479	31024977	+	RI;chr03;31023901;31024001-31024479;31024989;+
melon	chr03	MELO3C010771.2	30971615	30977542	-	A5;chr03;30973413-30974926;30973413-30974957;-
melon	chr03	MELO3C010771.2	30971615	30977542	-	A5;chr03;30975022-30975700;30975022-30975713;-
melon	chr03	MELO3C010844.2	30488105	30491527	-	A3;chr03;30489526-30489630;30489434-30489630;-
melon	chr03	MELO3C010844.2	30488105	30491527	-	RI;chr03;30488105;30488557-30488680;30488911;-
melon	chr03	MELO3C010973.2	29682187	29685202	+	RI;chr03;29682774;29683068-29683145;29683244;+
melon	chr03	MELO3C011027.2	29266591	29268629	-	RI;chr03;29266591;29267113-29267205;29267272;-
melon	chr03	MELO3C011027.2	29266591	29268629	-	RI;chr03;29267563;29267655-29267772;29268629;-
melon	chr03	MELO3C011072.2	28938738	28954409	-	A3;chr03;28954437-28954585;28954434-28954585;-
melon	chr03	MELO3C011072.2	28938738	28954409	-	RI;chr03;28945287;28951806-28951958;28952164;-
melon	chr03	MELO3C011099.2	28748541	28752103	-	A3;chr03;28749091-28749933;28748969-28749933;-
melon	chr03	MELO3C011099.2	28748541	28752103	-	RI;chr03;28748319;28748501-28748893;28748969;-
melon	chr03	MELO3C011099.2	28748541	28752103	-	RI;chr03;28748893;28748969-28749085;28749091;-
melon	chr03	MELO3C011099.2	28748541	28752103	-	RI;chr03;28748319;28748501-28748893;28749091;-
melon	chr03	MELO3C011099.2	28748541	28752103	-	RI;chr03;28748319;28748969-28749085;28749091;-
melon	chr03	MELO3C011099.2	28748541	28752103	-	SE;chr03;28748969-28749085;28749091-28749933;-
melon	chr03	MELO3C011162.2	28153078	28155002	+	A3;chr03;28153378-28153551;28153378-28154228;+
melon	chr03	MELO3C011179.2	28045760	28049500	-	RI;chr03;28046169;28046312-28047122;28047280;-
melon	chr03	MELO3C011261.2	27375748	27380146	+	A3;chr03;27376341-27376502;27376341-27376505;+
melon	chr03	MELO3C011261.2	27375748	27380146	+	A5;chr03;27376972-27377053;27376966-27377053;+
melon	chr03	MELO3C011261.2	27375748	27380146	+	RI;chr03;27378416;27378537-27378855;27378921;+
melon	chr03	MELO3C011274.2	27305583	27309724	+	A5;chr03;27305644-27305743;27305634-27305743;+
melon	chr03	MELO3C008099.2	533881	539715	+	A3;chr03;535164-535246;535164-535257;+
melon	chr03	MELO3C008099.2	533881	539715	+	RI;chr03;535257;535351-535436;535864;+
melon	chr03	MELO3C008099.2	533881	539715	+	SE;chr03;534192-534463;534567-534706;+
melon	chr03	MELO3C008138.2	930387	940890	+	A3;chr03;933112-936947;933112-936974;+
melon	chr03	MELO3C008174.2	1514400	1524846	-	A3;chr03;1514692-1514837;1514666-1514837;-
melon	chr03	MELO3C008174.2	1514400	1524846	-	RI;chr03;1524537;1524591-1524687;1524833;-
melon	chr11	MELO3C019281.2	10790854	10798086	-	A3;chr11;10795689-10795876;10795621-10795876;-
melon	chr11	MELO3C019281.2	10790854	10798086	-	RI;chr11;10790575;10790923-10791036;10791286;-
melon	chr11	MELO3C019281.2	10790854	10798086	-	RI;chr11;10791036;10791116-10791198;10791286;-
melon	chr11	MELO3C019237.2	9735459	9739519	-	RI;chr11;9738610;9738669-9738769;9739519;-
melon	chr11	MELO3C019237.2	9735459	9739519	-	RI;chr11;9738769;9738816-9738997;9739519;-
melon	chr11	MELO3C024776.2	8313828	8317613	+	A3;chr11;8314452-8314565;8314452-8314574;+
melon	chr11	MELO3C024776.2	8313828	8317613	+	A5;chr11;8314740-8314857;8314736-8314857;+
melon	chr06	MELO3C013747.2	33165559	33168141	+	RI;chr06;33167366;33167423-33167500;33167577;+
melon	chr06	MELO3C013747.2	33165559	33168141	+	SE;chr06;33165833-33166612;33166781-33166960;+
melon	chr06	MELO3C013792.2	33502358	33508131	-	A3;chr06;33506537-33507844;33506527-33507844;-
melon	chr06	MELO3C013792.2	33502358	33508131	-	SE;chr06;33506537-33507684;33507749-33507844;-
melon	chr06	MELO3C013828.2	33826937	33829977	+	RI;chr06;33828913;33829231-33829506;33829902;+
melon	chr06	MELO3C013927.2	34833802	34837696	-	A5;chr06;34837208-34837310;34837208-34837337;-
melon	chr06	MELO3C014017.2	35875733	35880364	-	RI;chr06;35880084;35880155-35880240;35880364;-
melon	chr06	MELO3C014111.2	36990736	37009759	+	A3;chr06;36990840-36990991;36990840-36990997;+
melon	chr06	MELO3C025387.2	31399368	31405186	+	A3;chr06;31400431-31400925;31400431-31400931;+
melon	chr06	MELO3C016549.2	27460202	27463040	-	RI;chr06;27460071;27460459-27460561;27460629;-
melon	chr06	MELO3C016549.2	27460202	27463040	-	RI;chr06;27460987;27461042-27461126;27461160;-
melon	chr06	MELO3C016499.2	28621188	28624928	+	RI;chr06;28622446;28622635-28623010;28623500;+
melon	chr06	MELO3C016485.2	28902848	28906343	+	A3;chr06;28903016-28904452;28903016-28904491;+
melon	chr06	MELO3C016483.2	28936638	28940432	+	A5;chr06;28937143-28937520;28937137-28937520;+
melon	chr06	MELO3C016463.2	29338606	29371516	-	A3;chr06;29370962-29371366;29370943-29371366;-
melon	chr06	MELO3C016463.2	29338606	29371516	-	RI;chr06;29342463;29342639-29342721;29342969;-
melon	chr06	MELO3C016456.2	29475208	29492975	+	A5;chr06;29475525-29477519;29475521-29477519;+
melon	chr06	MELO3C014972.2	19594342	19603659	-	SE;chr06;19600279-19600915;19601085-19601321;-
melon	chr06	MELO3C014972.2	19594342	19603659	-	SE;chr06;19601418-19601712;19601787-19602585;-
melon	chr06	MELO3C014951.2	20176330	20185086	-	A3;chr06;20183608-20184741;20182927-20184741;-
melon	chr06	MELO3C014951.2	20176330	20185086	-	RI;chr06;20182877;20182927-20183311;20183608;-
melon	chr06	MELO3C014951.2	20176330	20185086	-	SE;chr06;20182927-20183311;20183608-20184741;-
melon	chr06	MELO3C005999.2	484644	487776	-	A3;chr06;485089-485202;485055-485202;-
melon	chr06	MELO3C005999.2	484644	487776	-	RI;chr06;483461;485089-485202;485525;-
melon	chr06	MELO3C005999.2	484644	487776	-	RI;chr06;483461;485055-485202;485525;-
melon	chr06	MELO3C006121.2	1188835	1195324	-	RI;chr06;1194563;1195081-1195182;1195338;-
melon	chr06	MELO3C006121.2	1188835	1195324	-	SE;chr06;1192881-1193348;1193423-1193583;-
melon	chr06	MELO3C006142.2	1291542	1295949	-	A3;chr06;1295170-1295406;1294961-1295406;-
melon	chr06	MELO3C006142.2	1291542	1295949	-	RI;chr06;1291542;1291755-1291853;1292188;-
melon	chr06	MELO3C006142.2	1291542	1295949	-	RI;chr06;1294850;1294961-1295406;1295949;-
melon	chr06	MELO3C006142.2	1291542	1295949	-	RI;chr06;1294850;1295170-1295406;1295949;-
melon	chr06	MELO3C006388.2	2950781	2958022	+	A3;chr06;2951592-2952321;2951592-2952476;+
melon	chr06	MELO3C006441.2	3266575	3279457	+	A5;chr06;3278317-3278473;3278305-3278473;+
melon	chr06	MELO3C006479.2	3550467	3554406	-	A3;chr06;3551527-3551618;3551521-3551618;-
melon	chr06	MELO3C006534.2	3966902	3972280	+	A5;chr06;3971323-3971967;3971315-3971967;+
melon	chr06	MELO3C006551.2	4113685	4117821	-	A3;chr06;4117242-4117360;4117238-4117360;-
melon	chr06	MELO3C031713.2	4527247	4535661	+	A3;chr06;4531485-4531957;4531485-4531960;+
melon	chr06	MELO3C031713.2	4527247	4535661	+	A5;chr06;4533416-4533985;4533407-4533985;+
melon	chr06	MELO3C006703.2	5190527	5193590	-	A3;chr06;5192550-5193120;5192417-5193120;-
melon	chr06	MELO3C006924.2	7353212	7358613	+	A3;chr06;7353412-7354264;7353412-7354305;+
melon	chr06	MELO3C006924.2	7353212	7358613	+	SE;chr06;7353412-7354125;7354205-7354305;+
melon	chr06	MELO3C006928.2	7421263	7426943	+	A3;chr06;7425639-7425968;7425639-7425971;+
melon	chr06	MELO3C019573.2	13331839	13338301	-	A3;chr06;13332371-13332548;13332358-13332548;-
melon	chr06	MELO3C019504.2	11918637	11922153	+	A5;chr06;11918705-11918852;11918700-11918852;+
melon	chr06	MELO3C019501.2	11858149	11861256	+	RI;chr06;11859451;11859690-11859770;11859911;+
melon	chr06	MELO3C019480.2	11464988	11468893	+	RI;chr06;11466644;11466753-11466835;11466862;+
melon	chr06	MELO3C019480.2	11464988	11468893	+	RI;chr06;11467401;11468003-11468119;11468893;+
melon	chr06	MELO3C019480.2	11464988	11468893	+	RI;chr06;11466644;11466862-11467018;11467206;+
melon	chr06	MELO3C019480.2	11464988	11468893	+	RI;chr06;11466644;11466753-11466835;11467206;+
melon	chr06	MELO3C019480.2	11464988	11468893	+	RI;chr06;11466835;11466862-11467018;11467206;+
melon	chr06	MELO3C019456.2	11108456	11148641	+	A5;chr06;11117072-11117347;11117011-11117347;+
melon	chr06	MELO3C019411.2	10309776	10316435	-	RI;chr06;10315396;10315933-10316177;10316435;-
melon	chr06	MELO3C019391.2	10106206	10111604	+	SE;chr06;10107487-10109422;10109495-10109760;+
melon	chr06	MELO3C020199.2	16890460	16945401	+	SE;chr06;16901756-16901847;16901914-16911108;+
melon	chr06	MELO3C020199.2	16890460	16945401	+	SE;chr06;16932992-16937758;16937859-16943633;+
melon	chr06	MELO3C020204.2	16805497	16820804	+	SE;chr06;16812942-16814365;16814505-16820448;+
melon	chr06	MELO3C020249.2	15676106	15693134	+	A3;chr06;15689697-15690913;15689697-15690916;+
melon	chr04	MELO3C012904.2	14304161	14316582	-	RI;chr04;14307077;14307147-14307230;14307428;-
melon	chr06	MELO3C014888.2	21846134	21849877	-	RI;chr06;21848229;21848253-21848351;21848404;-
melon	chr06	MELO3C014888.2	21846134	21849877	-	SE;chr06;21847144-21847282;21847363-21847488;-
melon	chr03	MELO3C008483.2	7356313	7361748	-	A3;chr03;7358583-7358867;7358578-7358867;-
melon	chr04	MELO3C012848.2	13120451	13125000	+	RI;chr04;13121220;13121417-13121505;13121987;+
melon	chr04	MELO3C022715.2	20465256	20481567	+	A3;chr04;20478783-20479382;20478783-20479980;+
melon	chr04	MELO3C022715.2	20465256	20481567	+	RI;chr04;20481308;20481359-20481438;20481567;+
melon	chr04	MELO3C026661.2	22302201	22308725	-	A5;chr04;22302723-22303094;22302723-22303113;-
melon	chr04	MELO3C023984.2	24007569	24013027	-	A5;chr04;24009612-24009761;24009612-24009771;-
melon	chr01	MELO3C024887.2	11802733	11806050	+	A3;chr01;11803584-11803674;11803584-11803717;+
melon	chr01	MELO3C024887.2	11802733	11806050	+	A5;chr01;11803584-11803674;11803575-11803674;+
melon	chr01	MELO3C024887.2	11802733	11806050	+	RI;chr01;11803518;11803575-11803674;11803799;+
melon	chr01	MELO3C024887.2	11802733	11806050	+	RI;chr01;11803518;11803584-11803674;11803799;+
melon	chr01	MELO3C024887.2	11802733	11806050	+	RI;chr01;11803518;11803584-11803717;11803799;+
melon	chr01	MELO3C024887.2	11802733	11806050	+	RI;chr01;11804510;11804594-11804679;11804738;+
melon	chr04	MELO3C009151.2	33929106	33936277	-	A3;chr04;33933209-33933384;33932715-33933384;-
melon	chr04	MELO3C009151.2	33929106	33936277	-	A3;chr04;33930577-33930682;33930569-33930682;-
melon	chr04	MELO3C009172.2	33800864	33803738	-	RI;chr04;33801190;33801693-33801812;33802046;-
melon	chr04	MELO3C009287.2	33133606	33136926	+	RI;chr04;33133606;33133704-33133822;33134493;+
melon	chr04	MELO3C009308.2	32957577	32965480	-	A3;chr04;32961603-32961682;32961600-32961682;-
melon	chr04	MELO3C009571.2	31107278	31114107	-	A3;chr04;31110310-31110438;31110305-31110438;-
melon	chr04	MELO3C009571.2	31107278	31114107	-	A3;chr04;31110516-31110687;31110512-31110687;-
melon	chr04	MELO3C009572.2	31100786	31108099	+	RI;chr04;31106485;31106769-31106856;31106963;+
melon	chr04	MELO3C009584.2	31023927	31030694	-	A3;chr04;31026853-31027288;31026846-31027288;-
melon	chr04	MELO3C009584.2	31023927	31030694	-	A5;chr04;31027743-31028002;31027743-31028007;-
melon	chr04	MELO3C009584.2	31023927	31030694	-	RI;chr04;31025354;31025791-31025992;31026075;-
melon	chr04	MELO3C009584.2	31023927	31030694	-	RI;chr04;31025354;31025467-31025703;31025791;-
melon	chr04	MELO3C009588.2	30985271	30990997	+	A3;chr04;30987682-30987755;30987682-30987758;+
melon	chr04	MELO3C009589.2	30963824	30968696	-	A3;chr04;30967395-30968272;30967382-30968272;-
melon	chr04	MELO3C009589.2	30963824	30968696	-	RI;chr04;30963399;30964131-30964302;30964334;-
melon	chr04	MELO3C009685.2	30200377	30218392	-	A5;chr04;30205974-30206812;30205974-30206861;-
melon	chr04	MELO3C009700.2	30060304	30063055	+	A3;chr04;30060649-30060888;30060649-30061033;+
melon	chr04	MELO3C009700.2	30060304	30063055	+	A5;chr04;30061310-30062042;30061256-30062042;+
melon	chr04	MELO3C009704.2	30024655	30049797	-	A3;chr04;30030192-30030284;30030167-30030284;-
melon	chr04	MELO3C009725.2	29869296	29872710	-	A5;chr04;29870363-29871123;29870363-29871227;-
melon	chr04	MELO3C009731.2	29797348	29802092	-	A5;chr04;29800481-29801562;29800481-29802075;-
melon	chr04	MELO3C009780.2	29336816	29349751	-	A3;chr04;29338821-29339138;29338812-29339138;-
melon	chr04	MELO3C009780.2	29336816	29349751	-	RI;chr04;29348759;29349155-29349231;29349469;-
melon	chr04	MELO3C009791.2	29226672	29229274	-	RI;chr04;29226672;29228726-29228935;29228974;-
melon	chr04	MELO3C009845.2	28783545	28788316	-	A3;chr04;28787091-28787198;28787050-28787198;-
melon	chr04	MELO3C009968.2	27625669	27629797	-	A3;chr04;27628346-27629188;27628309-27629188;-
melon	chr04	MELO3C026885.2	25949375	25955140	-	A3;chr04;25953216-25954861;25953210-25954861;-
melon	chr04	MELO3C026885.2	25949375	25955140	-	A5;chr04;25953216-25954861;25953216-25954960;-
melon	chr04	MELO3C026896.2	25859900	25862961	-	A3;chr04;25861486-25861639;25861468-25861639;-
melon	chr04	MELO3C025810.2	18307804	18313489	-	A3;chr04;18313044-18313318;18313004-18313318;-
melon	chr04	MELO3C013075.2	17206900	17209743	+	RI;chr04;17209108;17209127-17209206;17209775;+
melon	chr04	MELO3C018201.2	8507215	8516176	+	A3;chr04;8508640-8508734;8508640-8508747;+
melon	chr04	MELO3C018201.2	8507215	8516176	+	A3;chr04;8509578-8509643;8509578-8509662;+
melon	chr04	MELO3C003793.2	4415190	4424737	+	A3;chr04;4421322-4421530;4421322-4421538;+
melon	chr04	MELO3C003746.2	3820687	3824686	-	SE;chr04;3823813-3823918;3823966-3824110;-
melon	chr04	MELO3C003590.2	2483507	2487600	+	SE;chr04;2484067-2484964;2485033-2485211;+
melon	chr04	MELO3C003488.2	1647359	1650976	+	A5;chr04;1650001-1650586;1649984-1650586;+
melon	chr04	MELO3C003472.2	1509416	1517765	+	RI;chr04;1514508;1514529-1514610;1514675;+
melon	chr04	MELO3C003472.2	1509416	1517765	+	RI;chr04;1514279;1514391-1514508;1514529;+
melon	chr04	MELO3C003423.2	1076451	1079911	-	A3;chr04;1078755-1078928;1078752-1078928;-
melon	chr04	MELO3C003423.2	1076451	1079911	-	A3;chr04;1077399-1078356;1077363-1078356;-
melon	chr04	MELO3C003395.2	876180	881006	-	A3;chr04;879598-879823;879592-879823;-
melon	chr04	MELO3C003340.2	425206	431979	+	A5;chr04;428645-428733;428624-428733;+
melon	chr04	MELO3C003340.2	425206	431979	+	RI;chr04;431116;431179-431351;431480;+
melon	chr07	MELO3C018019.2	28656865	28658744	+	RI;chr07;28658266;28658339-28658444;28658801;+
melon	chr07	MELO3C017970.2	28392323	28397799	+	A3;chr07;28395428-28396177;28395428-28396181;+
melon	chr07	MELO3C017941.2	28217505	28225752	-	A3;chr07;28223139-28223219;28223134-28223219;-
melon	chr07	MELO3C017895.2	27918746	27922370	+	RI;chr07;27918746;27919574-27921140;27921217;+
melon	chr07	MELO3C017762.2	26929119	26942675	-	A3;chr07;26938610-26939350;26938579-26939350;-
melon	chr07	MELO3C017686.2	26390481	26396823	+	A3;chr07;26391350-26392334;26391350-26392414;+
melon	chr07	MELO3C017686.2	26390481	26396823	+	SE;chr07;26392849-26392971;26393035-26393262;+
melon	chr07	MELO3C017675.2	26260470	26272490	-	SE;chr07;26262721-26262810;26262880-26264896;-
melon	chr07	MELO3C017647.2	25912864	25918889	-	A3;chr07;25913179-25913490;25913169-25913490;-
melon	chr07	MELO3C017647.2	25912864	25918889	-	RI;chr07;25912864;25913179-25913490;25913616;-
melon	chr07	MELO3C017647.2	25912864	25918889	-	RI;chr07;25912864;25913169-25913490;25913616;-
melon	chr07	MELO3C017614.2	25682693	25688468	-	A3;chr07;25686251-25686356;25686247-25686356;-
melon	chr07	MELO3C017564.2	25167909	25172364	-	A3;chr07;25170359-25171964;25170354-25171964;-
melon	chr07	MELO3C016372.2	23994969	23999057	-	A3;chr07;23997803-23997882;23997800-23997882;-
melon	chr07	MELO3C016371.2	23987730	23993132	+	RI;chr07;23992555;23992656-23992848;23993132;+
melon	chr07	MELO3C016332.2	23666835	23669885	+	A3;chr07;23668570-23668676;23668570-23668682;+
melon	chr07	MELO3C016280.2	23096001	23100877	+	A3;chr07;23097511-23098412;23097511-23098449;+
melon	chr07	MELO3C016213.2	22268773	22275513	+	A5;chr07;22271954-22272270;22271943-22272270;+
melon	chr07	MELO3C016089.2	20370361	20374084	+	RI;chr07;20372693;20372847-20373294;20373377;+
melon	chr07	MELO3C016084.2	20309315	20311337	+	A3;chr07;20309526-20310623;20309526-20310626;+
melon	chr07	MELO3C019036.2	16730918	16763742	+	A5;chr07;16731153-16731338;16731053-16731338;+
melon	chr07	MELO3C019036.2	16730918	16763742	+	A5;chr07;16761322-16762112;16761312-16762112;+
melon	chr07	MELO3C019034.2	16701983	16714593	+	RI;chr07;16713815;16713988-16714076;16714593;+
melon	chr07	MELO3C019011.2	16012618	16070225	+	A3;chr07;16013338-16013614;16013338-16013634;+
melon	chr07	MELO3C019011.2	16012618	16070225	+	A3;chr07;16013134-16013271;16013134-16013285;+
melon	chr07	MELO3C019011.2	16012618	16070225	+	A3;chr07;16054487-16063358;16054487-16063369;+
melon	chr07	MELO3C019011.2	16012618	16070225	+	SE;chr07;16018572-16018829;16018927-16019224;+
melon	chr07	MELO3C019011.2	16012618	16070225	+	SE;chr07;16037678-16039947;16040156-16040917;+
melon	chr07	MELO3C024845.2	18626721	18662325	+	RI;chr07;18638535;18638568-18638638;18638774;+
melon	chr07	MELO3C024845.2	18626721	18662325	+	SE;chr07;18651837-18652005;18652133-18653371;+
melon	chr07	MELO3C024845.2	18626721	18662325	+	SE;chr07;18651837-18653371;18653453-18660051;+
melon	chr07	MELO3C032452.2	11623501	11625623	-	RI;chr07;11636002;11636073-11636212;11636465;-
melon	chr08	MELO3C008847.2	25534276	25540366	+	A5;chr08;25538283-25538897;25538237-25538897;+
melon	chr08	MELO3C025283.2	26829688	26838300	+	SE;chr08;26830859-26831119;26831178-26834493;+
melon	chr08	MELO3C025279.2	27007673	27014045	+	A5;chr08;27010685-27010993;27010656-27010993;+
melon	chr07	MELO3C018046.2	28842934	28846786	-	RI;chr07;28845607;28846372-28846692;28846786;-
melon	chr07	MELO3C018054.2	28919660	28923946	+	RI;chr07;28921522;28921639-28922334;28922414;+
melon	chr05	MELO3C014730.2	100385	115519	+	A3;chr05;114424-114589;114424-114626;+
melon	chr08	MELO3C014208.2	31116029	31129826	-	RI;chr08;31127121;31127241-31127384;31127476;-
melon	chr08	MELO3C014208.2	31116029	31129826	-	RI;chr08;31126639;31126840-31126930;31126963;-
melon	chr05	MELO3C014640.2	704931	709989	-	RI;chr05;706180;706268-706608;706658;-
melon	chr05	MELO3C014640.2	704931	709989	-	RI;chr05;708001;708018-709073;709121;-
melon	chr05	MELO3C014640.2	704931	709989	-	SE;chr05;705948-706031;706091-706180;-
melon	chr08	MELO3C003186.2	32983922	32986942	+	A5;chr08;32986020-32986233;32985870-32986233;+
melon	chr08	MELO3C003186.2	32983922	32986942	+	RI;chr08;32985810;32985870-32985962;32986020;+
melon	chr08	MELO3C003186.2	32983922	32986942	+	SE;chr08;32985870-32985962;32986020-32986233;+
melon	chr08	MELO3C003219.2	33290984	33295768	-	RI;chr08;33290984;33291624-33292581;33292706;-
melon	chr08	MELO3C003229.2	33412281	33414995	+	A3;chr08;33413695-33414173;33413695-33414208;+
melon	chr08	MELO3C026341.2	30600394	30604950	+	A3;chr08;30600550-30602126;30600550-30602761;+
melon	chr08	MELO3C026341.2	30600394	30604950	+	RI;chr08;30602126;30602260-30602761;30602905;+
melon	chr08	MELO3C026341.2	30600394	30604950	+	RI;chr08;30602761;30602905-30602995;30603072;+
melon	chr08	MELO3C026341.2	30600394	30604950	+	RI;chr08;30603238;30603350-30603515;30603618;+
melon	chr08	MELO3C026341.2	30600394	30604950	+	SE;chr08;30600550-30602126;30602260-30602761;+
melon	chr07	MELO3C010523.2	8217101	8221932	+	A3;chr07;8218599-8218786;8218599-8218792;+
melon	chr07	MELO3C010523.2	8217101	8221932	+	RI;chr07;8221118;8221178-8221561;8221932;+
melon	chr07	MELO3C010480.2	8985950	8996371	+	A5;chr07;8989800-8989936;8989770-8989936;+
melon	chr08	MELO3C008889.2	24604917	24621233	+	A5;chr08;24614235-24620794;24614231-24620794;+
melon	chr08	MELO3C008994.2	21526156	21567866	-	A3;chr08;21560615-21562044;21560578-21562044;-
melon	chr08	MELO3C026804.2	29700744	29705915	+	A3;chr08;29704126-29704896;29704126-29705568;+
melon	chr08	MELO3C026804.2	29700744	29705915	+	RI;chr08;29701736;29704126-29705568;29705915;+
melon	chr08	MELO3C026804.2	29700744	29705915	+	RI;chr08;29701736;29704126-29704896;29705915;+
melon	chr07	MELO3C025643.2	4646024	4648456	-	RI;chr07;4647228;4647332-4647424;4647561;-
melon	chr07	MELO3C025634.2	4703666	4708031	-	A3;chr07;4705566-4705651;4705552-4705651;-
melon	chr07	MELO3C025603.2	5184041	5186729	+	A5;chr07;5184726-5185232;5184211-5185232;+
melon	chr07	MELO3C025603.2	5184041	5186729	+	RI;chr07;5184041;5184211-5184297;5184726;+
melon	chr07	MELO3C025603.2	5184041	5186729	+	SE;chr07;5184211-5184297;5184726-5185232;+
melon	chr07	MELO3C016741.2	2415377	2418040	-	RI;chr07;2417550;2417751-2417883;2417940;-
melon	chr07	MELO3C016741.2	2415377	2418040	-	RI;chr07;2416321;2416560-2416680;2416718;-
melon	chr07	MELO3C016756.2	2300786	2305754	+	RI;chr07;2302785;2302888-2303046;2303122;+
melon	chr07	MELO3C016832.2	1771945	1776028	-	A3;chr07;1773960-1775360;1773899-1775360;-
melon	chr07	MELO3C016919.2	1146626	1152116	+	RI;chr07;1151399;1151478-1151660;1152156;+
melon	chr07	MELO3C017001.2	518342	520938	+	RI;chr07;519861;520179-520510;520938;+
melon	chr07	MELO3C017038.2	281766	285081	-	A3;chr07;282691-283152;282670-283152;-
melon	chr07	MELO3C017038.2	281766	285081	-	RI;chr07;281766;282168-282258;282691;-
melon	chr07	MELO3C017038.2	281766	285081	-	RI;chr07;282258;282670-283152;285081;-
melon	chr07	MELO3C017038.2	281766	285081	-	RI;chr07;282258;282691-283152;285081;-
melon	chr07	MELO3C017043.2	250937	256330	-	RI;chr07;250747;251177-251281;251933;-
melon	chr07	MELO3C017043.2	250937	256330	-	RI;chr07;255054;255179-255945;256265;-
melon	chr07	MELO3C017043.2	250937	256330	-	RI;chr07;252042;252451-252589;253499;-
melon	chr07	MELO3C017043.2	250937	256330	-	RI;chr07;252589;252620-253222;253499;-
melon	chr07	MELO3C017077.2	53020	80103	+	A3;chr07;72853-79639;72853-79650;+
melon	chr09	MELO3C005911.2	25143574	25147007	+	A3;chr09;25145491-25145609;25145491-25145615;+
melon	chr09	MELO3C005901.2	25086673	25089749	+	RI;chr09;25088839;25088912-25089097;25089749;+
melon	chr09	MELO3C005868.2	24857446	24862745	+	A3;chr09;24861150-24861249;24861150-24861252;+
melon	chr09	MELO3C005785.2	24209205	24213080	+	A3;chr09;24210920-24211051;24210920-24211073;+
melon	chr09	MELO3C005785.2	24209205	24213080	+	RI;chr09;24211051;24211182-24211358;24211500;+
melon	chr09	MELO3C005753.2	23972211	23977778	+	A3;chr09;23974301-23975230;23974301-23975241;+
melon	chr09	MELO3C005753.2	23972211	23977778	+	RI;chr09;23977475;23977545-23977658;23977917;+
melon	chr09	MELO3C005697.2	23576144	23580004	+	A5;chr09;23579024-23579535;23578915-23579535;+
melon	chr09	MELO3C005634.2	23140667	23145917	+	A3;chr09;23141500-23141749;23141500-23141769;+
melon	chr09	MELO3C005634.2	23140667	23145917	+	A3;chr09;23143787-23143891;23143787-23144174;+
melon	chr09	MELO3C005634.2	23140667	23145917	+	RI;chr09;23143891;23144059-23144174;23144231;+
melon	chr09	MELO3C005634.2	23140667	23145917	+	SE;chr09;23143787-23143891;23144059-23144174;+
melon	chr09	MELO3C005625.2	23066739	23070326	+	A3;chr09;23069738-23069899;23069738-23070070;+
melon	chr09	MELO3C005625.2	23066739	23070326	+	A3;chr09;23066926-23067371;23066926-23067375;+
melon	chr09	MELO3C005608.2	22887107	22889959	+	A3;chr09;22887880-22888186;22887880-22888193;+
melon	chr09	MELO3C005597.2	22814533	22817648	-	RI;chr09;22816621;22816755-22816868;22817648;-
melon	chr09	MELO3C005467.2	21800765	21805632	-	A3;chr09;21801943-21802507;21801940-21802507;-
melon	chr09	MELO3C005454.2	21718684	21721978	-	A5;chr09;21721604-21721697;21721604-21721758;-
melon	chr09	MELO3C005454.2	21718684	21721978	-	RI;chr09;21718684;21719052-21719139;21719204;-
melon	chr09	MELO3C005447.2	21670249	21674994	-	RI;chr09;21672301;21672420-21672527;21672602;-
melon	chr09	MELO3C005443.2	21632049	21647847	+	RI;chr09;21646594;21646708-21646775;21646952;+
melon	chr10	MELO3C011747.2	5217392	5222160	+	A5;chr10;5220589-5220714;5218241-5220714;+
melon	chr10	MELO3C011747.2	5217392	5222160	+	RI;chr10;5217491;5218241-5218470;5220589;+
melon	chr10	MELO3C011747.2	5217392	5222160	+	SE;chr10;5218241-5218470;5220589-5220714;+
melon	chr10	MELO3C023830.2	6387456	6392413	+	RI;chr10;6388075;6390501-6390579;6390695;+
melon	chr10	MELO3C025144.2	9113001	9118292	+	RI;chr10;9113144;9113366-9113448;9113979;+
melon	chr10	MELO3C025144.2	9113001	9118292	+	RI;chr10;9114367;9114557-9114723;9114918;+
melon	chr10	MELO3C025183.2	9891582	9898470	+	A3;chr10;9897397-9897526;9897397-9897529;+
melon	chr10	MELO3C018395.2	17575653	17583255	+	A3;chr10;17576324-17576641;17576324-17576651;+
melon	chr10	MELO3C020115.2	12895167	12899714	-	A5;chr10;12896874-12898492;12896874-12898496;-
melon	chr10	MELO3C020186.2	14410040	14426993	+	A3;chr10;14410116-14410278;14410116-14410328;+
melon	chr10	MELO3C022588.2	16390732	16396114	-	A5;chr10;16394889-16395278;16394889-16395305;-
melon	chr10	MELO3C022588.2	16390732	16396114	-	SE;chr10;16394889-16395305;16395374-16395843;-
melon	chr10	MELO3C022588.2	16390732	16396114	-	SE;chr10;16394889-16395278;16395374-16395843;-
melon	chr10	MELO3C022598.2	16603320	16614208	-	SE;chr10;16604442-16605633;16605686-16605801;-
melon	chr10	MELO3C026795.2	10671299	10681312	+	A3;chr10;10681025-10681169;10681025-10681174;+
melon	chr10	MELO3C026795.2	10671299	10681312	+	RI;chr10;10680888;10681025-10681169;10681383;+
melon	chr10	MELO3C026449.2	25480355	25485726	+	RI;chr10;25484824;25485038-25485393;25485726;+
melon	chr02	MELO3C015028.2	9771663	9795592	-	SE;chr02;9794732-9794882;9794934-9795239;-
melon	chr02	MELO3C015000.2	10455956	10475970	-	A3;chr02;10456861-10475579;10456847-10475579;-
melon	chr10	MELO3C018290.2	20807192	20814138	+	A5;chr10;20807486-20808463;20807460-20808463;+
melon	chr10	MELO3C018290.2	20807192	20814138	+	A5;chr10;20807499-20808463;20807486-20808463;+
melon	chr10	MELO3C018290.2	20807192	20814138	+	A5;chr10;20807499-20808463;20807460-20808463;+
melon	chr10	MELO3C018290.2	20807192	20814138	+	A5;chr10;20807524-20808463;20807486-20808463;+
melon	chr10	MELO3C018290.2	20807192	20814138	+	A5;chr10;20807524-20808463;20807460-20808463;+
melon	chr10	MELO3C018290.2	20807192	20814138	+	A5;chr10;20807524-20808463;20807499-20808463;+
melon	chr10	MELO3C018290.2	20807192	20814138	+	A5;chr10;20807550-20808463;20807486-20808463;+
melon	chr10	MELO3C018290.2	20807192	20814138	+	A5;chr10;20807550-20808463;20807460-20808463;+
melon	chr10	MELO3C018290.2	20807192	20814138	+	A5;chr10;20807550-20808463;20807499-20808463;+
melon	chr10	MELO3C018290.2	20807192	20814138	+	A5;chr10;20807550-20808463;20807524-20808463;+
melon	chr09	MELO3C005207.2	18538551	18544262	+	A3;chr09;18541838-18541941;18541838-18541947;+
melon	chr09	MELO3C005207.2	18538551	18544262	+	RI;chr09;18543349;18543444-18543778;18544293;+
melon	chr09	MELO3C005072.2	16664305	16668940	-	A5;chr09;16665260-16667142;16665260-16667879;-
melon	chr09	MELO3C005083.2	16854648	16863537	+	RI;chr09;16854648;16854741-16854804;16855036;+
melon	chr09	MELO3C003029.2	10452525	10457632	-	RI;chr09;10454139;10454895-10454986;10455178;-
melon	chr09	MELO3C003029.2	10452525	10457632	-	RI;chr09;10455953;10456030-10456123;10456581;-
melon	chr09	MELO3C003055.2	10953135	10963315	+	A5;chr09;10960200-10960310;10960195-10960310;+
melon	chr09	MELO3C022786.2	12002035	12027976	+	A3;chr09;12015680-12022280;12015680-12022283;+
melon	chr09	MELO3C022786.2	12002035	12027976	+	A5;chr09;12015680-12022280;12015676-12022280;+
melon	chr09	MELO3C025108.2	14444804	14451936	+	A3;chr09;14445662-14448888;14445662-14448922;+
melon	chr09	MELO3C005137.2	17605626	17609231	-	RI;chr09;17608803;17608903-17609145;17609469;-
melon	chr09	MELO3C002939.2	8197926	8202004	+	A3;chr09;8198979-8199274;8198979-8199277;+
melon	chr09	MELO3C002939.2	8197926	8202004	+	RI;chr09;8228015;8228165-8228286;8228609;+
melon	chr09	MELO3C002930.2	8003055	8008600	+	A5;chr09;8007030-8007191;8007004-8007191;+
melon	chr09	MELO3C002920.2	7759274	7760604	-	RI;chr09;7760039;7760128-7760292;7760604;-
melon	chr09	MELO3C025475.2	5965672	5968332	-	A3;chr09;5966635-5966804;5966626-5966804;-
melon	chr09	MELO3C025467.2	5853092	5858246	+	A3;chr09;5854045-5854117;5854045-5854120;+
melon	chr09	MELO3C025467.2	5853092	5858246	+	RI;chr09;5854482;5854553-5854654;5854750;+
melon	chr09	MELO3C021618.2	4520191	4522094	-	A3;chr09;4521589-4521682;4521584-4521682;-
melon	chr09	MELO3C021618.2	4520191	4522094	-	RI;chr09;4520123;4520677-4520747;4521008;-
melon	chr09	MELO3C021618.2	4520191	4522094	-	RI;chr09;4520191;4520677-4520747;4521008;-
melon	chr09	MELO3C005273.2	19900904	19905452	+	A5;chr09;19903243-19903371;19903237-19903371;+
melon	chr10	MELO3C011779.2	4896434	4900784	-	RI;chr10;4898000;4898401-4899363;4900120;-
melon	chr10	MELO3C011812.2	4626234	4636361	+	A5;chr10;4628574-4628722;4628558-4628722;+
melon	chr10	MELO3C011812.2	4626234	4636361	+	RI;chr10;4628722;4628829-4628919;4629098;+
melon	chr10	MELO3C011818.2	4578780	4583619	+	A3;chr10;4579847-4580319;4579847-4580408;+
melon	chr10	MELO3C011955.2	3649717	3651916	-	A5;chr10;3649877-3650104;3649877-3650482;-
melon	chr10	MELO3C012000.2	3377396	3385609	+	A3;chr10;3379268-3380283;3379268-3380287;+
melon	chr10	MELO3C012044.2	3027256	3040826	+	RI;chr10;3039384;3039746-3039842;3039948;+
melon	chr10	MELO3C012051.2	2974338	2976296	-	RI;chr10;2974338;2974818-2974912;2975203;-
melon	chr10	MELO3C012073.2	2835215	2838006	-	A3;chr10;2837373-2837907;2837365-2837907;-
melon	chr10	MELO3C012073.2	2835215	2838006	-	RI;chr10;2835923;2836095-2836169;2836435;-
melon	chr10	MELO3C012073.2	2835215	2838006	-	RI;chr10;2835204;2835622-2835923;2836095;-
melon	chr10	MELO3C012073.2	2835215	2838006	-	SE;chr10;2837373-2837733;2837820-2837907;-
melon	chr10	MELO3C012087.2	2690827	2694861	+	RI;chr10;2690786;2690862-2690956;2691053;+
melon	chr10	MELO3C012159.2	2294448	2297041	-	SE;chr10;2297061-2297629;2297719-2297827;-
melon	chr10	MELO3C012170.2	2235755	2240422	-	RI;chr10;2234555;2234931-2235005;2235078;-
melon	chr10	MELO3C012180.2	2160143	2164808	+	A5;chr10;2161215-2161881;2161207-2161881;+
melon	chr10	MELO3C012180.2	2160143	2164808	+	SE;chr10;2162377-2162457;2162691-2163211;+
melon	chr10	MELO3C012207.2	1986155	1988402	-	RI;chr10;1986155;1986289-1986370;1986795;-
melon	chr10	MELO3C012207.2	1986155	1988402	-	RI;chr10;1987501;1987832-1987940;1988402;-
melon	chr10	MELO3C012207.2	1986155	1988402	-	RI;chr10;1987501;1987697-1987781;1987832;-
melon	chr10	MELO3C012295.2	1402202	1408961	+	A5;chr10;1406240-1407087;1406228-1407087;+
melon	chr10	MELO3C012295.2	1402202	1408961	+	RI;chr10;1407993;1408062-1408210;1408281;+
melon	chr10	MELO3C012295.2	1402202	1408961	+	RI;chr10;1407993;1408281-1408474;1408972;+
melon	chr10	MELO3C012308.2	1310691	1316576	-	A5;chr10;1316294-1316396;1316294-1316408;-
melon	chr10	MELO3C012308.2	1310691	1316576	-	RI;chr10;1315677;1316294-1316408;1316575;-
melon	chr10	MELO3C034035.2	907079	911836	-	A3;chr10;911469-911573;911453-911573;-
melon	chr10	MELO3C034035.2	907079	911836	-	A3;chr10;909112-909208;909084-909208;-
melon	chr10	MELO3C012383.2	825038	830319	+	A3;chr10;825325-825566;825325-825749;+
melon	chr10	MELO3C012383.2	825038	830319	+	A3;chr10;825325-825566;825325-825746;+
melon	chr10	MELO3C012383.2	825038	830319	+	A3;chr10;825325-825746;825325-825749;+
melon	chr10	MELO3C012383.2	825038	830319	+	A3;chr10;828779-829260;828779-829263;+
melon	chr10	MELO3C012459.2	342522	345560	-	A5;chr10;343776-344071;343776-344090;-
melon	chr10	MELO3C012459.2	342522	345560	-	RI;chr10;344973;345081-345183;345560;-
melon	chr10	MELO3C012489.2	122730	135036	+	SE;chr10;128518-129589;129621-134239;+
melon	chr10	MELO3C012491.2	47842	56847	-	RI;chr10;49743;50003-50095;50173;-
melon	chr07	MELO3C016632.2	4072005	4076173	-	RI;chr07;4073477;4073573-4073861;4073922;-
melon	chr09	MELO3C022067.2	1418771	1422904	+	A3;chr09;1419645-1419762;1419645-1419765;+
melon	chr09	MELO3C022067.2	1418771	1422904	+	RI;chr09;1421791;1421904-1422023;1422062;+
melon	chr09	MELO3C022147.2	746585	749127	-	A3;chr09;748068-748165;748057-748165;-
melon	chr09	MELO3C022178.2	504533	512551	-	RI;chr09;504533;504990-505082;505163;-
melon	chr09	MELO3C022184.2	415530	422631	-	A3;chr09;415706-415863;415687-415863;-
melon	chr11	MELO3C021214.2	31280641	31285843	-	A5;chr11;31286576-31286643;31286576-31286672;-
melon	chr03	MELO3C008233.2	2144739	2147140	+	RI;chr03;2144727;2144900-2144981;2145097;+
melon	chr03	MELO3C008270.2	2785454	2789878	+	SE;chr03;2785833-2786128;2786203-2787079;+
melon	chr03	MELO3C008295.2	3171718	3176383	+	A3;chr03;3172962-3173081;3172962-3173112;+
melon	chr03	MELO3C008295.2	3171718	3176383	+	A5;chr03;3175010-3175277;3174993-3175277;+
melon	chr03	MELO3C020015.2	20500701	20508709	+	A5;chr03;20503183-20505266;20503181-20505266;+
melon	chr03	MELO3C020015.2	20500701	20508709	+	A5;chr03;20507792-20508384;20507746-20508384;+
melon	chr03	MELO3C020015.2	20500701	20508709	+	RI;chr03;20502717;20502806-20503110;20503183;+
melon	chr03	MELO3C020015.2	20500701	20508709	+	RI;chr03;20505266;20505350-20505431;20505520;+
melon	chr03	MELO3C024997.2	19015487	19037050	-	A5;chr03;19036108-19036756;19036108-19036760;-
melon	chr03	MELO3C024997.2	19015487	19037050	-	SE;chr03;19026864-19027047;19027102-19032839;-
melon	chr03	MELO3C011578.2	14807503	14813510	+	A3;chr03;14807751-14808043;14807751-14808156;+
melon	chr03	MELO3C011605.2	13751085	13757858	-	RI;chr03;13751486;13751595-13751749;13752068;-
melon	chr03	MELO3C019890.2	22585933	22590351	+	A3;chr03;22589126-22589855;22589126-22589867;+
melon	chr03	MELO3C019971.2	21437310	21441211	+	A5;chr03;21438346-21438444;21438342-21438444;+
melon	chr03	MELO3C019977.2	21270569	21288288	-	A5;chr03;21286915-21287018;21286915-21287034;-
melon	chr03	MELO3C019977.2	21270569	21288288	-	RI;chr03;21273631;21273693-21273894;21273996;-
melon	chr11	MELO3C021391.2	29817471	29821916	+	SE;chr11;29819544-29819718;29819841-29819946;+
melon	chr11	MELO3C021389.2	29827777	29833165	-	RI;chr11;29827777;29827981-29828066;29828180;-
melon	chr11	MELO3C022428.2	33637943	33641108	+	A3;chr11;33640405-33640565;33640405-33640568;+
melon	chr11	MELO3C022426.2	33625665	33633861	-	A3;chr11;33627855-33628488;33627852-33628488;-
melon	chr11	MELO3C022378.2	33265224	33273608	-	A3;chr11;33270624-33270824;33270551-33270824;-
melon	chr11	MELO3C022310.2	32703591	32709416	+	A3;chr11;32703758-32704106;32703758-32704176;+
melon	chr11	MELO3C034763.2	16790155	16792902	+	A5;chr11;16790451-16790608;16790318-16790608;+
melon	chr11	MELO3C034763.2	16790155	16792902	+	A5;chr11;16790514-16790608;16790451-16790608;+
melon	chr11	MELO3C034763.2	16790155	16792902	+	A5;chr11;16790530-16790608;16790451-16790608;+
melon	chr11	MELO3C034763.2	16790155	16792902	+	A5;chr11;16790530-16790608;16790514-16790608;+
melon	chr11	MELO3C034763.2	16790155	16792902	+	A5;chr11;16790514-16790608;16790318-16790608;+
melon	chr11	MELO3C034763.2	16790155	16792902	+	RI;chr11;16790608;16790690-16791249;16792902;+
melon	chr11	MELO3C034763.2	16790155	16792902	+	RI;chr11;16790155;16790318-16790411;16790514;+
melon	chr11	MELO3C034763.2	16790155	16792902	+	SE;chr11;16790318-16790411;16790514-16790608;+
melon	chr11	MELO3C034763.2	16790155	16792902	+	SE;chr11;16790318-16790411;16790530-16790608;+
melon	chr11	MELO3C013630.2	19352461	19357162	+	A3;chr11;19356323-19356655;19356323-19356674;+
melon	chr11	MELO3C026950.2	28883681	28889140	+	A5;chr11;28884952-28885048;28884613-28885048;+
melon	chr11	MELO3C026950.2	28883681	28889140	+	A5;chr11;28884952-28885048;28884633-28885048;+
melon	chr11	MELO3C026950.2	28883681	28889140	+	A5;chr11;28884633-28885048;28884613-28885048;+
melon	chr11	MELO3C026950.2	28883681	28889140	+	RI;chr11;28887768;28888069-28888177;28889171;+
melon	chr11	MELO3C026950.2	28883681	28889140	+	RI;chr11;28884524;28884613-28885048;28885331;+
melon	chr11	MELO3C026950.2	28883681	28889140	+	RI;chr11;28884524;28884952-28885048;28885331;+
melon	chr11	MELO3C026950.2	28883681	28889140	+	RI;chr11;28885048;28885331-28885417;28885486;+
melon	chr11	MELO3C026950.2	28883681	28889140	+	RI;chr11;28887768;28888069-28888177;28888965;+
melon	chr11	MELO3C021453.2	29295908	29312358	-	RI;chr11;29309201;29309263-29309358;29309448;-
melon	chr11	MELO3C021349.2	30127755	30134508	-	RI;chr11;30129932;30130025-30130104;30130148;-
melon	chr11	MELO3C013567.2	17880854	17891467	+	A3;chr11;17890653-17891001;17890653-17891092;+
melon	chr11	MELO3C013567.2	17880854	17891467	+	RI;chr11;17881831;17881909-17882094;17882189;+
melon	chr11	MELO3C021404.2	29686420	29688944	-	RI;chr11;29686420;29688210-29688332;29688407;-
melon	chr11	MELO3C021404.2	29686420	29688944	-	RI;chr11;29688578;29688691-29688803;29689025;-
melon	chr11	MELO3C013676.2	20400062	20403423	-	RI;chr11;20402238;20402326-20402663;20402710;-
melon	chr11	MELO3C021260.2	30834063	30835518	+	A3;chr11;30834271-30834479;30834271-30834579;+
melon	chr03	MELO3C026520.2	24534647	24538151	+	A3;chr03;24536891-24537223;24536891-24537297;+
melon	chr03	MELO3C026520.2	24534647	24538151	+	A3;chr03;24536891-24537223;24536891-24537294;+
melon	chr03	MELO3C026520.2	24534647	24538151	+	A3;chr03;24536891-24537294;24536891-24537297;+
melon	chr03	MELO3C026520.2	24534647	24538151	+	A5;chr03;24535113-24535877;24534939-24535877;+
melon	chr00	MELO3C027420.2	7853238	7855142	+	RI;chr00;7854396;7854519-7854659;7855148;+
melon	chr03	MELO3C011434.2	26024990	26028441	+	RI;chr03;26026324;26026383-26026481;26026575;+
melon	chr03	MELO3C011434.2	26024990	26028441	+	RI;chr03;26026756;26026928-26027296;26027408;+
melon	chr03	MELO3C011418.2	26145801	26146997	-	A5;chr03;26146266-26146634;26146266-26146692;-
melon	chr03	MELO3C011418.2	26145801	26146997	-	RI;chr03;26146219;26146266-26146634;26147021;-
melon	chr03	MELO3C011418.2	26145801	26146997	-	RI;chr03;26146219;26146266-26146692;26147021;-
melon	chr03	MELO3C026499.2	24334842	24338348	-	A3;chr03;24335936-24336163;24335912-24336163;-
melon	chr03	MELO3C019798.2	23632213	23634709	-	RI;chr03;23632166;23632785-23633403;23633805;-
melon	chr05	MELO3C014346.2	3453293	3465172	-	RI;chr05;3455845;3456285-3456375;3456425;-
melon	chr05	MELO3C014346.2	3453293	3465172	-	RI;chr05;3464745;3464812-3464902;3465172;-
melon	chr05	MELO3C014346.2	3453293	3465172	-	SE;chr05;3456608-3463221;3463415-3464745;-
melon	chr05	MELO3C014387.2	2929093	2933657	+	RI;chr05;2930459;2930657-2930694;2931513;+
melon	chr05	MELO3C031066.2	2288680	2295275	-	A5;chr05;2290697-2290811;2290697-2290815;-
melon	chr05	MELO3C014575.2	1224445	1229424	-	A3;chr05;1225849-1226039;1225700-1226039;-
melon	chr05	MELO3C014575.2	1224445	1229424	-	A3;chr05;1226809-1227404;1226789-1227404;-
melon	chr05	MELO3C014575.2	1224445	1229424	-	RI;chr05;1225599;1225700-1226039;1226162;-
melon	chr05	MELO3C014575.2	1224445	1229424	-	RI;chr05;1225599;1225849-1226039;1226162;-
melon	chr05	MELO3C014575.2	1224445	1229424	-	SE;chr05;1228012-1228909;1229006-1229219;-
melon	chr08	MELO3C024466.2	10273653	10275756	-	RI;chr08;10274771;10275087-10275320;10275476;-
melon	chr08	MELO3C024554.2	9365082	9370250	+	A5;chr08;9367871-9368840;9367848-9368840;+
melon	chr08	MELO3C024599.2	9001219	9012673	-	A3;chr08;9002398-9002470;9002373-9002470;-
melon	chr08	MELO3C008062.2	7314527	7317461	+	RI;chr08;7315625;7315698-7315777;7315982;+
melon	chr08	MELO3C008062.2	7314527	7317461	+	RI;chr08;7316595;7316693-7316790;7316943;+
melon	chr08	MELO3C007464.2	2980707	2987464	+	A5;chr08;2986078-2986247;2986071-2986247;+
melon	chr10	MELO3C022956.2	25157916	25192932	+	SE;chr10;25170721-25170943;25171042-25183364;+
melon	chr08	MELO3C007501.2	3197918	3202165	-	A3;chr08;3201419-3201510;3201348-3201510;-
melon	chr08	MELO3C007501.2	3197918	3202165	-	RI;chr08;3200278;3201419-3201510;3201591;-
melon	chr08	MELO3C007501.2	3197918	3202165	-	RI;chr08;3200278;3201348-3201510;3201591;-
melon	chr08	MELO3C007509.2	3265327	3268396	-	RI;chr08;3265327;3266293-3266372;3267700;-
melon	chr08	MELO3C007509.2	3265327	3268396	-	RI;chr08;3267819;3267888-3267981;3268396;-
melon	chr08	MELO3C007510.2	3268395	3275124	+	A3;chr08;3274319-3274411;3274319-3274429;+
melon	chr08	MELO3C007540.2	3491644	3493725	+	RI;chr08;3491282;3491842-3491920;3492128;+
melon	chr08	MELO3C007540.2	3491644	3493725	+	RI;chr08;3492728;3492804-3492910;3493685;+
melon	chr08	MELO3C007542.2	3496690	3501907	+	A5;chr08;3497571-3497969;3497557-3497969;+
melon	chr08	MELO3C007610.2	4073215	4078734	+	A3;chr08;4073730-4074349;4073730-4074389;+
melon	chr08	MELO3C007659.2	4443094	4449651	+	RI;chr08;4448387;4448469-4448707;4448744;+
melon	chr08	MELO3C007697.2	4747284	4749247	-	A3;chr08;4748196-4748566;4748194-4748566;-
melon	chr08	MELO3C007742.2	5072983	5074914	-	A3;chr08;5074710-5074816;5074662-5074816;-
melon	chr08	MELO3C007761.2	5182745	5186661	-	RI;chr08;5182742;5183132-5183277;5184147;-
melon	chr08	MELO3C007761.2	5182745	5186661	-	RI;chr08;5184526;5185572-5186358;5186661;-
melon	chr08	MELO3C007801.2	5441644	5453119	-	A5;chr08;5450405-5452384;5450405-5452390;-
melon	chr08	MELO3C007808.2	5497501	5500834	-	RI;chr08;5497132;5497658-5497753;5497934;-
melon	chr08	MELO3C007808.2	5497501	5500834	-	RI;chr08;5498114;5498188-5498327;5499171;-
melon	chr08	MELO3C007906.2	6165068	6171455	+	A3;chr08;6166433-6166549;6166433-6166554;+
melon	chr08	MELO3C007921.2	6259118	6261487	+	A3;chr08;6260426-6261162;6260426-6261165;+
melon	chr08	MELO3C007951.2	6444762	6447456	+	RI;chr08;6444753;6444979-6445319;6445402;+
melon	chr08	MELO3C007413.2	2629752	2633981	-	A5;chr08;2631920-2632057;2631920-2632082;-
melon	chr08	MELO3C007413.2	2629752	2633981	-	RI;chr08;2633506;2633780-2633866;2633981;-
melon	chr08	MELO3C007397.2	2541173	2545121	-	A5;chr08;2544172-2544443;2544172-2545126;-
melon	chr08	MELO3C007397.2	2541173	2545121	-	RI;chr08;2544034;2544172-2544443;2545213;-
melon	chr08	MELO3C007397.2	2541173	2545121	-	RI;chr08;2544034;2544172-2545126;2545213;-
melon	chr08	MELO3C007369.2	2392462	2396089	+	A5;chr08;2393158-2393284;2393153-2393284;+
melon	chr08	MELO3C007251.2	1729901	1735218	+	A3;chr08;1730673-1730875;1730673-1730878;+
melon	chr08	MELO3C007144.2	1099903	1105674	-	SE;chr08;1100342-1100660;1100755-1100862;-
melon	chr08	MELO3C007034.2	339155	343713	+	A5;chr08;341771-342227;341686-342227;+
melon	chr08	MELO3C007001.2	96405	98117	+	SE;chr08;96761-96924;97016-97209;+
melon	chr01	MELO3C013254.2	15682146	15686155	+	RI;chr01;15682146;15682423-15682542;15682633;+
melon	chr01	MELO3C024188.2	4393920	4399268	-	A3;chr01;4395574-4395832;4395567-4395832;-
melon	chr01	MELO3C024188.2	4393920	4399268	-	A5;chr01;4396004-4396304;4396004-4396312;-
melon	chr01	MELO3C024202.2	4272953	4279495	-	A3;chr01;4274285-4274787;4274282-4274787;-
melon	chr01	MELO3C024209.2	4233323	4236817	+	A3;chr01;4235304-4235384;4235304-4235393;+
melon	chr01	MELO3C018763.2	2662925	2668190	+	A3;chr01;2665741-2666043;2665741-2666101;+
melon	chr01	MELO3C018763.2	2662925	2668190	+	RI;chr01;2665637;2665741-2666101;2666303;+
melon	chr01	MELO3C018763.2	2662925	2668190	+	RI;chr01;2665637;2665741-2666043;2666303;+
melon	chr01	MELO3C018688.2	2138188	2151143	+	RI;chr01;2139011;2139175-2139272;2139394;+
melon	chr01	MELO3C018688.2	2138188	2151143	+	SE;chr01;2143411-2144768;2144816-2145068;+
melon	chr01	MELO3C018589.2	1313807	1317669	+	SE;chr01;1314630-1315466;1316108-1316607;+
melon	chr01	MELO3C018577.2	1209280	1222406	+	A3;chr01;1209579-1210348;1209579-1210359;+
melon	chr01	MELO3C018576.2	1201943	1207142	-	A5;chr01;1205725-1205829;1205725-1206220;-
melon	chr01	MELO3C018556.2	1088130	1090491	+	RI;chr01;1088846;1088913-1088998;1089138;+
melon	chr01	MELO3C018556.2	1088130	1090491	+	SE;chr01;1088296-1088536;1088613-1088846;+
melon	chr01	MELO3C018420.2	130789	141587	-	A5;chr01;139988-140070;139988-140081;-
melon	chr01	MELO3C018406.2	26936	31256	+	A5;chr01;28245-28339;28234-28339;+
melon	chr01	MELO3C024942.2	10724436	10776443	+	A3;chr01;10731058-10731228;10731058-10731259;+
melon	chr01	MELO3C024905.2	11458669	11479169	-	RI;chr01;11472917;11472980-11473069;11473147;-
melon	chr01	MELO3C024905.2	11458669	11479169	-	RI;chr01;11458016;11459045-11459117;11459390;-
melon	chr01	MELO3C024905.2	11458669	11479169	-	SE;chr01;11474963-11477042;11477135-11477225;-
melon	chr01	MELO3C024903.2	11508381	11521259	+	A3;chr01;11519433-11519824;11519433-11519840;+
melon	chr01	MELO3C013214.2	14838365	14860994	-	A3;chr01;14839186-14839604;14839183-14839604;-
melon	chr01	MELO3C013214.2	14838365	14860994	-	A3;chr01;14841060-14841161;14841042-14841161;-
melon	chr01	MELO3C013175.2	13944248	13947724	-	A3;chr01;13945387-13945733;13945285-13945733;-
melon	chr01	MELO3C013149.2	13323073	13390985	+	SE;chr01;13324796-13325198;13325228-13325376;+
melon	chr01	MELO3C012627.2	21659923	21664439	-	A3;chr01;21661670-21661829;21661665-21661829;-
melon	chr01	MELO3C012627.2	21659923	21664439	-	RI;chr01;21661275;21661357-21661435;21661539;-
melon	chr01	MELO3C012607.2	21153148	21171341	+	A3;chr01;21156692-21156784;21156692-21156787;+
melon	chr01	MELO3C012601.2	21099965	21106888	+	RI;chr01;21102440;21102559-21103373;21103434;+
melon	chr01	MELO3C023659.2	7667111	7678952	+	A3;chr01;7669206-7669353;7669206-7669385;+
melon	chr01	MELO3C023649.2	7907611	7911880	-	A3;chr01;7908489-7911572;7908419-7911572;-
melon	chr01	MELO3C024085.2	9157569	9160278	-	A3;chr01;9156228-9157734;9156225-9157734;-
melon	chr01	MELO3C024085.2	9157569	9160278	-	A3;chr01;9157904-9159806;9157878-9159806;-
melon	chr01	MELO3C024085.2	9157569	9160278	-	SE;chr01;9157904-9158820;9158872-9159806;-
melon	chr01	MELO3C024138.2	5546196	5549531	+	RI;chr01;5547557;5547670-5547748;5547820;+
melon	chr01	MELO3C028820.2	23936423	23939496	-	A3;chr01;23939094-23939217;23939066-23939217;-
melon	chr01	MELO3C012717.2	23384225	23388848	-	A3;chr01;23384541-23385860;23384536-23385860;-
melon	chr01	MELO3C012717.2	23384225	23388848	-	A3;chr01;23385898-23388439;23385895-23388439;-
melon	chr01	MELO3C012717.2	23384225	23388848	-	A3;chr01;23385898-23387621;23385895-23387621;-
melon	chr01	MELO3C012717.2	23384225	23388848	-	SE;chr01;23385895-23387621;23387670-23388439;-
melon	chr01	MELO3C012717.2	23384225	23388848	-	SE;chr01;23385898-23387621;23387670-23388439;-
melon	chr01	MELO3C015730.2	28970327	28975835	+	A3;chr01;28972984-28973492;28972984-28973511;+
melon	chr01	MELO3C015828.2	30785710	30790857	+	RI;chr01;30785710;30785845-30785969;30786059;+
melon	chr01	MELO3C015871.2	31295663	31299786	-	A5;chr01;31296289-31296646;31296289-31296648;-
melon	chr01	MELO3C015871.2	31295663	31299786	-	RI;chr01;31298006;31298209-31298305;31298411;-
melon	chr01	MELO3C015868.2	31275070	31280387	+	A5;chr01;31277383-31277695;31277368-31277695;+
melon	chr01	MELO3C015856.2	31074391	31080578	+	RI;chr01;31076486;31076778-31076869;31077138;+
melon	chr01	MELO3C015856.2	31074391	31080578	+	SE;chr01;31075799-31075950;31076109-31076486;+
melon	chr01	MELO3C015914.2	31725995	31744335	-	RI;chr01;31726672;31726745-31726967;31727323;-
melon	chr01	MELO3C023482.2	34163619	34167039	+	A3;chr01;34164030-34165036;34164030-34165053;+
melon	chr01	MELO3C023468.2	34299107	34302633	-	A3;chr01;34300447-34300922;34300428-34300922;-
melon	chr01	MELO3C023412.2	34609217	34612040	-	A3;chr01;34610537-34610758;34610526-34610758;-
melon	chr01	MELO3C023412.2	34609217	34612040	-	A3;chr01;34611038-34611308;34611016-34611308;-
melon	chr01	MELO3C023412.2	34609217	34612040	-	RI;chr01;34609217;34610181-34610316;34610537;-
melon	chr01	MELO3C023367.2	34893760	34898721	-	A3;chr01;34895007-34895218;34895003-34895218;-
melon	chr01	MELO3C023367.2	34893760	34898721	-	RI;chr01;34897834;34898189-34898624;34898721;-
melon	chr01	MELO3C023366.2	34899622	34905310	+	RI;chr01;34901594;34901968-34902056;34902439;+
melon	chr01	MELO3C024224.2	35332757	35337119	-	A3;chr01;35334593-35337033;35334565-35337033;-
melon	chr01	MELO3C024224.2	35332757	35337119	-	RI;chr01;35332828;35333083-35333174;35334565;-
melon	chr01	MELO3C024286.2	35725580	35730695	+	A3;chr01;35726958-35728598;35726958-35728662;+
melon	chr01	MELO3C024350.2	36259405	36266093	-	A5;chr01;36259680-36259766;36259680-36259842;-
peach	Pp06	Prupe.6G267400	25534193	25540427	+	A3;Pp06;25537693-25538151;25537693-25538158;+
peach	Pp01	Prupe.1G142700	11222926	11229040	+	A3;Pp01;11223170-11223422;11223170-11223500;+
peach	Pp02	Prupe.2G278000	27868689	27872881	+	RI;Pp02;27868689;27868824-27868906;27869061;+
peach	Pp07	Prupe.7G217700	19621619	19622829	+	RI;Pp07;19622355;19622497-19622591;19622829;+
peach	Pp07	Prupe.7G163100	16823202	16830131	+	RI;Pp07;16823202;16823606-16823706;16824341;+
peach	Pp04	Prupe.4G227900	14544867	14552036	-	RI;Pp04;14548849;14548965-14549054;14549122;-
peach	Pp01	Prupe.1G337500	31809447	31812261	-	RI;Pp01;31811838;31812118-31812215;31812261;-
peach	Pp01	Prupe.1G337500	31809447	31812261	-	SE;Pp01;31810168-31810238;31810305-31810481;-
peach	Pp04	Prupe.4G001600	146914	149724	-	RI;Pp04;148802;148884-149009;149148;-
peach	Pp08	Prupe.8G170600	17498313	17505122	-	A3;Pp08;17499419-17499800;17499403-17499800;-
peach	Pp08	Prupe.8G170600	17498313	17505122	-	A3;Pp08;17503938-17504430;17503882-17504430;-
peach	Pp03	Prupe.3G084800	6254468	6259104	+	A5;Pp03;6254801-6254936;6254691-6254936;+
peach	Pp03	Prupe.3G084800	6254468	6259104	+	A5;Pp03;6254836-6254936;6254801-6254936;+
peach	Pp03	Prupe.3G084800	6254468	6259104	+	A5;Pp03;6254836-6254936;6254691-6254936;+
peach	Pp02	Prupe.2G320100	29835526	29841170	-	A3;Pp02;29837107-29837204;29837086-29837204;-
peach	Pp01	Prupe.1G511800	42127919	42135266	+	RI;Pp01;42130199;42130325-42130433;42130789;+
peach	Pp05	Prupe.5G210400	16729086	16733841	+	RI;Pp05;16732624;16733219-16733345;16733841;+
peach	Pp05	Prupe.5G150500	13660696	13661940	+	A3;Pp05;13661551-13661653;13661551-13661659;+
peach	Pp04	Prupe.4G061800	2958837	2962674	-	MX;Pp04;2959276-2959726;2959773-2961306;2959276-2959988;2960085-2961306;-
peach	Pp04	Prupe.4G061800	2958837	2962674	-	SE;Pp04;2959276-2959726;2959773-2961306;-
peach	Pp04	Prupe.4G061800	2958837	2962674	-	SE;Pp04;2959276-2959988;2960085-2961306;-
peach	Pp06	Prupe.6G313400	28038758	28042345	+	A3;Pp06;28040937-28041033;28040937-28041057;+
peach	Pp06	Prupe.6G313400	28038758	28042345	+	RI;Pp06;28041057;28041796-28041830;28042345;+
peach	Pp01	Prupe.1G393600	35039028	35042852	-	A3;Pp01;35039893-35039979;35039887-35039979;-
peach	Pp03	Prupe.3G046000	3285525	3291101	-	RI;Pp03;3285525;3285865-3286007;3286502;-
peach	Pp03	Prupe.3G306200	26789051	26791112	+	A3;Pp03;26790032-26790255;26790032-26790304;+
peach	Pp03	Prupe.3G306200	26789051	26791112	+	RI;Pp03;26789051;26789343-26789486;26789564;+
peach	Pp07	Prupe.7G087600	12167658	12178951	+	A3;Pp07;12167879-12168107;12167879-12168110;+
peach	Pp07	Prupe.7G087600	12167658	12178951	+	A3;Pp07;12168173-12168395;12168173-12168398;+
peach	Pp01	Prupe.1G394800	35077071	35082469	-	A5;Pp01;35081414-35082105;35081414-35082120;-
peach	Pp02	Prupe.2G296900	28735872	28739353	+	RI;Pp02;28738137;28738265-28738621;28738756;+
peach	Pp02	Prupe.2G296900	28735872	28739353	+	RI;Pp02;28736087;28736298-28736847;28737564;+
peach	Pp02	Prupe.2G169800	21714887	21718761	+	A5;Pp02;21715488-21715865;21715025-21715865;+
peach	Pp02	Prupe.2G169800	21714887	21718761	+	A5;Pp02;21716943-21717068;21716933-21717068;+
peach	Pp01	Prupe.1G317100	30534692	30539312	-	A3;Pp01;30535332-30535431;30535327-30535431;-
peach	Pp01	Prupe.1G317100	30534692	30539312	-	A5;Pp01;30537213-30537386;30537213-30537391;-
peach	Pp08	Prupe.8G259800	21998521	22007097	+	RI;Pp08;22003112;22003198-22003332;22003961;+
peach	Pp06	Prupe.6G079400	5405522	5411398	+	SE;Pp06;5405968-5408420;5408536-5408938;+
peach	Pp06	Prupe.6G064700	4478651	4485294	+	RI;Pp06;4480110;4482318-4483516;4484394;+
peach	Pp04	Prupe.4G249500	16671768	16675615	-	A3;Pp04;16672874-16673002;16672832-16673002;-
peach	Pp07	Prupe.7G263200	21821848	21827698	-	A3;Pp07;21826255-21827162;21826213-21827162;-
peach	Pp07	Prupe.7G263200	21821848	21827698	-	A5;Pp07;21826255-21827162;21826255-21827192;-
peach	Pp07	Prupe.7G263200	21821848	21827698	-	SE;Pp07;21824322-21824464;21824533-21824744;-
peach	Pp05	Prupe.5G126400	12376691	12379822	+	RI;Pp05;12379096;12379142-12379232;12379822;+
peach	Pp05	Prupe.5G126400	12376691	12379822	+	RI;Pp05;12376691;12377203-12377278;12377459;+
peach	Pp03	Prupe.3G249400	23961851	23966503	-	A3;Pp03;23962994-23963121;23962991-23963121;-
peach	Pp03	Prupe.3G249400	23961851	23966503	-	A3;Pp03;23963202-23965825;23963199-23965825;-
peach	Pp01	Prupe.1G431500	36958040	36967793	-	A3;Pp01;36963327-36963469;36963324-36963469;-
peach	Pp01	Prupe.1G431500	36958040	36967793	-	A3;Pp01;36963342-36963469;36963327-36963469;-
peach	Pp01	Prupe.1G431500	36958040	36967793	-	A3;Pp01;36963342-36963469;36963324-36963469;-
peach	Pp05	Prupe.5G088000	9907216	9914510	+	SE;Pp05;9912588-9912670;9912719-9913209;+
peach	Pp01	Prupe.1G332000	31434432	31437130	-	RI;Pp01;31434432;31434809-31434983;31435138;-
peach	Pp03	Prupe.3G269500	25123765	25127202	+	RI;Pp03;25123765;25125829-25125955;25126096;+
peach	Pp08	Prupe.8G045800	4838306	4842516	+	RI;Pp08;4838306;4838405-4838669;4838848;+
peach	Pp06	Prupe.6G212400	22072112	22075285	-	RI;Pp06;22072112;22072615-22072715;22072809;-
peach	Pp06	Prupe.6G212400	22072112	22075285	-	RI;Pp06;22073943;22074026-22074115;22074204;-
peach	Pp05	Prupe.5G159700	14119853	14122486	+	A5;Pp05;14121063-14121406;14121049-14121406;+
peach	Pp04	Prupe.4G022900	1080026	1084234	-	SE;Pp04;1081009-1082683;1082765-1083150;-
peach	Pp07	Prupe.7G264300	21861604	21865860	-	A5;Pp07;21864479-21864752;21864479-21864967;-
peach	Pp07	Prupe.7G264300	21861604	21865860	-	RI;Pp07;21863616;21863655-21863749;21863849;-
peach	Pp07	Prupe.7G264300	21861604	21865860	-	RI;Pp07;21861604;21861685-21862308;21862409;-
peach	Pp07	Prupe.7G264300	21861604	21865860	-	SE;Pp07;21862566-21862771;21862928-21863154;-
peach	Pp06	Prupe.6G164500	16096287	16098559	-	A3;Pp06;16098206-16098288;16098199-16098288;-
peach	Pp03	Prupe.3G219400	22053527	22055993	+	SE;Pp03;22053730-22054168;22054460-22055018;+
peach	Pp01	Prupe.1G004900	441426	445074	-	A5;Pp01;443952-444261;443952-444280;-
peach	Pp07	Prupe.7G110200	13785966	13788694	-	A3;Pp07;13787140-13787528;13787122-13787528;-
peach	Pp07	Prupe.7G110200	13785966	13788694	-	A3;Pp07;13788118-13788255;13787588-13788255;-
peach	Pp07	Prupe.7G110200	13785966	13788694	-	SE;Pp07;13787122-13787528;13787588-13788255;-
peach	Pp04	Prupe.4G156300	8957741	8960494	+	A3;Pp04;8957863-8958780;8957863-8958789;+
peach	Pp07	Prupe.7G063400	10213645	10217523	-	A3;Pp07;10217170-10217335;10216983-10217335;-
peach	Pp07	Prupe.7G063400	10213645	10217523	-	A5;Pp07;10215886-10216762;10215886-10217335;-
peach	Pp07	Prupe.7G063400	10213645	10217523	-	RI;Pp07;10216762;10217170-10217335;10217523;-
peach	Pp07	Prupe.7G063400	10213645	10217523	-	RI;Pp07;10216762;10216983-10217335;10217523;-
peach	Pp07	Prupe.7G063400	10213645	10217523	-	SE;Pp07;10215886-10216762;10217170-10217335;-
peach	Pp07	Prupe.7G063400	10213645	10217523	-	SE;Pp07;10215886-10216762;10216983-10217335;-
peach	Pp08	Prupe.8G216300	19820102	19827181	+	RI;Pp08;19822667;19822872-19823077;19823895;+
peach	Pp06	Prupe.6G044100	3204289	3206159	+	A5;Pp06;3205137-3205832;3205113-3205832;+
peach	Pp06	Prupe.6G044100	3204289	3206159	+	RI;Pp06;3204289;3204560-3204700;3204905;+
peach	Pp05	Prupe.5G143100	13246313	13251588	+	RI;Pp05;13250915;13251117-13251214;13251588;+
peach	Pp05	Prupe.5G157300	13973307	13977293	-	RI;Pp05;13976953;13976984-13977098;13977293;-
peach	Pp05	Prupe.5G169400	14538585	14543195	-	A3;Pp05;14539766-14540099;14539717-14540099;-
peach	Pp05	Prupe.5G183900	15290680	15297383	-	A3;Pp05;15292360-15292465;15292357-15292465;-
peach	Pp05	Prupe.5G184400	15320357	15327152	+	SE;Pp05;15324187-15324630;15324839-15324941;+
peach	Pp05	Prupe.5G207100	16527620	16534874	-	A3;Pp05;16530771-16530893;16530761-16530893;-
peach	Pp05	Prupe.5G211300	16771659	16775106	-	A3;Pp05;16772388-16774474;16772376-16774474;-
peach	Pp05	Prupe.5G214600	16909427	16914607	-	A3;Pp05;16909880-16910146;16909876-16910146;-
peach	Pp05	Prupe.5G220800	17199829	17204533	-	A5;Pp05;17200238-17200679;17200238-17200881;-
peach	Pp05	Prupe.5G220800	17199829	17204533	-	RI;Pp05;17200679;17200763-17200881;17200966;-
peach	Pp05	Prupe.5G220800	17199829	17204533	-	SE;Pp05;17200238-17200679;17200763-17200881;-
peach	Pp05	Prupe.5G228200	17518981	17520664	-	A5;Pp05;17519364-17519831;17519364-17519844;-
peach	Pp05	Prupe.5G233700	17753357	17757304	-	SE;Pp05;17755940-17756087;17756221-17756783;-
peach	Pp05	Prupe.5G233800	17757414	17761670	+	SE;Pp05;17758971-17759633;17759749-17760351;+
peach	Pp06	Prupe.6G149600	12851985	12861578	+	A3;Pp06;12858933-12859050;12858933-12859077;+
peach	Pp06	Prupe.6G149600	12851985	12861578	+	RI;Pp06;12855569;12855622-12855720;12855827;+
peach	Pp04	Prupe.4G083000	4050992	4053738	+	A5;Pp04;4051927-4052069;4051922-4052069;+
peach	Pp05	Prupe.5G242300	18224556	18228210	-	SE;Pp05;18226874-18227092;18227162-18227751;-
peach	Pp05	Prupe.5G231800	17663318	17671336	+	RI;Pp05;17670092;17670141-17670233;17670409;+
peach	Pp05	Prupe.5G231800	17663318	17671336	+	RI;Pp05;17672184;17672228-17672336;17672849;+
peach	Pp05	Prupe.5G235300	17831916	17835945	-	A3;Pp05;17833464-17833817;17833461-17833817;-
peach	Pp05	Prupe.5G235300	17831916	17835945	-	RI;Pp05;17831916;17832359-17832477;17832537;-
peach	Pp05	Prupe.5G237700	17970131	17972761	+	A3;Pp05;17970583-17971064;17970583-17971067;+
peach	Pp05	Prupe.5G237700	17970131	17972761	+	RI;Pp05;17970131;17970302-17970415;17970583;+
peach	Pp05	Prupe.5G246400	18439569	18448784	+	RI;Pp05;18447528;18448173-18448285;18448784;+
peach	Pp05	Prupe.5G246400	18439569	18448784	+	SE;Pp05;18443488-18446194;18446288-18446822;+
peach	Pp08	Prupe.8G267300	22313937	22317753	+	A3;Pp08;22314847-22315321;22314847-22315327;+
peach	Pp05	Prupe.5G177100	14985870	14988844	-	A3;Pp05;14987770-14988714;14987712-14988714;-
peach	Pp05	Prupe.5G152900	13780630	13784009	-	SE;Pp05;13782079-13782160;13782270-13782702;-
peach	Pp05	Prupe.5G151100	13690349	13694856	+	RI;Pp05;13690349;13690519-13690587;13690712;+
peach	Pp04	Prupe.4G116700	6318590	6322440	+	A3;Pp04;6321555-6321664;6321555-6321862;+
peach	Pp04	Prupe.4G116700	6318590	6322440	+	A5;Pp04;6321789-6321862;6321555-6321862;+
peach	Pp04	Prupe.4G116700	6318590	6322440	+	RI;Pp04;6319224;6319281-6319445;6319548;+
peach	Pp04	Prupe.4G116700	6318590	6322440	+	RI;Pp04;6321313;6321555-6321664;6321789;+
peach	Pp04	Prupe.4G116700	6318590	6322440	+	RI;Pp04;6321664;6321789-6321862;6322026;+
peach	Pp04	Prupe.4G116700	6318590	6322440	+	SE;Pp04;6321555-6321664;6321789-6321862;+
peach	Pp04	Prupe.4G024000	1132396	1139404	-	A3;Pp04;1137869-1138001;1137866-1138001;-
peach	Pp04	Prupe.4G039800	1865264	1873389	-	RI;Pp04;1870142;1870285-1870362;1870436;-
peach	Pp04	Prupe.4G050500	2413027	2415887	-	A3;Pp04;2414365-2414440;2414360-2414440;-
peach	Pp06	Prupe.6G114800	8311393	8324461	+	A3;Pp06;8317264-8317343;8317264-8317354;+
peach	Pp07	Prupe.7G250300	21179753	21184352	-	A5;Pp07;21183348-21183816;21183348-21183880;-
peach	Pp07	Prupe.7G250300	21179753	21184352	-	RI;Pp07;21179753;21180027-21180224;21180385;-
peach	Pp07	Prupe.7G257600	21535522	21539118	-	SE;Pp07;21537854-21538680;21538703-21538877;-
peach	Pp07	Prupe.7G255700	21439364	21442161	+	A5;Pp07;21440792-21441120;21439632-21441120;+
peach	Pp07	Prupe.7G238600	20611919	20615410	-	A3;Pp07;20612919-20613048;20612916-20613048;-
peach	Pp07	Prupe.7G244500	20886040	20890002	-	A3;Pp07;20890017-20890339;20889947-20890339;-
peach	Pp07	Prupe.7G244500	20886040	20890002	-	A3;Pp07;20890036-20890339;20889947-20890339;-
peach	Pp07	Prupe.7G244500	20886040	20890002	-	A3;Pp07;20890036-20890339;20890017-20890339;-
peach	Pp07	Prupe.7G234400	20406345	20420834	+	A3;Pp07;20408684-20409089;20408684-20409099;+
peach	Pp07	Prupe.7G234400	20406345	20420834	+	A3;Pp07;20416988-20417077;20416988-20417080;+
peach	Pp04	Prupe.4G081700	3978733	3981035	-	RI;Pp04;3980565;3980697-3980794;3981035;-
peach	Pp04	Prupe.4G073700	3599032	3604715	-	SE;Pp04;3601506-3601587;3601750-3602171;-
peach	Pp04	Prupe.4G073100	3574798	3578604	-	A3;Pp04;3577050-3577212;3577046-3577212;-
peach	Pp01	Prupe.1G490500	40816625	40820699	-	A5;Pp01;40817946-40818059;40817946-40818069;-
peach	Pp06	Prupe.6G071400	4873820	4876280	-	A3;Pp06;4874444-4874977;4874438-4874977;-
peach	Pp06	Prupe.6G057600	4027226	4030366	-	RI;Pp06;4027226;4027939-4028900;4029025;-
peach	Pp06	Prupe.6G057000	4000176	4003449	-	A3;Pp06;4002032-4002426;4002014-4002426;-
peach	Pp06	Prupe.6G051700	3619251	3627331	-	A3;Pp06;3622050-3622357;3622047-3622357;-
peach	Pp06	Prupe.6G051700	3619251	3627331	-	A3;Pp06;3622050-3622344;3622047-3622344;-
peach	Pp06	Prupe.6G051700	3619251	3627331	-	A5;Pp06;3622047-3622344;3622047-3622357;-
peach	Pp06	Prupe.6G051700	3619251	3627331	-	A5;Pp06;3622050-3622344;3622050-3622357;-
peach	Pp06	Prupe.6G050700	3560963	3565103	-	RI;Pp06;3560963;3562189-3562306;3562507;-
peach	Pp06	Prupe.6G045000	3251847	3258120	-	RI;Pp06;3251847;3252287-3252420;3252756;-
peach	Pp04	Prupe.4G085100	4172152	4178388	+	A3;Pp04;4177416-4177919;4177416-4178032;+
peach	Pp04	Prupe.4G085100	4172152	4178388	+	A3;Pp04;4177416-4177919;4177416-4178038;+
peach	Pp04	Prupe.4G085100	4172152	4178388	+	A3;Pp04;4177416-4178032;4177416-4178038;+
peach	Pp02	Prupe.2G124200	18040240	18046079	-	A5;Pp02;18042405-18042913;18042405-18042939;-
peach	Pp01	Prupe.1G208800	22276993	22285140	-	A5;Pp01;22281285-22282050;22281285-22282057;-
peach	Pp01	Prupe.1G144200	11334577	11336155	-	RI;Pp01;11334803;11335027-11335132;11335265;-
peach	Pp06	Prupe.6G313600	28044449	28048810	-	RI;Pp06;28045227;28045531-28045748;28045885;-
peach	Pp06	Prupe.6G316500	28166696	28170619	-	RI;Pp06;28166696;28167110-28167220;28167302;-
peach	Pp04	Prupe.4G154500	8849264	8853206	+	A3;Pp04;8849512-8849766;8849512-8849809;+
peach	Pp07	Prupe.7G219900	19724908	19731300	+	A3;Pp07;19725419-19726094;19725419-19726140;+
peach	Pp06	Prupe.6G002000	273296	278112	-	A3;Pp06;275796-275888;275440-275888;-
peach	Pp01	Prupe.1G172000	14337010	14340078	-	A3;Pp01;14339170-14339750;14339135-14339750;-
peach	Pp04	Prupe.4G269500	21495384	21501682	-	A3;Pp04;21499173-21499251;21499167-21499251;-
peach	Pp04	Prupe.4G269500	21495384	21501682	-	A5;Pp04;21497081-21497161;21497081-21497170;-
peach	Pp06	Prupe.6G153800	13385276	13395041	+	RI;Pp06;13394264;13394373-13394627;13395041;+
peach	Pp04	Prupe.4G254900	17646128	17653343	+	A3;Pp04;17647997-17648082;17647997-17648139;+
peach	Pp04	Prupe.4G254900	17646128	17653343	+	RI;Pp04;17647676;17647806-17647935;17647997;+
peach	Pp05	Prupe.5G142700	13214998	13221340	+	A3;Pp05;13216284-13216371;13216284-13216374;+
peach	Pp05	Prupe.5G142700	13214998	13221340	+	RI;Pp05;13216078;13216284-13216374;13216478;+
peach	Pp05	Prupe.5G142700	13214998	13221340	+	RI;Pp05;13216078;13216284-13216371;13216478;+
peach	Pp08	Prupe.8G104400	13534982	13543586	+	A3;Pp08;13538281-13538494;13538281-13538544;+
peach	Pp07	Prupe.7G038700	7175329	7182521	+	SE;Pp07;7178664-7179004;7179165-7180264;+
peach	Pp06	Prupe.6G363100	30533065	30535858	+	SE;Pp06;30534495-30534707;30534765-30535173;+
peach	Pp01	Prupe.1G000600	89887	100651	-	A3;Pp01;94147-94287;94093-94287;-
peach	Pp01	Prupe.1G000600	89887	100651	-	A3;Pp01;94207-94287;94147-94287;-
peach	Pp01	Prupe.1G000600	89887	100651	-	A3;Pp01;94207-94287;94093-94287;-
peach	Pp01	Prupe.1G566700	46247930	46253777	-	A5;Pp01;46249145-46250079;46249145-46250084;-
peach	Pp07	Prupe.7G200900	18740147	18749402	+	A3;Pp07;18744683-18744848;18744683-18744860;+
peach	Pp07	Prupe.7G205400	18984606	18988525	-	A3;Pp07;18987369-18987622;18987291-18987622;-
peach	Pp07	Prupe.7G205400	18984606	18988525	-	A3;Pp07;18986759-18986886;18986747-18986886;-
peach	Pp07	Prupe.7G214700	19467125	19470567	+	A3;Pp07;19469280-19469401;19469280-19469405;+
peach	Pp07	Prupe.7G217100	19598547	19601520	-	RI;Pp07;19598547;19599315-19599471;19599560;-
peach	Pp07	Prupe.7G217100	19598547	19601520	-	RI;Pp07;19600837;19601066-19601179;19601520;-
peach	Pp07	Prupe.7G246600	20966643	20968981	-	A3;Pp07;20967861-20968049;20967834-20968049;-
peach	Pp01	Prupe.1G493600	41018824	41023026	-	A5;Pp01;41020963-41021467;41020963-41021525;-
peach	Pp07	Prupe.7G143000	15763704	15768558	-	RI;Pp07;15767481;15767576-15767643;15767703;-
peach	Pp06	Prupe.6G347400	29730086	29732825	+	SE;Pp06;29730617-29730781;29730829-29731491;+
peach	Pp06	Prupe.6G345400	29638637	29641966	-	A5;Pp06;29639560-29639739;29639560-29639748;-
peach	Pp06	Prupe.6G344800	29614841	29618816	-	A3;Pp06;29615496-29615590;29615462-29615590;-
peach	Pp06	Prupe.6G336900	29245164	29254560	-	A5;Pp06;29252175-29253389;29252175-29253394;-
peach	Pp06	Prupe.6G332300	28936483	28940347	+	A5;Pp06;28937668-28937748;28937638-28937748;+
peach	Pp06	Prupe.6G332300	28936483	28940347	+	RI;Pp06;28939169;28939304-28939406;28939555;+
peach	Pp07	Prupe.7G053900	9232965	9236649	+	A3;Pp07;9235601-9235833;9235601-9235925;+
peach	Pp07	Prupe.7G053900	9232965	9236649	+	SE;Pp07;9233227-9233710;9233775-9234556;+
peach	Pp06	Prupe.6G328400	28751236	28758196	-	A5;Pp06;28754293-28754663;28754293-28754754;-
peach	Pp06	Prupe.6G322900	28476632	28484319	+	SE;Pp06;28476973-28477443;28477524-28477643;+
peach	Pp06	Prupe.6G314600	28082159	28082995	-	A5;Pp06;28082707-28082791;28082707-28082812;-
peach	Pp06	Prupe.6G313700	28047986	28050511	+	A3;Pp06;28048430-28049308;28048430-28049314;+
peach	Pp02	Prupe.2G326800	30136615	30138982	-	SE;Pp02;30139369-30139510;30139593-30139721;-
peach	Pp02	Prupe.2G326800	30136615	30138982	-	SE;Pp02;30138980-30139293;30139369-30139721;-
peach	Pp07	Prupe.7G160700	16689958	16694587	-	A5;Pp07;16693507-16693656;16693507-16693789;-
peach	Pp07	Prupe.7G160700	16689958	16694587	-	RI;Pp07;16691745;16691841-16691925;16691995;-
peach	Pp01	Prupe.1G078700	5698131	5706669	-	A3;Pp01;5705962-5706280;5705956-5706280;-
peach	Pp01	Prupe.1G078700	5698131	5706669	-	RI;Pp01;5705730;5705956-5706280;5706669;-
peach	Pp01	Prupe.1G078700	5698131	5706669	-	RI;Pp01;5705730;5705962-5706280;5706669;-
peach	Pp01	Prupe.1G076400	5492103	5498085	-	A3;Pp01;5497661-5497867;5497620-5497867;-
peach	Pp01	Prupe.1G065600	4695534	4698407	-	RI;Pp01;4697403;4698008-4698112;4698407;-
peach	Pp01	Prupe.1G065000	4619014	4629033	-	A3;Pp01;4627996-4628343;4627929-4628343;-
peach	Pp01	Prupe.1G065000	4619014	4629033	-	A3;Pp01;4627996-4628343;4627956-4628343;-
peach	Pp01	Prupe.1G065000	4619014	4629033	-	A3;Pp01;4627956-4628343;4627929-4628343;-
peach	Pp07	Prupe.7G271900	22282320	22300067	-	A3;Pp07;22282895-22283469;22282876-22283469;-
peach	Pp06	Prupe.6G350300	29867578	29872632	-	A5;Pp06;29869666-29870015;29869666-29870059;-
peach	Pp06	Prupe.6G350300	29867578	29872632	-	A5;Pp06;29871199-29871857;29871199-29872394;-
peach	Pp06	Prupe.6G350700	29898470	29903821	-	A3;Pp06;29901457-29902188;29901445-29902188;-
peach	Pp06	Prupe.6G350700	29898470	29903821	-	A5;Pp06;29902715-29903027;29902715-29903368;-
peach	Pp06	Prupe.6G350700	29898470	29903821	-	A5;Pp06;29900617-29901081;29900617-29901098;-
peach	Pp06	Prupe.6G350700	29898470	29903821	-	RI;Pp06;29899387;29899515-29899847;29899949;-
peach	Pp06	Prupe.6G358700	30349522	30355332	+	SE;Pp06;30350673-30350756;30350812-30350949;+
peach	Pp06	Prupe.6G363500	30543312	30547625	+	SE;Pp06;30544705-30544967;30545005-30545633;+
peach	Pp06	Prupe.6G363500	30543312	30547625	+	SE;Pp06;30545005-30545173;30545265-30545633;+
peach	Pp01	Prupe.1G559700	45692725	45697714	+	A5;Pp01;45694668-45695198;45694552-45695198;+
peach	Pp06	Prupe.6G118500	8703252	8707052	-	RI;Pp06;8704779;8706528-8706719;8707052;-
peach	Pp06	Prupe.6G118500	8703252	8707052	-	RI;Pp06;8703252;8703844-8703946;8704053;-
peach	Pp02	Prupe.2G000200	105762	112265	-	A3;Pp02;111237-111937;111214-111937;-
peach	Pp01	Prupe.1G030000	2153537	2156763	-	SE;Pp01;2154299-2155463;2155569-2156607;-
peach	Pp08	Prupe.8G234100	20743858	20747641	+	RI;Pp08;20743858;20744616-20744702;20744787;+
peach	Pp08	Prupe.8G235100	20830776	20836156	-	A5;Pp08;20831724-20831873;20831724-20832117;-
peach	Pp08	Prupe.8G235100	20830776	20836156	-	A5;Pp08;20834722-20835248;20834722-20835252;-
peach	Pp08	Prupe.8G235100	20830776	20836156	-	RI;Pp08;20834530;20834722-20835248;20836156;-
peach	Pp08	Prupe.8G235100	20830776	20836156	-	RI;Pp08;20834530;20834722-20835252;20836156;-
peach	Pp08	Prupe.8G163700	17090597	17093708	+	RI;Pp08;17092548;17092662-17092745;17092893;+
peach	Pp07	Prupe.7G263800	21839904	21844361	-	A3;Pp07;21843615-21843703;21843477-21843703;-
peach	Pp07	Prupe.7G263800	21839904	21844361	-	RI;Pp07;21841493;21841537-21841836;21841875;-
peach	Pp08	Prupe.8G166600	17263326	17265938	-	A3;Pp08;17265522-17265767;17265512-17265767;-
peach	Pp08	Prupe.8G166600	17263326	17265938	-	A3;Pp08;17264916-17265350;17264913-17265350;-
peach	Pp07	Prupe.7G131500	15057902	15063364	+	RI;Pp07;15057902;15058147-15058254;15058457;+
peach	Pp02	Prupe.2G048000	5505978	5513596	+	A5;Pp02;5506310-5507131;5506305-5507131;+
peach	Pp06	Prupe.6G173200	17812369	17822244	-	A5;Pp06;17815633-17815737;17815633-17815748;-
peach	Pp06	Prupe.6G173200	17812369	17822244	-	MX;Pp06;17816363-17816600;17816660-17820467;17816363-17820303;17820363-17820467;-
peach	Pp04	Prupe.4G271300	22089225	22094365	-	SE;Pp04;22091648-22092249;22092369-22093366;-
peach	Pp04	Prupe.4G143400	8222604	8231026	+	SE;Pp04;8226718-8227271;8227354-8227497;+
peach	Pp04	Prupe.4G143400	8222604	8231026	+	SE;Pp04;8228958-8229222;8229369-8229764;+
peach	Pp03	Prupe.3G015400	1093126	1102931	-	A5;Pp03;1101434-1101512;1101434-1101518;-
peach	Pp01	Prupe.1G357300	33077368	33081173	+	A5;Pp01;33079797-33080181;33079734-33080181;+
peach	Pp01	Prupe.1G249400	26171761	26176452	+	A3;Pp01;26172135-26172782;26172135-26173209;+
peach	Pp01	Prupe.1G419800	36339577	36343996	-	A3;Pp01;36341846-36341975;36341830-36341975;-
peach	Pp01	Prupe.1G440800	37443144	37447236	+	A3;Pp01;37446614-37446715;37446614-37446718;+
peach	Pp01	Prupe.1G440800	37443144	37447236	+	A5;Pp01;37446630-37446718;37446614-37446718;+
peach	Pp01	Prupe.1G380500	34311725	34319938	+	RI;Pp01;34319195;34319441-34319548;34319938;+
peach	Pp01	Prupe.1G378200	34184622	34186811	-	A3;Pp01;34186136-34186507;34186026-34186507;-
peach	Pp01	Prupe.1G376800	34136226	34139479	-	SE;Pp01;34137084-34137284;34137381-34137944;-
peach	Pp01	Prupe.1G535300	43749777	43756216	+	RI;Pp01;43750249;43750687-43750808;43750953;+
peach	Pp01	Prupe.1G529100	43278748	43291374	+	A5;Pp01;43281995-43282597;43281944-43282597;+
peach	Pp01	Prupe.1G529100	43278748	43291374	+	SE;Pp01;43289741-43290165;43290305-43290648;+
peach	Pp01	Prupe.1G467100	38926033	38928807	+	RI;Pp01;38926033;38927027-38927131;38927909;+
peach	Pp01	Prupe.1G472400	39278856	39284326	+	SE;Pp01;39280491-39280714;39280864-39281263;+
peach	Pp01	Prupe.1G494300	41070248	41074301	+	A3;Pp01;41073219-41073316;41073219-41073343;+
peach	Pp01	Prupe.1G494300	41070248	41074301	+	RI;Pp01;41073148;41073219-41073316;41073397;+
peach	Pp01	Prupe.1G494300	41070248	41074301	+	RI;Pp01;41073148;41073219-41073343;41073397;+
peach	Pp01	Prupe.1G566400	46224153	46241757	+	A5;Pp01;46224663-46224882;46224512-46224882;+
peach	Pp08	Prupe.8G055700	6473262	6476983	-	A3;Pp08;6473923-6474445;6473903-6474445;-
peach	Pp01	Prupe.1G508500	41931453	41937699	-	A3;Pp01;41937184-41937528;41937180-41937528;-
peach	Pp01	Prupe.1G508600	41938145	41942161	-	A3;Pp01;41941256-41941850;41941241-41941850;-
peach	Pp03	Prupe.3G148000	16195275	16206423	-	A3;Pp03;16203305-16203760;16203293-16203760;-
peach	Pp03	Prupe.3G148000	16195275	16206423	-	A5;Pp03;16198532-16198677;16198532-16198747;-
peach	Pp03	Prupe.3G306900	26809478	26811835	+	RI;Pp03;26810614;26811002-26811097;26811835;+
peach	Pp03	Prupe.3G303800	26698331	26701441	-	RI;Pp03;26700327;26700433-26700526;26700588;-
peach	Pp03	Prupe.3G211600	21643038	21645875	+	RI;Pp03;21643038;21643427-21643543;21643663;+
peach	Pp02	Prupe.2G079400	12128410	12137470	-	SE;Pp02;12129500-12130820;12130905-12132314;-
peach	Pp02	Prupe.2G329700	30292770	30297772	+	A3;Pp02;30296866-30297129;30296866-30297134;+
peach	Pp02	Prupe.2G329800	30298060	30302376	+	SE;Pp02;30298452-30298860;30299015-30299349;+
peach	Pp02	Prupe.2G329900	30304374	30309924	+	A5;Pp02;30304985-30305714;30304981-30305714;+
peach	Pp07	Prupe.7G172600	17351950	17357315	+	A3;Pp07;17352362-17352452;17352362-17352745;+
peach	Pp05	Prupe.5G022200	2461282	2466714	-	A3;Pp05;2465819-2466365;2465816-2466365;-
peach	Pp05	Prupe.5G022200	2461282	2466714	-	RI;Pp05;2465307;2465816-2466365;2466714;-
peach	Pp05	Prupe.5G022200	2461282	2466714	-	RI;Pp05;2465307;2465819-2466365;2466714;-
peach	Pp05	Prupe.5G024400	2740267	2749731	+	SE;Pp05;2744403-2744667;2745007-2745972;+
peach	Pp05	Prupe.5G026100	2955507	2964441	-	A3;Pp05;2963300-2964049;2963285-2964049;-
peach	Pp05	Prupe.5G026100	2955507	2964441	-	A3;Pp05;2963554-2964049;2963285-2964049;-
peach	Pp05	Prupe.5G026100	2955507	2964441	-	A3;Pp05;2963554-2964049;2963300-2964049;-
peach	Pp08	Prupe.8G141600	15921023	15924060	-	A3;Pp08;15923372-15923484;15923367-15923484;-
peach	Pp08	Prupe.8G096800	12889084	12897241	-	A3;Pp08;12896454-12897010;12896450-12897010;-
peach	Pp08	Prupe.8G096800	12889084	12897241	-	A5;Pp08;12896454-12897010;12896454-12897014;-
peach	Pp05	Prupe.5G049500	5216704	5229775	+	A3;Pp05;5227739-5228366;5227739-5228378;+
peach	Pp05	Prupe.5G049500	5216704	5229775	+	A5;Pp05;5226527-5227043;5226521-5227043;+
peach	Pp05	Prupe.5G057800	6256677	6262069	+	RI;Pp05;6258642;6258697-6258820;6258946;+
peach	Pp05	Prupe.5G058700	6337290	6341802	-	A3;Pp05;6338177-6338670;6338171-6338670;-
peach	Pp05	Prupe.5G058700	6337290	6341802	-	A5;Pp05;6341214-6341465;6341214-6341481;-
peach	Pp05	Prupe.5G070400	8436167	8444646	-	RI;Pp05;8436167;8436734-8436827;8437447;-
peach	Pp05	Prupe.5G079500	9346730	9350616	-	A3;Pp05;9348128-9348205;9348125-9348205;-
peach	Pp05	Prupe.5G084300	9672896	9677345	-	SE;Pp05;9673430-9673731;9673826-9674187;-
peach	Pp08	Prupe.8G249700	21532208	21536280	+	RI;Pp08;21533422;21533503-21533933;21534667;+
peach	Pp05	Prupe.5G091800	10233265	10238573	-	A3;Pp05;10236250-10236345;10236247-10236345;-
peach	Pp05	Prupe.5G091800	10233265	10238573	-	RI;Pp05;10235690;10235900-10235971;10236086;-
peach	Pp06	Prupe.6G035800	2682607	2690134	-	A5;Pp06;2688843-2689668;2688843-2689859;-
peach	Pp06	Prupe.6G035800	2682607	2690134	-	RI;Pp06;2682607;2685201-2685277;2686052;-
peach	Pp06	Prupe.6G025500	2029993	2034716	-	RI;Pp06;2032190;2032243-2032422;2032499;-
peach	Pp06	Prupe.6G025500	2029993	2034716	-	RI;Pp06;2032999;2033052-2033166;2033249;-
peach	Pp06	Prupe.6G034100	2577878	2582756	-	A3;Pp06;2580619-2580772;2580613-2580772;-
peach	Pp06	Prupe.6G034100	2577878	2582756	-	A3;Pp06;2579213-2579630;2579182-2579630;-
peach	Pp04	Prupe.4G210400	13120289	13122652	+	SE;Pp04;13121266-13121823;13121930-13122053;+
peach	Pp04	Prupe.4G184800	10955113	10963854	+	A5;Pp04;10962351-10962607;10962051-10962607;+
peach	Pp04	Prupe.4G184800	10955113	10963854	+	A5;Pp04;10958754-10959362;10958749-10959362;+
peach	Pp04	Prupe.4G184800	10955113	10963854	+	RI;Pp04;10955674;10955810-10955905;10955991;+
peach	Pp04	Prupe.4G184300	10926227	10928407	+	A3;Pp04;10926437-10927290;10926437-10927294;+
peach	Pp01	Prupe.1G588100	47776718	47781581	-	A5;Pp01;47781092-47781376;47781092-47781381;-
peach	Pp02	Prupe.2G184100	22590624	22595742	+	A3;Pp02;22590916-22592239;22590916-22592243;+
peach	Pp05	Prupe.5G115400	11805386	11809889	-	A3;Pp05;11807917-11808181;11807381-11808181;-
peach	Pp05	Prupe.5G115400	11805386	11809889	-	RI;Pp05;11807269;11807381-11807880;11807917;-
peach	Pp05	Prupe.5G115400	11805386	11809889	-	SE;Pp05;11807381-11807880;11807917-11808181;-
peach	Pp02	Prupe.2G168000	21619119	21621551	+	RI;Pp02;21619119;21619703-21619842;21619984;+
peach	Pp02	Prupe.2G159400	21186397	21191733	-	RI;Pp02;21187374;21187730-21187880;21188367;-
peach	Pp02	Prupe.2G146800	20307724	20317710	+	A3;Pp02;20312683-20313924;20312683-20313943;+
peach	Pp02	Prupe.2G146800	20307724	20317710	+	A3;Pp02;20311201-20311280;20311201-20311284;+
peach	Pp02	Prupe.2G112300	17039404	17042658	-	A3;Pp02;17041369-17042382;17041135-17042382;-
peach	Pp02	Prupe.2G115700	17361326	17366279	+	A3;Pp02;17364324-17365324;17364324-17365331;+
peach	Pp01	Prupe.1G005000	446728	451273	-	A5;Pp01;450915-451010;450915-451016;-
peach	Pp01	Prupe.1G005000	446728	451273	-	RI;Pp01;450832;450915-451010;451273;-
peach	Pp01	Prupe.1G005000	446728	451273	-	RI;Pp01;450832;450915-451016;451273;-
peach	Pp01	Prupe.1G005000	446728	451273	-	RI;Pp01;446728;447091-447196;447316;-
peach	Pp01	Prupe.1G027300	1904170	1913931	+	A5;Pp01;1905610-1906365;1905587-1906365;+
peach	Pp01	Prupe.1G015300	1104460	1108760	+	A3;Pp01;1104800-1105361;1104800-1105431;+
peach	Pp01	Prupe.1G135400	10671565	10676998	-	A3;Pp01;10672332-10672521;10672326-10672521;-
peach	Pp01	Prupe.1G134400	10620431	10628527	-	A3;Pp01;10623455-10623592;10623452-10623592;-
peach	Pp01	Prupe.1G197800	18929568	18937190	-	A5;Pp01;18929965-18930918;18929965-18930943;-
peach	Pp01	Prupe.1G197800	18929568	18937190	-	SE;Pp01;18929965-18930943;18931024-18934145;-
peach	Pp01	Prupe.1G197800	18929568	18937190	-	SE;Pp01;18929965-18930918;18931024-18934145;-
peach	Pp03	Prupe.3G042500	3023754	3036723	-	A5;Pp03;3034841-3034949;3034841-3034954;-
peach	Pp02	Prupe.2G280700	27976651	27980293	+	RI;Pp02;27978216;27978350-27979611;27980293;+
peach	Pp02	Prupe.2G287700	28324854	28329981	+	A3;Pp02;28325013-28325181;28325013-28325187;+
peach	Pp01	Prupe.1G077000	5567965	5569934	-	A5;Pp01;5568650-5568743;5568650-5568861;-
peach	Pp03	Prupe.3G150500	16454046	16461771	+	SE;Pp03;16456040-16456148;16456173-16456376;+
peach	Pp01	Prupe.1G579800	47167799	47175167	-	A3;Pp01;47168437-47169253;47168344-47169253;-
peach	Pp08	Prupe.8G256400	21872884	21876442	+	RI;Pp08;21872884;21873090-21873171;21873238;+
peach	Pp05	Prupe.5G076000	9001524	9005831	-	A3;Pp05;9004911-9005017;9004903-9005017;-
peach	Pp02	Prupe.2G315600	29648427	29654354	+	A3;Pp02;29649213-29649431;29649213-29649604;+
peach	Pp02	Prupe.2G309100	29295363	29300340	-	A3;Pp02;29299122-29299589;29299086-29299589;-
peach	Pp02	Prupe.2G309100	29295363	29300340	-	RI;Pp02;29299874;29299961-29300064;29300314;-
peach	Pp03	Prupe.3G315100	27217224	27221811	+	SE;Pp03;27217565-27217770;27217911-27218021;+
peach	Pp02	Prupe.2G306500	29178906	29181126	-	A3;Pp02;29179861-29180756;29179852-29180756;-
peach	Pp04	Prupe.4G209400	13055252	13060001	+	A3;Pp04;13057593-13057703;13057593-13057706;+
peach	Pp03	Prupe.3G054900	3855251	3858469	+	A3;Pp03;3855550-3856079;3855550-3856090;+
peach	Pp03	Prupe.3G306100	26781980	26785633	-	A5;Pp03;26784266-26785286;26784266-26785439;-
peach	Pp03	Prupe.3G306100	26781980	26785633	-	A5;Pp03;26784266-26785286;26784266-26785434;-
peach	Pp03	Prupe.3G306100	26781980	26785633	-	A5;Pp03;26784266-26785434;26784266-26785439;-
peach	Pp03	Prupe.3G303900	26703964	26707126	+	A3;Pp03;26704644-26706081;26704644-26706084;+
peach	Pp08	Prupe.8G218700	19940973	19947200	+	A3;Pp08;19945382-19945616;19945382-19945626;+
peach	Pp01	Prupe.1G426100	36645103	36649762	+	SE;Pp01;36646329-36646408;36648148-36648235;+
peach	Pp08	Prupe.8G203700	19140174	19143371	-	RI;Pp08;19141622;19141834-19141982;19142045;-
peach	Pp08	Prupe.8G193300	18673579	18676793	+	A5;Pp08;18674184-18674287;18674180-18674287;+
peach	Pp08	Prupe.8G193300	18673579	18676793	+	RI;Pp08;18674862;18674933-18675069;18675202;+
peach	Pp02	Prupe.2G024600	2442843	2453463	+	A5;Pp02;2449197-2449325;2449172-2449325;+
peach	Pp02	Prupe.2G021900	2137413	2141024	-	A3;Pp02;2138779-2139336;2138766-2139336;-
peach	Pp06	Prupe.6G293500	26975395	26978425	+	SE;Pp06;26976568-26977061;26977138-26977351;+
peach	Pp06	Prupe.6G275600	25976198	25979955	-	SE;Pp06;25978046-25978249;25978361-25979137;-
peach	Pp06	Prupe.6G270100	25650082	25652694	-	A3;Pp06;25652216-25652329;25652210-25652329;-
peach	Pp06	Prupe.6G267200	25522559	25524116	-	A3;Pp06;25523365-25523526;25523360-25523526;-
peach	Pp06	Prupe.6G257900	25006028	25010553	-	A5;Pp06;25007031-25007144;25007031-25007188;-
peach	Pp06	Prupe.6G255500	24825553	24836827	-	A3;Pp06;24826723-24826799;24826702-24826799;-
peach	Pp06	Prupe.6G246600	24323768	24329367	+	RI;Pp06;24324548;24325482-24325566;24326205;+
peach	Pp07	Prupe.7G081100	11633615	11635669	-	SE;Pp07;11634972-11635091;11635221-11635485;-
[truncated: 1,211 more rows]
