# Supplementary material for: Alternative splicing during fruit development among fleshy fruits
Source: BMC Genomics. 2021 Oct 26;22:762. doi: 10.1186/s12864-021-08111-1 (PMC8547070; doi:10.1186/s12864-021-08111-1)
Supplement: Supplementary file 13 — Additional file 13: Table S7. Statistics of transcriptomes from peach leaves. [file 12864_2021_8111_MOESM13_ESM.xls]

## Sheet: Sheet1
Table S7 Statistics of transcriptomes from peach leaves
Sample	Run	Raw reads	Clean data	Mapping percentage	Raw transcripts	Filtered transcripts/Referenced genes
Leaf_1	SRR5405090	4268072	3029816	0.9096	25680	17,348/14,340
Leaf_2	SRR6320460	6803633	5344802	0.9273	29446
