# Supplementary material for: Alternative splicing during fruit development among fleshy fruits
Source: BMC Genomics. 2021 Oct 26;22:762. doi: 10.1186/s12864-021-08111-1 (PMC8547070; doi:10.1186/s12864-021-08111-1)
Supplement: Supplementary file 14 — Additional file 14: Table S8. Information on genome annotation. [file 12864_2021_8111_MOESM14_ESM.xls]

## Sheet: Sheet1
Table S8 Information on genome annotation
	Cucumber	Melon	Papaya	Peach
Latin name	Cucumis sativus L.	Cucumis melo L.	Carica papaya L.	Prunus persica L.
Genome version	v3	v3.6.1	v0.4	v2.1
Genome size	~226.20 Mb	~417.00 Mb	~342.68 Mb	~227.41 Mb
Number of the genes	24317	29980	27769	26873
